# Supplementary material for: Complementary Post Transcriptional Regulatory Information is Detected by PUNCH-P and Ribosome Profiling
Source: Sci Rep. 2016 Feb 22;6:21635. doi: 10.1038/srep21635 (PMC4761937; doi:10.1038/srep21635)
Supplement: Supplementary Table 1 [file srep21635-s2.xls]

## Sheet: G1
	>0	≥10%	≥20%	≥30%	≥40%	≥50%	≥60%
PP	0.6811 (adjR=0.6797; p=1.54e-220; STD=0.0082)	0.6737 (adjR=0.6730; p=2.54e-204; STD=0.0119)	0.6898 (adjR=0.6892; p=4.62e-190; STD=0.0108)	0.7024 (adjR=0.7025; p=2.62e-164; STD=0.0141)	0.7409 (adjR=0.7404; p=1.99e-147; STD=0.0141)	0.7884 (adjR=0.7882; p=7.98e-99; STD=0.0126)	0.8380 (adjR=0.8391; p=2.89e-48; STD=0.0135)
RP&PP	0.7531 (adjR=0.7547; p=3.15e-310; STD=0.0082)	0.7513 (adjR=0.7531; p=1.54e-279; STD=0.0092)	0.7638 (adjR=0.7654; p=3.28e-272; STD=0.0083)	0.7745 (adjR=0.7762; p=1.26e-236; STD=0.0075)	0.7993 (adjR=0.8014; p=1.35e-187; STD=0.0081)	0.8365 (adjR=0.8387; p=2.54e-121; STD=0.0077)	0.8817 (adjR=0.8845; p=3.77e-64; STD=0.0080)
RP&PP&mRNA	0.7560 (adjR=0.7575; p=2.47e-310; STD=0.0074)	0.7544 (adjR=0.7561; p=3.91e-286; STD=0.0105)	0.7671 (adjR=0.7687; p=1.71e-273; STD=0.0095)	0.7757 (adjR=0.7775; p=1.20e-233; STD=0.0073)	0.8015 (adjR=0.8030; p=1.74e-190; STD=0.0069)	0.8375 (adjR=0.8392; p=3.87e-120; STD=0.0069)	0.8802 (adjR=0.8842; p=4.62e-67; STD=0.0065)
RP	0.7007 (adjR=0.7003; p=0.00e+00; STD=0.0079)	0.7101 (adjR=0.7096; p=2.28e-318; STD=0.0137)	0.7274 (adjR=0.7271; p=4.72e-307; STD=0.0121)	0.7460 (adjR=0.7457; p=2.12e-262; STD=0.0129)	0.7727 (adjR=0.7724; p=1.70e-212; STD=0.0128)	0.8070 (adjR=0.8075; p=4.81e-129; STD=0.0134)	0.8568 (adjR=0.8576; p=1.98e-64; STD=0.0137)
mRNA	0.6084 (adjR=0.6081; p=8.22e-237; STD=0.0113)	0.6447 (adjR=0.6444; p=3.17e-251; STD=0.0177)	0.6706 (adjR=0.6701; p=1.12e-245; STD=0.0181)	0.6861 (adjR=0.6857; p=2.79e-206; STD=0.0132)	0.7177 (adjR=0.7177; p=2.14e-166; STD=0.0141)	0.7576 (adjR=0.7579; p=1.55e-104; STD=0.0120)	0.8230 (adjR=0.8237; p=9.24e-59; STD=0.0133)

## Sheet: M
	>0	≥10%	≥20%	≥30%	≥40%	≥50%	≥60%
PP	0.6768 (adjR=0.6752; p=1.39e-220; STD=0.0082)	0.6723 (adjR=0.6716; p=2.96e-203; STD=0.0127)	0.6891 (adjR=0.6885; p=4.88e-195; STD=0.0121)	0.7038 (adjR=0.7032; p=7.43e-176; STD=0.0132)	0.7386 (adjR=0.7384; p=7.06e-142; STD=0.0120)	0.7901 (adjR=0.7906; p=3.84e-99; STD=0.0136)	0.8605 (adjR=0.8611; p=8.10e-59; STD=0.0119)
RP&PP	0.7517 (adjR=0.7531; p=4.25e-314; STD=0.0095)	0.7492 (adjR=0.7510; p=3.67e-275; STD=0.0097)	0.7627 (adjR=0.7643; p=2.76e-262; STD=0.0099)	0.7746 (adjR=0.7764; p=1.35e-236; STD=0.0078)	0.8000 (adjR=0.8015; p=3.08e-187; STD=0.0071)	0.8383 (adjR=0.8397; p=1.02e-124; STD=0.0062)	0.8922 (adjR=0.8932; p=1.61e-73; STD=0.0073)
RP&PP&mRNA	0.7572 (adjR=0.7585; p=7.48e-316; STD=0.0081)	0.7548 (adjR=0.7563; p=1.37e-285; STD=0.0096)	0.7684 (adjR=0.7698; p=1.87e-266; STD=0.0090)	0.7797 (adjR=0.7811; p=5.20e-237; STD=0.0083)	0.8022 (adjR=0.8033; p=3.80e-194; STD=0.0076)	0.8420 (adjR=0.8430; p=5.03e-125; STD=0.0062)	0.8923 (adjR=0.8943; p=5.08e-73; STD=0.0070)
RP	0.7022 (adjR=0.7017; p=0.00e+00; STD=0.0087)	0.7100 (adjR=0.7096; p=6.42e-323; STD=0.0082)	0.7272 (adjR=0.7269; p=1.31e-313; STD=0.0076)	0.7469 (adjR=0.7468; p=1.67e-270; STD=0.0093)	0.7742 (adjR=0.7740; p=1.23e-207; STD=0.0106)	0.8166 (adjR=0.8162; p=9.51e-135; STD=0.0115)	0.8639 (adjR=0.8643; p=1.34e-66; STD=0.0134)
mRNA	0.5987 (adjR=0.5985; p=1.73e-227; STD=0.0113)	0.6350 (adjR=0.6345; p=3.44e-251; STD=0.0084)	0.6622 (adjR=0.6619; p=1.39e-239; STD=0.0090)	0.6770 (adjR=0.6769; p=3.95e-201; STD=0.0107)	0.7135 (adjR=0.7132; p=4.70e-164; STD=0.0116)	0.7550 (adjR=0.7558; p=4.34e-97; STD=0.0148)	0.8196 (adjR=0.8190; p=6.03e-52; STD=0.0175)
