# Supplementary material for: Complementary Post Transcriptional Regulatory Information is Detected by PUNCH-P and Ribosome Profiling
Source: Sci Rep. 2016 Feb 22;6:21635. doi: 10.1038/srep21635 (PMC4761937; doi:10.1038/srep21635)
Supplement: Supplementary Table 2 [file srep21635-s3.xls]

## Sheet: Sheet1
Pathway Name	Pathway Genes
Glutathione metabolism	ENSG00000243955;ENSG00000166825;ENSG00000100031;ENSG00000211445;ENSG00000213366;ENSG00000173221;ENSG00000167468;ENSG00000184674;ENSG00000023909;ENSG00000167468;ENSG00000160211;ENSG00000182793;ENSG00000134184;ENSG00000138413;ENSG00000099984;ENSG00000104687;ENSG00000099998;ENSG00000100983;ENSG00000001084;ENSG00000233276;ENSG00000176153;ENSG00000133433;ENSG00000168765;ENSG00000100121;ENSG00000133475
Alanine and aspartate metabolism	ENSG00000173599;ENSG00000095321;ENSG00000183044;ENSG00000172508;ENSG00000136750;ENSG00000115866;ENSG00000167701;ENSG00000172482;ENSG00000130707;ENSG00000126522;ENSG00000104951;ENSG00000119711;ENSG00000125166;ENSG00000108381;ENSG00000128683;ENSG00000120053;ENSG00000105717
Translation Factors	ENSG00000120705;ENSG00000132507;ENSG00000119718;ENSG00000158417;ENSG00000070785;ENSG00000114942;ENSG00000115211;ENSG00000075151;ENSG00000145191;ENSG00000107581;ENSG00000172071;ENSG00000111361;ENSG00000055332;ENSG00000254772;ENSG00000104131;ENSG00000070756;ENSG00000084623;ENSG00000125977;ENSG00000147677;ENSG00000173674;ENSG00000130811;ENSG00000086232;ENSG00000175390;ENSG00000242372;ENSG00000104408…
Electron Transport Chain	ENSG00000014919;ENSG00000198840;ENSG00000184752;ENSG00000198886;ENSG00000125375;ENSG00000198786;ENSG00000198695;ENSG00000124172;ENSG00000212907;ENSG00000178127;ENSG00000198712;ENSG00000213619;ENSG00000198938;ENSG00000138495;ENSG00000131143;ENSG00000198899;ENSG00000178741;ENSG00000241468;ENSG00000135940;ENSG00000153291;ENSG00000156885;ENSG00000167792;ENSG00000126267;ENSG00000073578;ENSG00000131174…
GPCRs, Other	ENSG00000171509;ENSG00000182631;ENSG00000118432;ENSG00000180090;ENSG00000146378;ENSG00000088035;ENSG00000134830;ENSG00000168124;ENSG00000135898;ENSG00000152034;ENSG00000152822;ENSG00000181656;ENSG00000139572;ENSG00000180929;ENSG00000181619;ENSG00000183024;ENSG00000166073;ENSG00000159961;ENSG00000135569;ENSG00000178201;ENSG00000186810;ENSG00000134489;ENSG00000169508;ENSG00000160791;ENSG00000117114…
Osteoclast Signaling	ENSG00000142166;ENSG00000141655;ENSG00000106305;ENSG00000164761;ENSG00000119714;ENSG00000259207;ENSG00000100311;ENSG00000118785;ENSG00000120659;ENSG00000143387;ENSG00000127412;ENSG00000102575;ENSG00000171855;ENSG00000136888;ENSG00000090020;ENSG00000107643;ENSG00000178852;ENSG00000185122
IL-5 signaling pathway	ENSG00000100368;ENSG00000126561;ENSG00000177606;ENSG00000108443;ENSG00000170345;ENSG00000102882;ENSG00000115904;ENSG00000142208;ENSG00000115415;ENSG00000133703;ENSG00000109471;ENSG00000162434;ENSG00000170345;ENSG00000096968;ENSG00000169032;ENSG00000254087;ENSG00000100030;ENSG00000179295;ENSG00000175634;ENSG00000145675;ENSG00000173757;ENSG00000105647;ENSG00000137154;ENSG00000105851;ENSG00000171791…
Matrix Metalloproteinases	ENSG00000087245;ENSG00000100985;ENSG00000137675;ENSG00000137673;ENSG00000167346;ENSG00000118113;ENSG00000137674;ENSG00000172270;ENSG00000166670;ENSG00000149968;ENSG00000154485;ENSG00000099953;ENSG00000102265;ENSG00000123342;ENSG00000157150;ENSG00000157227;ENSG00000232810;ENSG00000102996;ENSG00000129270;ENSG00000156103;ENSG00000008516;ENSG00000198598;ENSG00000100207;ENSG00000125966;ENSG00000196611…
Pentose Phosphate Pathway	ENSG00000130313;ENSG00000142657;ENSG00000153574;ENSG00000163931;ENSG00000160211;ENSG00000177156;ENSG00000197713;ENSG00000159792
Phase I, non P450	ENSG00000105854;ENSG00000139684;ENSG00000159398;ENSG00000172831;ENSG00000105852;ENSG00000107798;ENSG00000005421;ENSG00000172197
Androgen receptor signaling pathway	ENSG00000105974;ENSG00000118260;ENSG00000169083;ENSG00000012048;ENSG00000105647;ENSG00000142515;ENSG00000136238;ENSG00000168036;ENSG00000070831;ENSG00000140682;ENSG00000067560;ENSG00000186976;ENSG00000143878;ENSG00000104081;ENSG00000067900;ENSG00000013561;ENSG00000134318;ENSG00000142208;ENSG00000138293;ENSG00000182541;ENSG00000169398;ENSG00000125868;ENSG00000114062;ENSG00000141027;ENSG00000150907…
AMPK signaling	ENSG00000004660;ENSG00000103319;ENSG00000141510;ENSG00000113161;ENSG00000170214;ENSG00000162409;ENSG00000129965;ENSG00000079435;ENSG00000066044;ENSG00000175634;ENSG00000145386;ENSG00000105851;ENSG00000133101;ENSG00000135932;ENSG00000165059;ENSG00000159346;ENSG00000124762;ENSG00000182621;ENSG00000134057;ENSG00000181856;ENSG00000120907;ENSG00000160741;ENSG00000105221;ENSG00000116678;ENSG00000117461…
Ganglio Sphingolipid Metabolism	ENSG00000101638;ENSG00000115525;ENSG00000160408;ENSG00000101638;ENSG00000135454;ENSG00000111728;ENSG00000157350;ENSG00000235863;ENSG00000235863;ENSG00000111728;ENSG00000177511;ENSG00000174951;ENSG00000111728;ENSG00000160408;ENSG00000008513;ENSG00000169359
BMP signalling and regulation	ENSG00000141232;ENSG00000183864;ENSG00000204217;ENSG00000124813;ENSG00000107779;ENSG00000125845;ENSG00000198742;ENSG00000141646;ENSG00000137834;ENSG00000138696;ENSG00000170365;ENSG00000183691;ENSG00000179409
Fatty Acid Beta Oxidation	ENSG00000111669;ENSG00000198814;ENSG00000167969;ENSG00000196475;ENSG00000115159;ENSG00000157184;ENSG00000110090;ENSG00000100288;ENSG00000178537;ENSG00000095321;ENSG00000151726;ENSG00000131069;ENSG00000123983;ENSG00000068366;ENSG00000197142;ENSG00000164398;ENSG00000205560;ENSG00000104325;ENSG00000072778;ENSG00000084754;ENSG00000138029;ENSG00000115361;ENSG00000127884;ENSG00000138796;ENSG00000079435…
NOD pathway	ENSG00000125538;ENSG00000168090;ENSG00000165806;ENSG00000167207;ENSG00000182261;ENSG00000104312;ENSG00000140279;ENSG00000132906;ENSG00000106100;ENSG00000064012;ENSG00000173039;ENSG00000072818;ENSG00000104365;ENSG00000136238;ENSG00000137757;ENSG00000165416;ENSG00000101966;ENSG00000022556;ENSG00000112851;ENSG00000162711;ENSG00000103490;ENSG00000091106;ENSG00000100906;ENSG00000142405;ENSG00000167634…
Osteopontin Signaling	ENSG00000173039;ENSG00000259207;ENSG00000213341;ENSG00000122861;ENSG00000104365;ENSG00000118785;ENSG00000169032;ENSG00000109320;ENSG00000102882;ENSG00000100985;ENSG00000100030;ENSG00000138448;ENSG00000143393
Regulation of toll-like receptor signaling pathway	ENSG00000119326;ENSG00000239732;ENSG00000213341;ENSG00000115415;ENSG00000175104;ENSG00000185187;ENSG00000184216;ENSG00000092098;ENSG00000198001;ENSG00000121594;ENSG00000172936;ENSG00000015171;ENSG00000109320;ENSG00000187555;ENSG00000077150;ENSG00000173039;ENSG00000161011;ENSG00000100030;ENSG00000034152;ENSG00000102882;ENSG00000164342;ENSG00000169032;ENSG00000127666;ENSG00000126934;ENSG00000136869…
Serotonin Transporter Activity	ENSG00000108576;ENSG00000106089;ENSG00000139287;ENSG00000140682;ENSG00000189221;ENSG00000140497;ENSG00000104695;ENSG00000115594;ENSG00000089250;ENSG00000259207;ENSG00000125538;ENSG00000178852
Crosstalk between ER and GF signaling	ENSG00000113448
TOR signaling	ENSG00000106617;ENSG00000135362;ENSG00000187840;ENSG00000162409;ENSG00000198793;ENSG00000168209;ENSG00000164327;ENSG00000167965;ENSG00000154229;ENSG00000165699;ENSG00000131791;ENSG00000106615;ENSG00000136238;ENSG00000141564;ENSG00000088832;ENSG00000108443;ENSG00000025039;ENSG00000204673;ENSG00000186654;ENSG00000119487;ENSG00000111725;ENSG00000103197;ENSG00000132356;ENSG00000142208;ENSG00000181929…
Glycine Metabolism	ENSG00000182199;ENSG00000176974;ENSG00000177000;ENSG00000110887
Selenium Pathway	ENSG00000104687;ENSG00000211450;ENSG00000173039;ENSG00000123131;ENSG00000211452;ENSG00000073756;ENSG00000095303;ENSG00000111537;ENSG00000211448;ENSG00000118137;ENSG00000084674;ENSG00000077150;ENSG00000109320;ENSG00000206172;ENSG00000244734;ENSG00000136810;ENSG00000197763;ENSG00000138018;ENSG00000179918;ENSG00000131871;ENSG00000142168;ENSG00000116984;ENSG00000198431;ENSG00000160200;ENSG00000196136…
Physiological and Pathological Hypertrophy of the Heart	ENSG00000198668;ENSG00000113594;ENSG00000136574;ENSG00000134352;ENSG00000112062;ENSG00000168610;ENSG00000150281;ENSG00000100030;ENSG00000138814;ENSG00000185386;ENSG00000170345;ENSG00000171132;ENSG00000107758;ENSG00000135744;ENSG00000112062;ENSG00000078401;ENSG00000136238;ENSG00000145349;ENSG00000034152;ENSG00000177606;ENSG00000107643;ENSG00000100968;ENSG00000067560;ENSG00000104177;ENSG00000166501…
miRNA regulation of DNA Damage Response	ENSG00000120868;ENSG00000116717;ENSG00000026103;ENSG00000141682;ENSG00000139687;ENSG00000175054;ENSG00000123374;ENSG00000124762;ENSG00000188486;ENSG00000144554;ENSG00000097007;ENSG00000135446;ENSG00000132906;ENSG00000183765;ENSG00000072501;ENSG00000164045;ENSG00000135679;ENSG00000175793;ENSG00000020922;ENSG00000172613;ENSG00000177595;ENSG00000149311;ENSG00000157456;ENSG00000130222;ENSG00000002016…
Vitamin D synthesis	ENSG00000135929;ENSG00000111424;ENSG00000186104;ENSG00000204231;ENSG00000111012;ENSG00000152266;ENSG00000186350;ENSG00000019186;ENSG00000145321;ENSG00000172893;ENSG00000107611
Vitamin B12 Metabolism	ENSG00000134812;ENSG00000134827;ENSG00000107611;ENSG00000232810;ENSG00000185339;ENSG00000081479;ENSG00000108691;ENSG00000173039;ENSG00000109320;ENSG00000077150;ENSG00000130203;ENSG00000112096;ENSG00000163631;ENSG00000136244;ENSG00000073060;ENSG00000124275;ENSG00000116984;ENSG00000151224;ENSG00000090339;ENSG00000146085;ENSG00000171105;ENSG00000139428;ENSG00000182199;ENSG00000125538;ENSG00000124370…
E2F/MIRHG1 feedback-loop	ENSG00000007968;ENSG00000101412;ENSG00000112242;ENSG00000136997;ENSG00000099783
Angiogenesis	ENSG00000005339;ENSG00000124181;ENSG00000102755;ENSG00000138685;ENSG00000066468;ENSG00000121879;ENSG00000142208;ENSG00000120156;ENSG00000100644;ENSG00000100311;ENSG00000100985;ENSG00000170365;ENSG00000100985;ENSG00000197122;ENSG00000035862;ENSG00000100234;ENSG00000100030;ENSG00000128052;ENSG00000164867;ENSG00000120156;ENSG00000143437;ENSG00000112715;ENSG00000134853;ENSG00000154188;ENSG00000169398…
Energy Metabolism	ENSG00000132382;ENSG00000152495;ENSG00000106617;ENSG00000096717;ENSG00000120910;ENSG00000186350;ENSG00000118260;ENSG00000116604;ENSG00000154727;ENSG00000162409;ENSG00000109819;ENSG00000082701;ENSG00000029639;ENSG00000108064;ENSG00000162851;ENSG00000064489;ENSG00000186951;ENSG00000138814;ENSG00000175567;ENSG00000188386;ENSG00000155846;ENSG00000131791;ENSG00000148660;ENSG00000112033;ENSG00000084676…
MicroRNAs in cardiomyocyte hypertrophy	ENSG00000105851;ENSG00000107643;ENSG00000068024;ENSG00000137841;ENSG00000100968;ENSG00000065534;ENSG00000136238;ENSG00000078401;ENSG00000114251;ENSG00000138814;ENSG00000213341;ENSG00000117461;ENSG00000145349;ENSG00000168610;ENSG00000104177;ENSG00000198668;ENSG00000180340;ENSG00000066468;ENSG00000107758;ENSG00000073009;ENSG00000135744;ENSG00000121879;ENSG00000112062;ENSG00000145675;ENSG00000166501…
miRNAs involved in DDR	ENSG00000105173;ENSG00000110092;ENSG00000188486;ENSG00000136997;ENSG00000164045;ENSG00000097007;ENSG00000149311;ENSG00000101412;ENSG00000105810;ENSG00000124762;ENSG00000112576;ENSG00000111276;ENSG00000002016;ENSG00000118260;ENSG00000141510;ENSG00000151876;ENSG00000159792;ENSG00000099783;ENSG00000197241
Proteins and DNA Sequences in Cardicac Structures	ENSG00000008196;ENSG00000070193;ENSG00000072736;ENSG00000081189;ENSG00000082014;ENSG00000089225;ENSG00000100968;ENSG00000101096;ENSG00000101384;ENSG00000105329;ENSG00000107831;ENSG00000113196;ENSG00000115593;ENSG00000121068;ENSG00000124813;ENSG00000125845;ENSG00000131196;ENSG00000136574;ENSG00000137834;ENSG00000148400;ENSG00000164093;ENSG00000164107;ENSG00000164690;ENSG00000174437;ENSG00000179295…
TFs Regulate miRNAs related to cardiac hypertrophy	ENSG00000168610;ENSG00000142208;ENSG00000105221;ENSG00000221823;ENSG00000058335;ENSG00000105329;ENSG00000104177;ENSG00000109320;ENSG00000243667
Type II diabetes mellitus	ENSG00000187486;ENSG00000181856;ENSG00000171105;ENSG00000198814;ENSG00000129965;ENSG00000181092;ENSG00000232810;ENSG00000182759;ENSG00000169047;ENSG00000148290;ENSG00000141506;ENSG00000180008;ENSG00000141837;ENSG00000100030;ENSG00000139515;ENSG00000104365;ENSG00000163581;ENSG00000107643;ENSG00000044446;ENSG00000198793;ENSG00000067606;ENSG00000163932;ENSG00000100906;ENSG00000099783;ENSG00000103254…
Folate-Alcohol and Cancer Pathway	ENSG00000160200;ENSG00000144908;ENSG00000118260;ENSG00000130649;ENSG00000197894;ENSG00000177000;ENSG00000172216;ENSG00000165092;ENSG00000126461
Heart Development	ENSG00000072736;ENSG00000121068;ENSG00000164532;ENSG00000183072;ENSG00000125378;ENSG00000089225;ENSG00000179295;ENSG00000163217;ENSG00000168036;ENSG00000113196;ENSG00000113430;ENSG00000070193;ENSG00000160973;ENSG00000112715;ENSG00000081189;ENSG00000173511;ENSG00000115593;ENSG00000170365;ENSG00000164107;ENSG00000204217;ENSG00000148400;ENSG00000065361;ENSG00000164683;ENSG00000107831;ENSG00000112658…
Nicotine metabolism	ENSG00000241119;ENSG00000007933;ENSG00000197408;ENSG00000255974;ENSG00000244474;ENSG00000138356;ENSG00000159792;ENSG00000197838;ENSG00000167165
Fluoropyrimidine Activity	ENSG00000100024;ENSG00000118777;ENSG00000176890;ENSG00000125257;ENSG00000126215;ENSG00000128059;ENSG00000255974;ENSG00000177000;ENSG00000143179;ENSG00000167325;ENSG00000114770;ENSG00000198848;ENSG00000172831;ENSG00000104884;ENSG00000158825;ENSG00000228716;ENSG00000183696;ENSG00000137204;ENSG00000007001;ENSG00000130717;ENSG00000025708;ENSG00000114491;ENSG00000167900;ENSG00000171848;ENSG00000108846…
Nicotine Activity on Dopaminergic Neurons	ENSG00000186469;ENSG00000171303;ENSG00000165646;ENSG00000172531;ENSG00000160716;ENSG00000169684;ENSG00000169427;ENSG00000078295;ENSG00000180176;ENSG00000069696;ENSG00000078369;ENSG00000127955;ENSG00000147434;ENSG00000131771;ENSG00000151577;ENSG00000072062;ENSG00000132437;ENSG00000101204;ENSG00000080644;ENSG00000164885;ENSG00000149295;ENSG00000159792;ENSG00000186298
Nicotine Activity on Chromaffin Cells	ENSG00000006283;ENSG00000117971;ENSG00000080644;ENSG00000151067;ENSG00000010244
Codeine and morphine metabolism	ENSG00000085563;ENSG00000160868;ENSG00000108846;ENSG00000171234;ENSG00000100197;ENSG00000205702;ENSG00000023839;ENSG00000242366;ENSG00000134538;ENSG00000241635;ENSG00000159792;ENSG00000240224;ENSG00000167165
Eicosanoid Synthesis	ENSG00000188257;ENSG00000184381;ENSG00000132965;ENSG00000012779;ENSG00000161905;ENSG00000167419;ENSG00000015413;ENSG00000124212;ENSG00000108839;ENSG00000179593;ENSG00000095303;ENSG00000073756;ENSG00000059377;ENSG00000213316;ENSG00000100031;ENSG00000233276;ENSG00000135241;ENSG00000111144;ENSG00000148344;ENSG00000100344;ENSG00000148334;ENSG00000107317;ENSG00000100121;ENSG00000133475;ENSG00000234438
Nuclear Receptors	ENSG00000169083;ENSG00000151090;ENSG00000160113;ENSG00000131759;ENSG00000077092;ENSG00000173153;ENSG00000172819;ENSG00000116833;ENSG00000186951;ENSG00000126351;ENSG00000112033;ENSG00000091831;ENSG00000132170;ENSG00000113580;ENSG00000174738;ENSG00000153234;ENSG00000169297;ENSG00000143257;ENSG00000185483;ENSG00000069667;ENSG00000185551;ENSG00000143365;ENSG00000112333;ENSG00000131408;ENSG00000140009…
Th1/Th2	ENSG00000107485;ENSG00000113302;ENSG00000113520;ENSG00000113525;ENSG00000136634;ENSG00000168811;ENSG00000197241
Apoptosis, anoikis and CICD	ENSG00000113448
TP53 network	ENSG00000015475;ENSG00000149311;ENSG00000105327;ENSG00000097007;ENSG00000135679;ENSG00000087088;ENSG00000116030;ENSG00000176720;ENSG00000165588;ENSG00000141510;ENSG00000136997;ENSG00000116717;ENSG00000141682;ENSG00000147889;ENSG00000073282;ENSG00000124762;ENSG00000078900;ENSG00000121858;ENSG00000171791;ENSG00000169248;ENSG00000099783;ENSG00000179271
Angiogenesis	ENSG00000113448
Folate Metabolism	ENSG00000171105;ENSG00000165029;ENSG00000173638;ENSG00000134339;ENSG00000077150;ENSG00000165457;ENSG00000136244;ENSG00000109320;ENSG00000148965;ENSG00000110203;ENSG00000196136;ENSG00000173039;ENSG00000076351;ENSG00000183560;ENSG00000254647;ENSG00000110195;ENSG00000113520;ENSG00000141510;ENSG00000065911;ENSG00000124275;ENSG00000101444;ENSG00000182199;ENSG00000130164;ENSG00000228716;ENSG00000151224…
Apoptosis Modulation and Signaling	ENSG00000137275;ENSG00000173535;ENSG00000023445;ENSG00000169598;ENSG00000115594;ENSG00000249437;ENSG00000177606;ENSG00000160049;ENSG00000100906;ENSG00000109320;ENSG00000204209;ENSG00000067182;ENSG00000089685;ENSG00000143384;ENSG00000140379;ENSG00000106144;ENSG00000106144;ENSG00000003400;ENSG00000120868;ENSG00000171791;ENSG00000176720;ENSG00000171552;ENSG00000104365;ENSG00000141510;ENSG00000153094…
Cell Cycle Checkpoints	ENSG00000113448
ABC-family proteins mediated transport	ENSG00000113448
Advanced glycosylation endproduct receptor signaling	ENSG00000113448
APC/C-mediated degradation of cell cycle proteins	ENSG00000113448
Apoptosis	ENSG00000113448
Apoptotic execution phase	ENSG00000113448
Asparagine N-linked glycosylation	ENSG00000113448
Axon guidance	ENSG00000113448
Base Excision Repair	ENSG00000113448
Bile acid and bile salt metabolism	ENSG00000113448
Binding of RNA by Insulin-like Growth Factor-2 mRNA Binding Proteins (IGF2BPs/IMPs/VICKZs)	ENSG00000113448
Cell cycle	ENSG00000133895;ENSG00000112118;ENSG00000149311;ENSG00000068024;ENSG00000097007;ENSG00000094804;ENSG00000175054;ENSG00000133740;ENSG00000116670;ENSG00000169679;ENSG00000085840;ENSG00000154473;ENSG00000079335;ENSG00000100393;ENSG00000143761;ENSG00000166483;ENSG00000166851;ENSG00000164611;ENSG00000134982;ENSG00000250254;ENSG00000108953;ENSG00000166508;ENSG00000139687;ENSG00000164815;ENSG00000101224…
Biological oxidations	ENSG00000113448
Cell Cycle, Mitotic	ENSG00000113448
Cell junction organization	ENSG00000113448
Cell surface interactions at the vascular wall	ENSG00000113448
Cholesterol biosynthesis	ENSG00000113448
Chromosome Maintenance	ENSG00000113448
Circadian Clock	ENSG00000113448
Complement cascade	ENSG00000113448
Costimulation by the CD28 family	ENSG00000113448
Depolarization of the Presynaptic Terminal Triggers the Opening of Calcium Channels	ENSG00000113448
Diabetes pathways	ENSG00000113448
Dissolution of Fibrin Clot	ENSG00000113448
DNA Damage Bypass	ENSG00000113448
DNA Damage Reversal	ENSG00000113448
DNA Repair	ENSG00000113448
DNA Replication	ENSG00000113448
Double-Strand Break Repair	ENSG00000113448
DSCAM interactions	ENSG00000113448
Effects of PIP2 hydrolysis	ENSG00000113448
Elevation of cytosolic Ca2+ levels	ENSG00000113448
Eukaryotic Translation Elongation	ENSG00000113448
Eukaryotic Translation Initiation	ENSG00000113448
Eukaryotic Translation Termination	ENSG00000113448
Extrinsic Pathway for Apoptosis	ENSG00000113448
Factors involved in megakaryocyte development and platelet production	ENSG00000113448
Fanconi Anemia pathway	ENSG00000113448
Fatty acid, triacylglycerol, and ketone body metabolism	ENSG00000113448
Formation of Fibrin Clot (Clotting Cascade)	ENSG00000113448
Formation of Platelet plug	ENSG00000113448
Gap junction trafficking and regulation	ENSG00000113448
Gene Expression	ENSG00000113448
Generic Transcription Pathway	ENSG00000113448
GP1b-IX-V activation signalling	ENSG00000113448
GPCR downstream signaling	ENSG00000113448
GPCR ligand binding	ENSG00000113448
GPVI-mediated activation cascade	ENSG00000113448
Hemostasis	ENSG00000113448
Hexose transport	ENSG00000113448
Immunoregulatory interactions between a Lymphoid and a non-Lymphoid cell	ENSG00000113448
Proteasome Degradation	ENSG00000118939;ENSG00000143106;ENSG00000164032;ENSG00000099341;ENSG00000130985;ENSG00000118705;ENSG00000182179;ENSG00000204264;ENSG00000119048;ENSG00000197170;ENSG00000072401;ENSG00000204525;ENSG00000131508;ENSG00000109332;ENSG00000188486;ENSG00000100764;ENSG00000103035;ENSG00000069869;ENSG00000101843;ENSG00000100519;ENSG00000100902;ENSG00000173692;ENSG00000206503;ENSG00000175166;ENSG00000204642…
Insulin Synthesis and Processing	ENSG00000113448
Integration of energy metabolism	ENSG00000113448
Integrin alphaIIb beta3 signaling	ENSG00000113448
Integrin cell surface interactions	ENSG00000113448
Interactions of the immunoglobulin superfamily (IgSF) member proteins	ENSG00000113448
Interferon alpha/beta signaling	ENSG00000113448
Interferon gamma signaling	ENSG00000113448
Interferon Signaling	ENSG00000113448
Interleukin-1 processing	ENSG00000113448
Interleukin-1 signaling	ENSG00000113448
Interleukin-3, 5 and GM-CSF signaling	ENSG00000113448
Intrinsic Pathway for Apoptosis	ENSG00000113448
Kinesins	ENSG00000113448
L1CAM interactions	ENSG00000113448
MAP kinase cascade	ENSG00000113448
MAPK targets/ Nuclear events mediated by MAP kinases	ENSG00000113448
Membrane Trafficking	ENSG00000113448
Metabolism of amino acids and derivatives	ENSG00000113448
Metabolism of carbohydrates	ENSG00000113448
Metabolism of lipids and lipoproteins	ENSG00000113448
Integrin-mediated cell adhesion	ENSG00000107263;ENSG00000160691;ENSG00000035403;ENSG00000148082;ENSG00000137809;ENSG00000078061;ENSG00000137076;ENSG00000157764;ENSG00000164171;ENSG00000132155;ENSG00000150093;ENSG00000141639;ENSG00000213949;ENSG00000166484;ENSG00000188130;ENSG00000126247;ENSG00000069956;ENSG00000101306;ENSG00000091409;ENSG00000102606;ENSG00000005844;ENSG00000136238;ENSG00000082781;ENSG00000128340;ENSG00000166333…
Metabolism of nitric oxide	ENSG00000113448
Metabolism of nucleotides	ENSG00000113448
Metabolism of porphyrins	ENSG00000113448
Metabolism of proteins	ENSG00000113448
Metabolism of RNA	ENSG00000113448
Metabolism of steroid hormones and vitamins A and D	ENSG00000113448
Metabolism of vitamins and cofactors	ENSG00000113448
Metabolism of water-soluble vitamins and cofactors	ENSG00000113448
Mitotic G1-G1/S phases	ENSG00000113448
Mitotic G2-G2/M phases	ENSG00000113448
Homologous recombination	ENSG00000002016;ENSG00000113522;ENSG00000077514;ENSG00000132383;ENSG00000197275;ENSG00000020922;ENSG00000149311;ENSG00000104320;ENSG00000062822;ENSG00000051180;ENSG00000106628;ENSG00000139618;ENSG00000175482;ENSG00000265817;ENSG00000081181;ENSG00000085224;ENSG00000136169;ENSG00000087088
Mitotic M-M/G1 phases	ENSG00000113448
mRNA Capping	ENSG00000113448
mRNA Editing	ENSG00000113448
mRNA Processing	ENSG00000113448
Muscle contraction	ENSG00000113448
Myogenesis	ENSG00000113448
NCAM signaling for neurite out-growth	ENSG00000113448
Nephrin interactions	ENSG00000113448
Netrin-1 signaling	ENSG00000113448
Neuroransmitter Receptor Binding And Downstream Transmission In The Postsynaptic Cell	ENSG00000113448
Neurotransmitter Clearance In The Synaptic Cleft	ENSG00000113448
Neurotransmitter Release Cycle	ENSG00000113448
Neurotransmitter uptake and Metabolism In Glial Cells	ENSG00000113448
NGF signalling via TRKA from the plasma membrane	ENSG00000113448
Nucleosome assembly	ENSG00000113448
Passive Transport by Aquaporins	ENSG00000113448
Peroxisomal lipid metabolism	ENSG00000113448
Phase 1 - Functionalization of compounds	ENSG00000113448
Phase II conjugation	ENSG00000113448
Platelet activation triggers	ENSG00000113448
Platelet Activation	ENSG00000113448
Platelet Adhesion to exposed collagen	ENSG00000113448
Platelet Aggregation (Plug Formation)	ENSG00000113448
Platelet homeostasis	ENSG00000113448
Post-translational modification: gamma carboxylation and hypusine formation	ENSG00000113448
Post-translational modification: synthesis of GPI-anchored proteins	ENSG00000113448
Post-translational protein modification	ENSG00000113448
Processing of Capped Intron-Containing Pre-mRNA	ENSG00000113448
Processing of Capped Intronless Pre-mRNA	ENSG00000113448
Prostanoid metabolism	ENSG00000113448
Protein folding	ENSG00000113448
Pyruvate metabolism and Citric Acid (TCA) cycle	ENSG00000113448
RAF activation	ENSG00000113448
Rap1 signalling	ENSG00000113448
Regulation of Apoptosis	ENSG00000113448
Regulation of beta-cell development	ENSG00000113448
Regulation of DNA replication	ENSG00000113448
Regulation of Insulin-like Growth Factor (IGF) Activity by Insulin-like Growth Factor Binding Proteins (IGFBPs)	ENSG00000113448
Regulation of mitotic cell cycle	ENSG00000113448
Regulatory RNA pathways	ENSG00000113448
Respiratory electron transport, ATP synthesis by chemiosmotic coupling, and heat production by uncoupling proteins.	ENSG00000113448
Response to elevated platelet cytosolic Ca2+	ENSG00000113448
RIG-I/MDA5 mediated induction of IFN-alpha/beta pathways	ENSG00000113448
RNA Polymerase I, RNA Polymerase III, and Mitochondrial Transcription	ENSG00000113448
RNA Polymerase II Transcription	ENSG00000113448
Semaphorin interactions	ENSG00000113448
Signal amplification	ENSG00000113448
Signal regulatory protein (SIRP) family interactions	ENSG00000113448
Signaling by EGFR	ENSG00000113448
Signaling by FGFR	ENSG00000113448
Signaling by GPCR	ENSG00000113448
Signaling by Insulin receptor	ENSG00000113448
Signaling by Interleukins	ENSG00000113448
Signaling by Notch	ENSG00000113448
Signaling by PDGF	ENSG00000113448
Signaling by Rho GTPases	ENSG00000113448
Signaling by Robo receptor	ENSG00000113448
Signaling by VEGF	ENSG00000113448
Signaling by Wnt	ENSG00000113448
SLC-mediated transmembrane transport	ENSG00000113448
Sphingolipid metabolism	ENSG00000113448
Synaptic Transmission	ENSG00000113448
Synthesis of DNA	ENSG00000113448
Synthesis, Secretion, and Deacylation of Ghrelin	ENSG00000113448
TCR signaling	ENSG00000113448
Telomere Maintenance	ENSG00000113448
Thrombin signalling through proteinase activated receptors (PARs)	ENSG00000113448
Transcription	ENSG00000113448
Translation	ENSG00000113448
Transmembrane transport of small molecules	ENSG00000113448
Transmission across Chemical Synapses	ENSG00000113448
Transmission across Electrical Synapses	ENSG00000113448
Transport of glucose and other sugars, bile salts and organic acids, metal ions and amine compounds	ENSG00000113448
Transport of inorganic cations/anions and amino acids/oligopeptides	ENSG00000113448
Transport of vitamins, nucleosides, and related molecules	ENSG00000113448
tRNA Aminoacylation	ENSG00000113448
Unfolded Protein Response	ENSG00000113448
Peroxisomal beta-oxidation of tetracosanoyl-CoA	ENSG00000060971;ENSG00000116171;ENSG00000133835;ENSG00000161533
TCA BCH6203	ENSG00000091483;ENSG00000113448
Cori Cycle	ENSG00000163581;ENSG00000160211;ENSG00000156515;ENSG00000160211;ENSG00000102144;ENSG00000105220;ENSG00000111640;ENSG00000067057;ENSG00000171314;ENSG00000181856;ENSG00000111669;ENSG00000117394;ENSG00000177156;ENSG00000134333;ENSG00000167701;ENSG00000170950;ENSG00000113448;ENSG00000104529
IL-1 signaling pathway	ENSG00000104365;ENSG00000169032;ENSG00000172936;ENSG00000177889;ENSG00000130159;ENSG00000177606;ENSG00000179295;ENSG00000157625;ENSG00000067606;ENSG00000073009;ENSG00000161011;ENSG00000184216;ENSG00000213341;ENSG00000065559;ENSG00000050748;ENSG00000100324;ENSG00000169967;ENSG00000055208;ENSG00000109320;ENSG00000197329;ENSG00000162889;ENSG00000078902;ENSG00000175104;ENSG00000134070;ENSG00000115594…
Cholesterol Biosynthesis	ENSG00000072310;ENSG00000067064;ENSG00000112972;ENSG00000113161;ENSG00000110921;ENSG00000167508;ENSG00000079459;ENSG00000172893;ENSG00000160752;ENSG00000109929;ENSG00000160285;ENSG00000104549;ENSG00000163344;ENSG00000147383;ENSG00000001630;ENSG00000052802;ENSG00000198911;ENSG00000105701;ENSG00000123737;ENSG00000159792;ENSG00000111670
Integrated Cancer pathway	ENSG00000164045;ENSG00000166851;ENSG00000101224;ENSG00000002330;ENSG00000012048;ENSG00000020922;ENSG00000064012;ENSG00000087088;ENSG00000095002;ENSG00000101412;ENSG00000113522;ENSG00000115415;ENSG00000116062;ENSG00000123374;ENSG00000132906;ENSG00000135446;ENSG00000135679;ENSG00000138376;ENSG00000139687;ENSG00000141510;ENSG00000142208;ENSG00000149311;ENSG00000149554;ENSG00000162434;ENSG00000164305…
Signalling by NGF	ENSG00000113448
Opioid Signalling	ENSG00000113448
Nucleotide Excision Repair	ENSG00000113448
SREBP signalling	ENSG00000175445;ENSG00000114650;ENSG00000012174;ENSG00000186480;ENSG00000113615;ENSG00000072310;ENSG00000160285;ENSG00000140943;ENSG00000014641;ENSG00000157020;ENSG00000185591;ENSG00000108424;ENSG00000160752;ENSG00000001167;ENSG00000119927;ENSG00000198911;ENSG00000176986;ENSG00000170881;ENSG00000075826;ENSG00000131408;ENSG00000198911;ENSG00000155846;ENSG00000118217;ENSG00000167508;ENSG00000104549…
Integrated Breast Cancer Pathway	ENSG00000097007;ENSG00000141551;ENSG00000173846;ENSG00000039068;ENSG00000181192;ENSG00000100422;ENSG00000203879;ENSG00000003436;ENSG00000173846;ENSG00000169047;ENSG00000165699;ENSG00000100393;ENSG00000163914;ENSG00000086544;ENSG00000173402;ENSG00000152689;ENSG00000133703;ENSG00000198915;ENSG00000091831;ENSG00000085999;ENSG00000116473;ENSG00000100030;ENSG00000164305;ENSG00000005810;ENSG00000138041…
SRF and miRs in Smooth Muscle Differentiation and Proliferation	ENSG00000112658;ENSG00000118971;ENSG00000141052;ENSG00000183072;ENSG00000213999;ENSG00000126767;ENSG00000136826;ENSG00000116604;ENSG00000068305;ENSG00000145349;ENSG00000081189;ENSG00000064489;ENSG00000159792;ENSG00000197093;ENSG00000212123;ENSG00000149564;ENSG00000197241
TarBasePathway	ENSG00000180509;ENSG00000099822;ENSG00000152661;ENSG00000138622;ENSG00000164107;ENSG00000068024;ENSG00000117569;ENSG00000123700;ENSG00000053918;ENSG00000205542;ENSG00000112658;ENSG00000157554;ENSG00000017427;ENSG00000100564;ENSG00000114120
angiogenesis overview	ENSG00000196189;ENSG00000115290;ENSG00000128052;ENSG00000035862;ENSG00000134086;ENSG00000171608;ENSG00000185386;ENSG00000102010;ENSG00000100030;ENSG00000134982;ENSG00000169855;ENSG00000107338;ENSG00000108984;ENSG00000142208;ENSG00000140575;ENSG00000158092;ENSG00000124181;ENSG00000099250;ENSG00000164867;ENSG00000154133;ENSG00000154229;ENSG00000100985;ENSG00000169032;ENSG00000198793;ENSG00000154188…
Effects of nitric oxide	ENSG00000164867;ENSG00000138356;ENSG00000206172;ENSG00000198125;ENSG00000007171;ENSG00000089250;ENSG00000158125;ENSG00000198804;ENSG00000188536;ENSG00000159792;ENSG00000082641
FGF	ENSG00000113448
CAMK	ENSG00000113448
Adipocyte TarBase	ENSG00000149485;ENSG00000149485;ENSG00000172216;ENSG00000175445;ENSG00000134686;ENSG00000073921;ENSG00000197081;ENSG00000170876;ENSG00000131236;ENSG00000159176;ENSG00000111786;ENSG00000170348;ENSG00000110422;ENSG00000012660;ENSG00000163513;ENSG00000138061;ENSG00000188529;ENSG00000166949;ENSG00000212123;ENSG00000068724;ENSG00000188522;ENSG00000185950
Epithelium TarBase	ENSG00000163430;ENSG00000160072;ENSG00000129255;ENSG00000178999;ENSG00000136436;ENSG00000123700;ENSG00000042493;ENSG00000103502;ENSG00000130724;ENSG00000166557;ENSG00000110442;ENSG00000121039;ENSG00000141551;ENSG00000168542;ENSG00000147459;ENSG00000166797;ENSG00000102531;ENSG00000141429;ENSG00000142252;ENSG00000119318;ENSG00000164284;ENSG00000133703;ENSG00000006652;ENSG00000012660;ENSG00000196497…
Leukocyte TarBase	ENSG00000107968;ENSG00000174437;ENSG00000033627;ENSG00000128524;ENSG00000167315;ENSG00000042493;ENSG00000103502;ENSG00000168061;ENSG00000104812;ENSG00000196504;ENSG00000137309;ENSG00000148516;ENSG00000006652;ENSG00000102978;ENSG00000135213;ENSG00000011028;ENSG00000121039;ENSG00000129515;ENSG00000177105;ENSG00000138413;ENSG00000142186;ENSG00000166557;ENSG00000115902;ENSG00000113916;ENSG00000092531…
Lymphocyte TarBase	ENSG00000164171;ENSG00000065911;ENSG00000111530;ENSG00000110172;ENSG00000163214;ENSG00000175879;ENSG00000175414;ENSG00000172572;ENSG00000198805;ENSG00000168036;ENSG00000159322;ENSG00000067167;ENSG00000170365;ENSG00000159713;ENSG00000121039;ENSG00000090054;ENSG00000067225;ENSG00000121058;ENSG00000042493;ENSG00000054654;ENSG00000157827;ENSG00000145996;ENSG00000146648;ENSG00000163933;ENSG00000108465…
Muscle cell TarBase	ENSG00000198862;ENSG00000153107;ENSG00000106462;ENSG00000160072;ENSG00000152601;ENSG00000033627;ENSG00000184371;ENSG00000136436;ENSG00000042493;ENSG00000153048;ENSG00000151012;ENSG00000103502;ENSG00000162599;ENSG00000145996;ENSG00000124151;ENSG00000130724;ENSG00000028203;ENSG00000110442;ENSG00000141551;ENSG00000147459;ENSG00000153922;ENSG00000134824;ENSG00000119318;ENSG00000166797;ENSG00000134970…
Squamous cell TarBase	ENSG00000128524;ENSG00000144290;ENSG00000130724;ENSG00000110442;ENSG00000113732;ENSG00000163214;ENSG00000166797;ENSG00000099783;ENSG00000102531;ENSG00000186575;ENSG00000104812;ENSG00000167552;ENSG00000137309;ENSG00000090263;ENSG00000069869;ENSG00000085224;ENSG00000147955;ENSG00000072682;ENSG00000106628;ENSG00000134970;ENSG00000102978;ENSG00000185340;ENSG00000135213;ENSG00000122592;ENSG00000115685…
iron metabolism in placenta	ENSG00000106327;ENSG00000072274;ENSG00000115107;ENSG00000136381;ENSG00000138449;ENSG00000090674;ENSG00000181333;ENSG00000091513;ENSG00000105697;ENSG00000105697;ENSG00000110911;ENSG00000072274;ENSG00000091513;ENSG00000122729;ENSG00000167996;ENSG00000153266
SREBF and miR33 in cholesterol and lipid homeostasis	ENSG00000112972;ENSG00000169710;ENSG00000072310;ENSG00000096717;ENSG00000198911;ENSG00000113161;ENSG00000165029;ENSG00000099917;ENSG00000109819;ENSG00000077463;ENSG00000099194;ENSG00000198793;ENSG00000025434;ENSG00000130164;ENSG00000186951;ENSG00000132356;ENSG00000105701;ENSG00000145632;ENSG00000159792;ENSG00000197241;ENSG00000099783;ENSG00000204442;ENSG00000118137
miRs in Muscle Cell Differentiation	ENSG00000154229;ENSG00000111049;ENSG00000188191;ENSG00000129152;ENSG00000067606;ENSG00000169393;ENSG00000142875;ENSG00000184304;ENSG00000009709;ENSG00000072062;ENSG00000165059;ENSG00000166501;ENSG00000081189;ENSG00000171132;ENSG00000112658;ENSG00000114302;ENSG00000116604;ENSG00000005249;ENSG00000108946;ENSG00000068305;ENSG00000115825;ENSG00000106462;ENSG00000163558;ENSG00000115738;ENSG00000065675…
RANKL/RANK Signaling Pathway	ENSG00000177606;ENSG00000170345;ENSG00000070831;ENSG00000104856;ENSG00000213341;ENSG00000115641;ENSG00000198682;ENSG00000254087;ENSG00000107643;ENSG00000187098;ENSG00000100324;ENSG00000108984;ENSG00000090339;ENSG00000169032;ENSG00000135341;ENSG00000136238;ENSG00000173039;ENSG00000165025;ENSG00000100030;ENSG00000164761;ENSG00000197122;ENSG00000076984;ENSG00000110395;ENSG00000175104;ENSG00000102575…
Cell Differentiation - meta	ENSG00000112658;ENSG00000168610;ENSG00000136826;ENSG00000107807;ENSG00000106462;ENSG00000009709;ENSG00000115738;ENSG00000129152;ENSG00000143768;ENSG00000068305;ENSG00000213999;ENSG00000164438;ENSG00000081189;ENSG00000116604;ENSG00000243709;ENSG00000124813;ENSG00000181449;ENSG00000115297;ENSG00000108840;ENSG00000064489;ENSG00000159792;ENSG00000197241;ENSG00000103876
Cell Differentiation - Index	ENSG00000213999;ENSG00000112658;ENSG00000108840;ENSG00000143768;ENSG00000115297;ENSG00000116604;ENSG00000243709;ENSG00000107807;ENSG00000164438;ENSG00000168610;ENSG00000081189;ENSG00000068305;ENSG00000129152;ENSG00000064489;ENSG00000159792;ENSG00000103876;ENSG00000197241
TSH signaling pathway	ENSG00000112062;ENSG00000160271;ENSG00000169032;ENSG00000127955;ENSG00000102882;ENSG00000135446;ENSG00000105647;ENSG00000100030;ENSG00000115415;ENSG00000087258;ENSG00000134200;ENSG00000137154;ENSG00000135346;ENSG00000127314;ENSG00000174775;ENSG00000132155;ENSG00000118260;ENSG00000170345;ENSG00000114353;ENSG00000177606;ENSG00000065135;ENSG00000120738;ENSG00000096968;ENSG00000157764;ENSG00000078295…
Leptin signaling pathway	ENSG00000109320;ENSG00000115415;ENSG00000116678;ENSG00000160691;ENSG00000169047;ENSG00000096968;ENSG00000124181;ENSG00000112062;ENSG00000132155;ENSG00000118260;ENSG00000100030;ENSG00000177885;ENSG00000186432;ENSG00000084676;ENSG00000174697;ENSG00000126934;ENSG00000105647;ENSG00000145675;ENSG00000165410;ENSG00000168610;ENSG00000178188;ENSG00000115904;ENSG00000185591;ENSG00000196396;ENSG00000121774…
FSH signaling pathway	ENSG00000132155;ENSG00000131808;ENSG00000072062;ENSG00000170820;ENSG00000198793;ENSG00000135346;ENSG00000100030;ENSG00000102882;ENSG00000197122;ENSG00000142208;ENSG00000154229;ENSG00000137154;ENSG00000176697;ENSG00000103197;ENSG00000175634;ENSG00000118260;ENSG00000187840;ENSG00000168148;ENSG00000118515;ENSG00000108443;ENSG00000157500;ENSG00000150907;ENSG00000137869;ENSG00000112062;ENSG00000109321…
TWEAK Signaling Pathway	ENSG00000100985;ENSG00000108691;ENSG00000132155;ENSG00000213341;ENSG00000104856;ENSG00000173039;ENSG00000109320;ENSG00000158022;ENSG00000056558;ENSG00000082512;ENSG00000077150;ENSG00000168036;ENSG00000104365;ENSG00000107643;ENSG00000136244;ENSG00000112062;ENSG00000165806;ENSG00000131323;ENSG00000023445;ENSG00000102882;ENSG00000105221;ENSG00000116478;ENSG00000142208;ENSG00000006327;ENSG00000100906…
Prolactin Signaling Pathway	ENSG00000196396;ENSG00000113494;ENSG00000137154;ENSG00000105647;ENSG00000121879;ENSG00000162434;ENSG00000160691;ENSG00000111679;ENSG00000115904;ENSG00000126561;ENSG00000196262;ENSG00000173757;ENSG00000112062;ENSG00000117984;ENSG00000010810;ENSG00000172179;ENSG00000089159;ENSG00000104825;ENSG00000169032;ENSG00000196924;ENSG00000125347;ENSG00000164305;ENSG00000198793;ENSG00000114737;ENSG00000107643…
IL-7 signaling pathway	ENSG00000104432;ENSG00000169032;ENSG00000145675;ENSG00000171552;ENSG00000002330;ENSG00000120899;ENSG00000010810;ENSG00000111276;ENSG00000168685;ENSG00000126561;ENSG00000142208;ENSG00000110092;ENSG00000173757;ENSG00000126934;ENSG00000162434;ENSG00000136997;ENSG00000126561;ENSG00000082701;ENSG00000168610;ENSG00000173757;ENSG00000100030;ENSG00000105647;ENSG00000105639;ENSG00000147168;ENSG00000134460…
Alzheimers Disease	ENSG00000183454;ENSG00000164885;ENSG00000159593;ENSG00000204403;ENSG00000143801;ENSG00000182621;ENSG00000150995;ENSG00000142192;ENSG00000145335;ENSG00000157388;ENSG00000232810;ENSG00000074370;ENSG00000162909;ENSG00000166869;ENSG00000132906;ENSG00000166313;ENSG00000176884;ENSG00000111640;ENSG00000161509;ENSG00000137845;ENSG00000081248;ENSG00000186318;ENSG00000149782;ENSG00000205155;ENSG00000100030…
Fatty Acid Omega Oxidation	ENSG00000140465;ENSG00000140505;ENSG00000172955;ENSG00000160868;ENSG00000248144;ENSG00000187048;ENSG00000165092;ENSG00000255974;ENSG00000196616;ENSG00000100197;ENSG00000198099;ENSG00000130649;ENSG00000196344;ENSG00000187758;ENSG00000111275;ENSG00000159792;ENSG00000197838;ENSG00000135900
Fates of Pyruvate	ENSG00000113448
Neural Crest Differentiation	ENSG00000131095;ENSG00000177468;ENSG00000101144;ENSG00000068024;ENSG00000143878;ENSG00000039068;ENSG00000118513;ENSG00000197971;ENSG00000150093;ENSG00000175029;ENSG00000125084;ENSG00000137203;ENSG00000081138;ENSG00000152977;ENSG00000139352;ENSG00000135903;ENSG00000162344;ENSG00000009709;ENSG00000147099;ENSG00000105880;ENSG00000261857;ENSG00000163132;ENSG00000115297;ENSG00000120149;ENSG00000113361…
IL-9 signaling pathway	ENSG00000124334;ENSG00000173757;ENSG00000147168;ENSG00000102882;ENSG00000145839;ENSG00000177885;ENSG00000145675;ENSG00000168610;ENSG00000115415;ENSG00000105647;ENSG00000105639;ENSG00000126561;ENSG00000126934;ENSG00000136807;ENSG00000162434;ENSG00000100030;ENSG00000169032;ENSG00000268173;ENSG00000212123
Irinotecan Pathway	ENSG00000118777;ENSG00000242366;ENSG00000198848;ENSG00000103222;ENSG00000114200;ENSG00000160868;ENSG00000172831;ENSG00000106258;ENSG00000241119;ENSG00000023839;ENSG00000134982;ENSG00000242515;ENSG00000141458;ENSG00000134538;ENSG00000167165;ENSG00000241635;ENSG00000240224;ENSG00000213923;ENSG00000166347
B Cell Receptor Signaling Pathway	ENSG00000110651;ENSG00000073009;ENSG00000077809;ENSG00000109320;ENSG00000072135;ENSG00000143621;ENSG00000155629;ENSG00000112242;ENSG00000107643;ENSG00000173039;ENSG00000166501;ENSG00000162924;ENSG00000213341;ENSG00000132155;ENSG00000135341;ENSG00000070831;ENSG00000116604;ENSG00000143398;ENSG00000137265;ENSG00000100030;ENSG00000174775;ENSG00000111679;ENSG00000118260;ENSG00000115904;ENSG00000081189…
TNF alpha Signaling Pathway	ENSG00000056558;ENSG00000055130;ENSG00000067182;ENSG00000107968;ENSG00000028137;ENSG00000113575;ENSG00000102871;ENSG00000129465;ENSG00000127191;ENSG00000132906;ENSG00000109320;ENSG00000168067;ENSG00000101266;ENSG00000065559;ENSG00000164305;ENSG00000076984;ENSG00000107643;ENSG00000015475;ENSG00000050748;ENSG00000177606;ENSG00000146232;ENSG00000197442;ENSG00000198909;ENSG00000136810;ENSG00000005339…
Adipogenesis	ENSG00000185950;ENSG00000124212;ENSG00000175745;ENSG00000112033;ENSG00000099985;ENSG00000118260;ENSG00000106546;ENSG00000185155;ENSG00000115415;ENSG00000259384;ENSG00000135100;ENSG00000117318;ENSG00000118263;ENSG00000169884;ENSG00000169692;ENSG00000126561;ENSG00000140396;ENSG00000173757;ENSG00000122756;ENSG00000185559;ENSG00000125084;ENSG00000113580;ENSG00000105835;ENSG00000175197;ENSG00000100344…
Glucocorticoid & Mineralcorticoid Metabolism	ENSG00000117594;ENSG00000179142;ENSG00000231852;ENSG00000148795;ENSG00000203857;ENSG00000203859;ENSG00000140459;ENSG00000176387;ENSG00000159792
Peptide GPCRs	ENSG00000183473;ENSG00000164129;ENSG00000124406;ENSG00000144891;ENSG00000180772;ENSG00000174417;ENSG00000168398;ENSG00000185231;ENSG00000100739;ENSG00000166603;ENSG00000135577;ENSG00000082556;ENSG00000126010;ENSG00000169836;ENSG00000102239;ENSG00000198049;ENSG00000163823;ENSG00000121807;ENSG00000258839;ENSG00000183625;ENSG00000164128;ENSG00000183813;ENSG00000169006;ENSG00000160791;ENSG00000125510…
One Carbon Metabolism	ENSG00000176974;ENSG00000182199;ENSG00000144908;ENSG00000086205;ENSG00000185339;ENSG00000177000;ENSG00000145692;ENSG00000130816;ENSG00000116984;ENSG00000124275;ENSG00000100714;ENSG00000159131;ENSG00000138363;ENSG00000228716;ENSG00000120254;ENSG00000103707;ENSG00000119772;ENSG00000088305;ENSG00000065911;ENSG00000160282;ENSG00000145020;ENSG00000136371;ENSG00000176890;ENSG00000101444;ENSG00000158467…
Alpha 6 Beta 4 signaling pathway	ENSG00000197122;ENSG00000179295;ENSG00000130702;ENSG00000160691;ENSG00000101680;ENSG00000177885;ENSG00000172037;ENSG00000100030;ENSG00000142208;ENSG00000145675;ENSG00000196569;ENSG00000105647;ENSG00000135862;ENSG00000112062;ENSG00000154229;ENSG00000198793;ENSG00000091409;ENSG00000174775;ENSG00000169398;ENSG00000136238;ENSG00000132470;ENSG00000109458;ENSG00000053747;ENSG00000163932;ENSG00000196878…
Small Ligand GPCRs	ENSG00000125384;ENSG00000160013;ENSG00000168229;ENSG00000118432;ENSG00000171522;ENSG00000188822;ENSG00000134640;ENSG00000170989;ENSG00000198121;ENSG00000160951;ENSG00000213694;ENSG00000050628;ENSG00000267534;ENSG00000122420;ENSG00000125910;ENSG00000006638;ENSG00000168412;ENSG00000102195;ENSG00000169403
Apoptosis	ENSG00000126456;ENSG00000137752;ENSG00000121858;ENSG00000140443;ENSG00000067182;ENSG00000146072;ENSG00000232810;ENSG00000141682;ENSG00000028137;ENSG00000169598;ENSG00000056558;ENSG00000131323;ENSG00000127191;ENSG00000146232;ENSG00000095015;ENSG00000185507;ENSG00000065559;ENSG00000143384;ENSG00000109339;ENSG00000073282;ENSG00000168040;ENSG00000119969;ENSG00000137275;ENSG00000139218;ENSG00000023445…
Nifedipine Activity	ENSG00000168398;ENSG00000169032;ENSG00000100030;ENSG00000120899;ENSG00000132646;ENSG00000160868;ENSG00000128052;ENSG00000142168
Signal Transduction of S1P Receptor	ENSG00000166484;ENSG00000063176;ENSG00000133056;ENSG00000104763;ENSG00000065135;ENSG00000069956;ENSG00000170989;ENSG00000127955;ENSG00000267534;ENSG00000105221;ENSG00000213694;ENSG00000176170;ENSG00000180739;ENSG00000141639;ENSG00000182621;ENSG00000188130;ENSG00000137841;ENSG00000114353;ENSG00000149782;ENSG00000142208;ENSG00000102882;ENSG00000117020;ENSG00000100030;ENSG00000161800;ENSG00000105516…
EBV LMP1 signaling	ENSG00000213341;ENSG00000169429;ENSG00000102871;ENSG00000109320;ENSG00000184216;ENSG00000161570;ENSG00000056558;ENSG00000080824;ENSG00000213341;ENSG00000115009;ENSG00000077150;ENSG00000196923;ENSG00000173039;ENSG00000104365;ENSG00000077150;ENSG00000100030;ENSG00000135341;ENSG00000107643;ENSG00000135341;ENSG00000198909;ENSG00000171855;ENSG00000175104;ENSG00000073009;ENSG00000109320;ENSG00000232810…
Notch Signaling Pathway	ENSG00000135144;ENSG00000171611;ENSG00000124232;ENSG00000196591;ENSG00000114315;ENSG00000159692;ENSG00000004975;ENSG00000175029;ENSG00000163840;ENSG00000005339;ENSG00000116478;ENSG00000108773;ENSG00000162736;ENSG00000114166;ENSG00000133961;ENSG00000198719;ENSG00000178498;ENSG00000090932;ENSG00000161021;ENSG00000128917;ENSG00000148400;ENSG00000101384;ENSG00000132376;ENSG00000184916;ENSG00000143801…
Blood Clotting Cascade	ENSG00000122194;ENSG00000088926;ENSG00000185010;ENSG00000101981;ENSG00000180210;ENSG00000126218;ENSG00000171560;ENSG00000110799;ENSG00000198734;ENSG00000167748;ENSG00000057593;ENSG00000131187;ENSG00000180210;ENSG00000171564;ENSG00000143278;ENSG00000171557;ENSG00000167711;ENSG00000197932;ENSG00000122861;ENSG00000104368;ENSG00000164344;ENSG00000197632;ENSG00000126218;ENSG00000106366;ENSG00000198734…
Selenium Metabolism and Selenoproteins	ENSG00000073169;ENSG00000109618;ENSG00000172845;ENSG00000184470;ENSG00000177606;ENSG00000156482;ENSG00000132394;ENSG00000198832;ENSG00000104835;ENSG00000131871;ENSG00000186838;ENSG00000163586;ENSG00000132330;ENSG00000173039;ENSG00000233276;ENSG00000176153;ENSG00000167468;ENSG00000162430;ENSG00000211452;ENSG00000198736;ENSG00000250722;ENSG00000198843;ENSG00000198431;ENSG00000197763;ENSG00000178980…
IL-3 Signaling Pathway	ENSG00000134308;ENSG00000179295;ENSG00000100030;ENSG00000102882;ENSG00000115904;ENSG00000141968;ENSG00000099942;ENSG00000254087;ENSG00000145675;ENSG00000165025;ENSG00000107643;ENSG00000010810;ENSG00000126561;ENSG00000101336;ENSG00000142208;ENSG00000171791;ENSG00000174775;ENSG00000185291;ENSG00000162434;ENSG00000110848;ENSG00000107263;ENSG00000114013;ENSG00000177606;ENSG00000169429;ENSG00000171552…
NLR proteins	ENSG00000135341;ENSG00000213341;ENSG00000107643;ENSG00000112851;ENSG00000173039;ENSG00000073009;ENSG00000104365;ENSG00000133216;ENSG00000101017;ENSG00000140379;ENSG00000215704;ENSG00000185122
Myometrial Relaxation and Contraction Pathways	ENSG00000150681;ENSG00000169136;ENSG00000167535;ENSG00000109320;ENSG00000107018;ENSG00000182732;ENSG00000164116;ENSG00000138031;ENSG00000162772;ENSG00000167779;ENSG00000162188;ENSG00000198838;ENSG00000166856;ENSG00000131477;ENSG00000101405;ENSG00000115461;ENSG00000171509;ENSG00000130176;ENSG00000187091;ENSG00000171033;ENSG00000143248;ENSG00000122679;ENSG00000091844;ENSG00000115966;ENSG00000126583…
Nuclear receptors in lipid metabolism and toxicity	ENSG00000138109;ENSG00000167910;ENSG00000187048;ENSG00000132170;ENSG00000111424;ENSG00000186951;ENSG00000111012;ENSG00000112033;ENSG00000117528;ENSG00000172819;ENSG00000173208;ENSG00000077092;ENSG00000165029;ENSG00000140505;ENSG00000005471;ENSG00000073734;ENSG00000085563;ENSG00000023839;ENSG00000160868;ENSG00000108846;ENSG00000095596;ENSG00000160179;ENSG00000130649;ENSG00000138075;ENSG00000197408…
Keap1-Nrf2 Pathway	ENSG00000100292;ENSG00000121879;ENSG00000106305;ENSG00000181019;ENSG00000116044;ENSG00000079999;ENSG00000133216;ENSG00000107643;ENSG00000172216;ENSG00000244067;ENSG00000023909;ENSG00000154229;ENSG00000178573;ENSG00000001084;ENSG00000151012;ENSG00000185122
Kit receptor signaling pathway	ENSG00000111679;ENSG00000177189;ENSG00000108443;ENSG00000142208;ENSG00000168918;ENSG00000115325;ENSG00000107643;ENSG00000167193;ENSG00000186868;ENSG00000100393;ENSG00000118689;ENSG00000049130;ENSG00000171223;ENSG00000157404;ENSG00000187098;ENSG00000141968;ENSG00000170677;ENSG00000170345;ENSG00000132155;ENSG00000033327;ENSG00000115415;ENSG00000135605;ENSG00000102882;ENSG00000171791;ENSG00000173757…
Focal Adhesion	ENSG00000137076;ENSG00000041982;ENSG00000116147;ENSG00000149269;ENSG00000109072;ENSG00000141639;ENSG00000110799;ENSG00000075624;ENSG00000135862;ENSG00000002330;ENSG00000050555;ENSG00000074966;ENSG00000120332;ENSG00000126934;ENSG00000080573;ENSG00000117020;ENSG00000168477;ENSG00000141506;ENSG00000197565;ENSG00000170962;ENSG00000138798;ENSG00000110092;ENSG00000165197;ENSG00000134853;ENSG00000019991…
Synthesis and Degradation of Ketone Bodies	ENSG00000075239;ENSG00000134240;ENSG00000117305;ENSG00000083720;ENSG00000161267
Signaling of Hepatocyte Growth Factor Receptor	ENSG00000150760;ENSG00000132155;ENSG00000179295;ENSG00000168610;ENSG00000126767;ENSG00000102882;ENSG00000104814;ENSG00000170345;ENSG00000089159;ENSG00000171862;ENSG00000100030;ENSG00000107263;ENSG00000121879;ENSG00000169032;ENSG00000149269;ENSG00000213949;ENSG00000177885;ENSG00000174775;ENSG00000107643;ENSG00000167193;ENSG00000126934;ENSG00000120899;ENSG00000169398;ENSG00000177606;ENSG00000145715…
FAS pathway and Stress induction of HSP regulation	ENSG00000138794;ENSG00000143799;ENSG00000117560;ENSG00000135341;ENSG00000026103;ENSG00000197694;ENSG00000106211;ENSG00000139687;ENSG00000232810;ENSG00000115008;ENSG00000180370;ENSG00000162889;ENSG00000169598;ENSG00000114738;ENSG00000113368;ENSG00000172115;ENSG00000065559;ENSG00000171791;ENSG00000132906;ENSG00000204209;ENSG00000120868;ENSG00000149269;ENSG00000164305;ENSG00000111348;ENSG00000160049…
Osteoblast Signaling	ENSG00000118972;ENSG00000138448;ENSG00000164761;ENSG00000112337;ENSG00000120659;ENSG00000113721;ENSG00000029559;ENSG00000100311;ENSG00000160801;ENSG00000152266;ENSG00000100311;ENSG00000120659;ENSG00000134853;ENSG00000108821;ENSG00000259207;ENSG00000178852;ENSG00000170367
Triacylglyceride Synthesis	ENSG00000198814;ENSG00000177666;ENSG00000119927;ENSG00000175445;ENSG00000116906;ENSG00000018510;ENSG00000166035;ENSG00000204310;ENSG00000169692;ENSG00000160216;ENSG00000026652;ENSG00000167588;ENSG00000155189;ENSG00000079435;ENSG00000067113;ENSG00000182333;ENSG00000162407;ENSG00000106384;ENSG00000141934;ENSG00000185000;ENSG00000196475;ENSG00000062282;ENSG00000124003;ENSG00000166391;ENSG00000014641…
GPCRs, Class B Secretin-like	ENSG00000123146;ENSG00000064989;ENSG00000004948;ENSG00000120088;ENSG00000117114;ENSG00000106113;ENSG00000114812;ENSG00000010310;ENSG00000127507;ENSG00000065325;ENSG00000162618;ENSG00000112164;ENSG00000080293;ENSG00000215644;ENSG00000106018;ENSG00000106128;ENSG00000174837;ENSG00000144407;ENSG00000072071;ENSG00000160801;ENSG00000150471;ENSG00000078549;ENSG00000173698;ENSG00000159792;ENSG00000141433…
Ovarian Infertility Genes	ENSG00000137869;ENSG00000141027;ENSG00000113494;ENSG00000140009;ENSG00000170820;ENSG00000125384;ENSG00000138039;ENSG00000166949;ENSG00000188372;ENSG00000136931;ENSG00000183733;ENSG00000120738;ENSG00000100206;ENSG00000118971;ENSG00000149311;ENSG00000138696;ENSG00000076242;ENSG00000082175;ENSG00000204410;ENSG00000111424;ENSG00000164404;ENSG00000103310;ENSG00000180530;ENSG00000166311;ENSG00000172216…
G Protein Signaling Pathways	ENSG00000146535;ENSG00000123360;ENSG00000154229;ENSG00000154678;ENSG00000171132;ENSG00000065989;ENSG00000142875;ENSG00000184588;ENSG00000127914;ENSG00000105650;ENSG00000138814;ENSG00000113448;ENSG00000065675;ENSG00000205268;ENSG00000090020;ENSG00000171408;ENSG00000115252;ENSG00000073417;ENSG00000147081;ENSG00000113231;ENSG00000131016;ENSG00000078369;ENSG00000133703;ENSG00000172354;ENSG00000163932…
Fatty Acid Biosynthesis	ENSG00000104325;ENSG00000173599;ENSG00000121310;ENSG00000131473;ENSG00000169710;ENSG00000134463;ENSG00000076555;ENSG00000116353;ENSG00000132142;ENSG00000167315;ENSG00000138796;ENSG00000099194;ENSG00000104823;ENSG00000151726;ENSG00000093144;ENSG00000123983;ENSG00000115425;ENSG00000068366;ENSG00000131069;ENSG00000197142;ENSG00000164398;ENSG00000127884;ENSG00000159792;ENSG00000118242
Wnt Signaling Pathway	ENSG00000105810;ENSG00000185483;ENSG00000050748;ENSG00000162337;ENSG00000107242;ENSG00000084734;ENSG00000182968;ENSG00000103126;ENSG00000105723;ENSG00000004975;ENSG00000120156;ENSG00000107404;ENSG00000070018;ENSG00000165879;ENSG00000213923;ENSG00000141480;ENSG00000110092;ENSG00000163785;ENSG00000141551;ENSG00000154229;ENSG00000136997;ENSG00000126583;ENSG00000082701;ENSG00000166501;ENSG00000103197…
IL-6 signaling pathway	ENSG00000162434;ENSG00000136244;ENSG00000116478;ENSG00000168610;ENSG00000002330;ENSG00000177885;ENSG00000146469;ENSG00000102882;ENSG00000160113;ENSG00000115415;ENSG00000096968;ENSG00000115904;ENSG00000179295;ENSG00000126934;ENSG00000171552;ENSG00000065559;ENSG00000132693;ENSG00000163932;ENSG00000087095;ENSG00000109458;ENSG00000169032;ENSG00000100030;ENSG00000105647;ENSG00000108443;ENSG00000184557…
TGF beta Signaling Pathway	ENSG00000162434;ENSG00000122641;ENSG00000157933;ENSG00000125378;ENSG00000177606;ENSG00000069702;ENSG00000105329;ENSG00000106991;ENSG00000124813;ENSG00000163513;ENSG00000100393;ENSG00000106799;ENSG00000095739;ENSG00000088832;ENSG00000125084;ENSG00000049323;ENSG00000118785;ENSG00000134363;ENSG00000138795;ENSG00000183691;ENSG00000160973;ENSG00000115221;ENSG00000177426;ENSG00000137801;ENSG00000170345…
Mitochondrial LC-Fatty Acid Beta-Oxidation	ENSG00000178537;ENSG00000157184;ENSG00000117054;ENSG00000115361;ENSG00000115425;ENSG00000167969;ENSG00000116171;ENSG00000113790;ENSG00000068366;ENSG00000122971;ENSG00000151726;ENSG00000072778;ENSG00000110090;ENSG00000138796;ENSG00000084754;ENSG00000123983;ENSG00000118242;ENSG00000183785
MAPK signaling pathway	ENSG00000117020;ENSG00000079277;ENSG00000163932;ENSG00000135341;ENSG00000115590;ENSG00000130522;ENSG00000115594;ENSG00000164305;ENSG00000026103;ENSG00000123612;ENSG00000120910;ENSG00000135503;ENSG00000137486;ENSG00000106799;ENSG00000128340;ENSG00000163513;ENSG00000170458;ENSG00000115008;ENSG00000232810;ENSG00000143507;ENSG00000116717;ENSG00000128272;ENSG00000011566;ENSG00000188386;ENSG00000139625…
Striated Muscle Contraction	ENSG00000134571;ENSG00000130402;ENSG00000111245;ENSG00000198336;ENSG00000197616;ENSG00000155657;ENSG00000133020;ENSG00000184009;ENSG00000143632;ENSG00000109063;ENSG00000159251;ENSG00000101605;ENSG00000159173;ENSG00000167460;ENSG00000118194;ENSG00000196091;ENSG00000143549;ENSG00000248746;ENSG00000198947;ENSG00000168530;ENSG00000026025;ENSG00000077522;ENSG00000198467;ENSG00000136842;ENSG00000130598…
Apoptosis Modulation by HSP70	ENSG00000067182;ENSG00000095015;ENSG00000064012;ENSG00000164305;ENSG00000132906;ENSG00000168040;ENSG00000109339;ENSG00000015475;ENSG00000106144;ENSG00000120868;ENSG00000138794;ENSG00000109320;ENSG00000165806;ENSG00000137275;ENSG00000026103;ENSG00000204389;ENSG00000156709;ENSG00000117560;ENSG00000172115;ENSG00000204388;ENSG00000163738;ENSG00000090376
Mitochondrial Gene Expression	ENSG00000029639;ENSG00000108064;ENSG00000162851;ENSG00000152495;ENSG00000106459;ENSG00000185591;ENSG00000104177;ENSG00000109819;ENSG00000148840;ENSG00000099821;ENSG00000156469;ENSG00000154727;ENSG00000173153;ENSG00000104064;ENSG00000138814;ENSG00000118260;ENSG00000155846;ENSG00000127989;ENSG00000172534;ENSG00000107758;ENSG00000159792;ENSG00000118492;ENSG00000118482;ENSG00000115568;ENSG00000197241…
IL-4 signaling pathway	ENSG00000185338;ENSG00000177885;ENSG00000089685;ENSG00000142208;ENSG00000115415;ENSG00000100906;ENSG00000196639;ENSG00000113520;ENSG00000165030;ENSG00000077238;ENSG00000179295;ENSG00000147443;ENSG00000166888;ENSG00000102882;ENSG00000172216;ENSG00000112062;ENSG00000173039;ENSG00000173757;ENSG00000105397;ENSG00000115904;ENSG00000170345;ENSG00000100030;ENSG00000107485;ENSG00000105639;ENSG00000185386…
Wnt Signaling Pathway and Pluripotency	ENSG00000140807;ENSG00000119402;ENSG00000158955;ENSG00000175029;ENSG00000177283;ENSG00000181449;ENSG00000177606;ENSG00000113575;ENSG00000148737;ENSG00000074211;ENSG00000162552;ENSG00000065559;ENSG00000141510;ENSG00000137713;ENSG00000213923;ENSG00000107404;ENSG00000005339;ENSG00000100393;ENSG00000155367;ENSG00000167393;ENSG00000188064;ENSG00000067560;ENSG00000204531;ENSG00000163932;ENSG00000007168…
p38 MAPK Signaling Pathway	ENSG00000160691;ENSG00000108984;ENSG00000070831;ENSG00000006432;ENSG00000116711;ENSG00000135341;ENSG00000102871;ENSG00000197442;ENSG00000112062;ENSG00000079277;ENSG00000095015;ENSG00000089022;ENSG00000106799;ENSG00000106211;ENSG00000204209;ENSG00000162889;ENSG00000058335;ENSG00000115966;ENSG00000118260;ENSG00000100784;ENSG00000065559;ENSG00000116604;ENSG00000136238;ENSG00000175197;ENSG00000174775…
Nucleotide Metabolism	ENSG00000101911;ENSG00000228716;ENSG00000065911;ENSG00000171848;ENSG00000239900;ENSG00000106348;ENSG00000035687;ENSG00000101868;ENSG00000070501;ENSG00000147224;ENSG00000140521;ENSG00000062822;ENSG00000011052;ENSG00000130066;ENSG00000116649;ENSG00000104904;ENSG00000165704;ENSG00000167325;ENSG00000048392;ENSG00000243678;ENSG00000239672;ENSG00000137710;ENSG00000198000
Eukaryotic Transcription Initiation	ENSG00000105258;ENSG00000137947;ENSG00000102978;ENSG00000148835;ENSG00000137054;ENSG00000106290;ENSG00000058600;ENSG00000178913;ENSG00000047315;ENSG00000085231;ENSG00000181222;ENSG00000166333;ENSG00000147669;ENSG00000120656;ENSG00000161980;ENSG00000197780;ENSG00000163882;ENSG00000153767;ENSG00000020426;ENSG00000140307;ENSG00000112592;ENSG00000188342;ENSG00000100142;ENSG00000197265;ENSG00000099817…
Oxidative Stress	ENSG00000189221;ENSG00000112096;ENSG00000008441;ENSG00000140465;ENSG00000109320;ENSG00000109339;ENSG00000185591;ENSG00000099984;ENSG00000100292;ENSG00000170345;ENSG00000233276;ENSG00000109610;ENSG00000211445;ENSG00000158125;ENSG00000181019;ENSG00000187193;ENSG00000167165;ENSG00000008394;ENSG00000121691;ENSG00000051523;ENSG00000100348;ENSG00000171223;ENSG00000198431;ENSG00000142168;ENSG00000184470…
Diurnally regulated genes with circadian orthologs	ENSG00000151892;ENSG00000110321;ENSG00000119138;ENSG00000067064;ENSG00000051108;ENSG00000169764;ENSG00000183431;ENSG00000061676;ENSG00000122565;ENSG00000133794;ENSG00000155096;ENSG00000175564;ENSG00000041357;ENSG00000151665;ENSG00000056097;ENSG00000184900;ENSG00000116030;ENSG00000118804;ENSG00000233822;ENSG00000157110;ENSG00000185129;ENSG00000134852;ENSG00000121671;ENSG00000111046;ENSG00000179094…
mRNA processing	ENSG00000108883;ENSG00000122566;ENSG00000204560;ENSG00000197451;ENSG00000174231;ENSG00000092199;ENSG00000205937;ENSG00000165119;ENSG00000183431;ENSG00000104824;ENSG00000126457;ENSG00000188529;ENSG00000117569;ENSG00000167088;ENSG00000147274;ENSG00000125743;ENSG00000141759;ENSG00000182004;ENSG00000115524;ENSG00000139343;ENSG00000172409;ENSG00000143977;ENSG00000109606;ENSG00000101138;ENSG00000147140…
MAPK Cascade	ENSG00000149782;ENSG00000108984;ENSG00000185989;ENSG00000126767;ENSG00000174775;ENSG00000139625;ENSG00000213281;ENSG00000197971;ENSG00000126458;ENSG00000065559;ENSG00000133703;ENSG00000034152;ENSG00000132155;ENSG00000078061;ENSG00000213445;ENSG00000157764;ENSG00000078018;ENSG00000095015;ENSG00000076984;ENSG00000169967;ENSG00000109339;ENSG00000198909;ENSG00000112062;ENSG00000169032;ENSG00000177606…
Wnt Signaling Pathway	ENSG00000130164;ENSG00000213923;ENSG00000125084;ENSG00000027075;ENSG00000105989;ENSG00000118971;ENSG00000134245;ENSG00000126583;ENSG00000108379;ENSG00000154001;ENSG00000154342;ENSG00000119402;ENSG00000162552;ENSG00000122861;ENSG00000114251;ENSG00000111186;ENSG00000171132;ENSG00000115596;ENSG00000065675;ENSG00000154764;ENSG00000165879;ENSG00000188064;ENSG00000134982;ENSG00000135925;ENSG00000136997…
cytochrome P450	ENSG00000119004;ENSG00000140465;ENSG00000167910;ENSG00000140505;ENSG00000186684;ENSG00000138061;ENSG00000166347;ENSG00000160882;ENSG00000198077;ENSG00000003137;ENSG00000197838;ENSG00000197408;ENSG00000100243;ENSG00000138115;ENSG00000138109;ENSG00000180432;ENSG00000108242;ENSG00000148795;ENSG00000100197;ENSG00000019186;ENSG00000130649;ENSG00000135929;ENSG00000197446;ENSG00000036530;ENSG00000127948…
Statin Pathway	ENSG00000167910;ENSG00000057252;ENSG00000185000;ENSG00000110243;ENSG00000130164;ENSG00000154930;ENSG00000073060;ENSG00000123384;ENSG00000175445;ENSG00000143921;ENSG00000166035;ENSG00000087237;ENSG00000104549;ENSG00000213398;ENSG00000158874;ENSG00000165029;ENSG00000113161;ENSG00000118137;ENSG00000110244;ENSG00000130208;ENSG00000130203;ENSG00000138075;ENSG00000234906;ENSG00000084674;ENSG00000110245…
EGF/EGFR Signaling Pathway	ENSG00000108443;ENSG00000160271;ENSG00000112062;ENSG00000161203;ENSG00000170345;ENSG00000157764;ENSG00000125740;ENSG00000087586;ENSG00000140992;ENSG00000042753;ENSG00000105647;ENSG00000147443;ENSG00000145675;ENSG00000124356;ENSG00000142208;ENSG00000177189;ENSG00000177885;ENSG00000144711;ENSG00000115904;ENSG00000063245;ENSG00000146648;ENSG00000136738;ENSG00000105974;ENSG00000138193;ENSG00000130522…
Non-homologous end joining	ENSG00000079246;ENSG00000020922;ENSG00000196419;ENSG00000152422;ENSG00000113522;ENSG00000187736;ENSG00000187736;ENSG00000212123;ENSG00000174405
G1 to S cell cycle control	ENSG00000118260;ENSG00000105810;ENSG00000110092;ENSG00000166508;ENSG00000118971;ENSG00000129355;ENSG00000112576;ENSG00000115947;ENSG00000116717;ENSG00000124762;ENSG00000149311;ENSG00000111276;ENSG00000143578;ENSG00000134058;ENSG00000100297;ENSG00000134480;ENSG00000115942;ENSG00000139687;ENSG00000091651;ENSG00000132646;ENSG00000101412;ENSG00000123080;ENSG00000007968;ENSG00000133101;ENSG00000112242…
Inflammatory Response Pathway	ENSG00000164692;ENSG00000178562;ENSG00000168542;ENSG00000100385;ENSG00000115414;ENSG00000102245;ENSG00000130702;ENSG00000067182;ENSG00000091136;ENSG00000115085;ENSG00000172037;ENSG00000114013;ENSG00000135862;ENSG00000091181;ENSG00000058085;ENSG00000108821;ENSG00000109072;ENSG00000147168;ENSG00000169231;ENSG00000134460;ENSG00000137801;ENSG00000182866;ENSG00000111537;ENSG00000101017;ENSG00000113525…
GPCRs, Class A Rhodopsin-like	ENSG00000171659;ENSG00000168412;ENSG00000168539;ENSG00000166368;ENSG00000181072;ENSG00000198829;ENSG00000133019;ENSG00000127529;ENSG00000180720;ENSG00000171936;ENSG00000184984;ENSG00000177464;ENSG00000170214;ENSG00000183150;ENSG00000120907;ENSG00000171873;ENSG00000122718;ENSG00000184160;ENSG00000197125;ENSG00000222040;ENSG00000050628;ENSG00000150594;ENSG00000184194;ENSG00000043591;ENSG00000213903…
Tryptophan metabolism	ENSG00000140465;ENSG00000104951;ENSG00000138796;ENSG00000131203;ENSG00000134716;ENSG00000137869;ENSG00000196433;ENSG00000163481;ENSG00000126457;ENSG00000129673;ENSG00000135679;ENSG00000069535;ENSG00000132437;ENSG00000241644;ENSG00000197838;ENSG00000075239;ENSG00000160868;ENSG00000072506;ENSG00000197446;ENSG00000127884;ENSG00000165092;ENSG00000105607;ENSG00000105953;ENSG00000153086;ENSG00000162882…
DNA Replication	ENSG00000006634;ENSG00000106399;ENSG00000204086;ENSG00000094804;ENSG00000101868;ENSG00000133119;ENSG00000198056;ENSG00000106628;ENSG00000100479;ENSG00000117748;ENSG00000177084;ENSG00000035928;ENSG00000135336;ENSG00000132383;ENSG00000115942;ENSG00000175482;ENSG00000164815;ENSG00000014138;ENSG00000115947;ENSG00000085840;ENSG00000091651;ENSG00000163918;ENSG00000112312;ENSG00000049541;ENSG00000167513…
Hedgehog Signaling Pathway	ENSG00000163482;ENSG00000133794;ENSG00000074047;ENSG00000128602;ENSG00000106571;ENSG00000150459;ENSG00000107882;ENSG00000185920;ENSG00000139549;ENSG00000173020;ENSG00000163501;ENSG00000111087;ENSG00000164690;ENSG00000169375;ENSG00000117425;ENSG00000166813;ENSG00000159792;ENSG00000127252
Endochondral Ossification	ENSG00000129757;ENSG00000068024;ENSG00000032742;ENSG00000139219;ENSG00000131437;ENSG00000136943;ENSG00000006747;ENSG00000170367;ENSG00000171310;ENSG00000197594;ENSG00000100985;ENSG00000259384;ENSG00000111341;ENSG00000017427;ENSG00000077782;ENSG00000126351;ENSG00000115415;ENSG00000140443;ENSG00000162733;ENSG00000112964;ENSG00000110693;ENSG00000173757;ENSG00000081189;ENSG00000142208;ENSG00000158859…
Cytoplasmic Ribosomal Proteins	ENSG00000142937;ENSG00000170889;ENSG00000198755;ENSG00000177189;ENSG00000161016;ENSG00000110700;ENSG00000100316;ENSG00000197728;ENSG00000140986;ENSG00000231500;ENSG00000163682;ENSG00000008988;ENSG00000197958;ENSG00000198034;ENSG00000177600;ENSG00000105372;ENSG00000137818;ENSG00000149806;ENSG00000142541;ENSG00000108443;ENSG00000125691;ENSG00000168028;ENSG00000166441;ENSG00000134419;ENSG00000115364…
Insulin Signaling	ENSG00000166263;ENSG00000004777;ENSG00000140443;ENSG00000160999;ENSG00000169047;ENSG00000148082;ENSG00000133124;ENSG00000115290;ENSG00000121879;ENSG00000142949;ENSG00000051382;ENSG00000187840;ENSG00000105851;ENSG00000163932;ENSG00000171608;ENSG00000131437;ENSG00000145675;ENSG00000162409;ENSG00000105647;ENSG00000100784;ENSG00000117461;ENSG00000107263;ENSG00000196455;ENSG00000132589;ENSG00000011405…
IL-2 Signaling pathway	ENSG00000102882;ENSG00000115904;ENSG00000168610;ENSG00000123609;ENSG00000115415;ENSG00000114737;ENSG00000100030;ENSG00000175634;ENSG00000142208;ENSG00000173757;ENSG00000110395;ENSG00000169032;ENSG00000033327;ENSG00000177885;ENSG00000126934;ENSG00000179295;ENSG00000160691;ENSG00000126561;ENSG00000010810;ENSG00000145675;ENSG00000109471;ENSG00000186868;ENSG00000099942;ENSG00000132155;ENSG00000182866…
Steroid Biosynthesis	ENSG00000203859;ENSG00000148795;ENSG00000143278;ENSG00000120054;ENSG00000108786;ENSG00000203857;ENSG00000086696;ENSG00000130948;ENSG00000133835;ENSG00000132196
Urea cycle and metabolism of amino groups	ENSG00000148672;ENSG00000161653;ENSG00000021826;ENSG00000059573;ENSG00000036473;ENSG00000130707;ENSG00000065154;ENSG00000183010;ENSG00000118520;ENSG00000115758;ENSG00000116649;ENSG00000102172;ENSG00000126522;ENSG00000171766;ENSG00000130005;ENSG00000104879;ENSG00000114786;ENSG00000081181;ENSG00000166165;ENSG00000104524;ENSG00000243989;ENSG00000072042
Glycogen Metabolism	ENSG00000113575;ENSG00000114480;ENSG00000154001;ENSG00000104812;ENSG00000111713;ENSG00000156475;ENSG00000162688;ENSG00000137713;ENSG00000068976;ENSG00000100994;ENSG00000105568;ENSG00000100504;ENSG00000073711;ENSG00000079739;ENSG00000198668;ENSG00000169764;ENSG00000163754;ENSG00000056998;ENSG00000082701;ENSG00000067177;ENSG00000078304;ENSG00000044446;ENSG00000221914;ENSG00000102893;ENSG00000074211…
GPCRs, Class C Metabotropic glutamate, pheromone	ENSG00000152822;ENSG00000168959;ENSG00000111291;ENSG00000164082;ENSG00000204681;ENSG00000198822;ENSG00000167191;ENSG00000179603;ENSG00000036828;ENSG00000124493;ENSG00000136928;ENSG00000196277;ENSG00000170412;ENSG00000113262;ENSG00000013588;ENSG00000159792;ENSG00000166289
Regulation of Actin Cytoskeleton	ENSG00000133026;ENSG00000213949;ENSG00000180370;ENSG00000181104;ENSG00000180210;ENSG00000143398;ENSG00000115414;ENSG00000141298;ENSG00000146535;ENSG00000168398;ENSG00000115904;ENSG00000112290;ENSG00000120063;ENSG00000058272;ENSG00000129675;ENSG00000102466;ENSG00000103653;ENSG00000138443;ENSG00000141968;ENSG00000069956;ENSG00000050820;ENSG00000102606;ENSG00000167193;ENSG00000101349;ENSG00000169398…
Hypertrophy Model	ENSG00000138379;ENSG00000148516;ENSG00000122180;ENSG00000137845;ENSG00000115008;ENSG00000115594;ENSG00000112715;ENSG00000151247;ENSG00000148677;ENSG00000162772;ENSG00000130522;ENSG00000111537;ENSG00000142871;ENSG00000161326;ENSG00000187840;ENSG00000119508;ENSG00000150782;ENSG00000006652;ENSG00000071127;ENSG00000113070;ENSG00000017260;ENSG00000082641;ENSG00000142178
amino acid conjugation of benzoic acid	ENSG00000149124;ENSG00000131069;ENSG00000156689;ENSG00000166840
G13 Signaling Pathway	ENSG00000131941;ENSG00000134318;ENSG00000120063;ENSG00000106683;ENSG00000076928;ENSG00000171608;ENSG00000067560;ENSG00000070831;ENSG00000105647;ENSG00000108443;ENSG00000131504;ENSG00000121879;ENSG00000108518;ENSG00000172757;ENSG00000150867;ENSG00000198668;ENSG00000109339;ENSG00000015285;ENSG00000123143;ENSG00000145703;ENSG00000133055;ENSG00000067900;ENSG00000213639;ENSG00000154447;ENSG00000111348…
Acetylcholine Synthesis	ENSG00000163114;ENSG00000133027;ENSG00000161217;ENSG00000110721;ENSG00000131828;ENSG00000087085;ENSG00000070748;ENSG00000159792;ENSG00000133315;ENSG00000004799
ID signaling pathway	ENSG00000115738;ENSG00000125618;ENSG00000139687;ENSG00000196092;ENSG00000129152;ENSG00000105173;ENSG00000103479;ENSG00000117318;ENSG00000080839;ENSG00000075891;ENSG00000158711;ENSG00000072310;ENSG00000126767;ENSG00000123374;ENSG00000111145;ENSG00000125968;ENSG00000159792;ENSG00000197241;ENSG00000118579;ENSG00000172216
Cytokines and Inflammatory Response	ENSG00000204287;ENSG00000111537;ENSG00000232810;ENSG00000164399;ENSG00000125538;ENSG00000197461;ENSG00000115008;ENSG00000136244;ENSG00000113520;ENSG00000105329;ENSG00000113302;ENSG00000095752;ENSG00000113302;ENSG00000081041;ENSG00000184371;ENSG00000171855;ENSG00000164400;ENSG00000104432;ENSG00000108342;ENSG00000169194;ENSG00000010610;ENSG00000109471;ENSG00000136634;ENSG00000113525;ENSG00000163739…
Mismatch repair	ENSG00000062822;ENSG00000076242;ENSG00000116062;ENSG00000132646;ENSG00000035928;ENSG00000174371;ENSG00000095002;ENSG00000132383;ENSG00000105486
Glycolysis and Gluconeogenesis	ENSG00000150768;ENSG00000160883;ENSG00000111669;ENSG00000014641;ENSG00000164708;ENSG00000105220;ENSG00000163581;ENSG00000067057;ENSG00000111674;ENSG00000134333;ENSG00000060762;ENSG00000130957;ENSG00000181856;ENSG00000131482;ENSG00000142583;ENSG00000156515;ENSG00000141959;ENSG00000110435;ENSG00000111640;ENSG00000149925;ENSG00000143627;ENSG00000120053;ENSG00000111716;ENSG00000124253;ENSG00000131828…
Calcium Regulation in the Cardiac Cell	ENSG00000121743;ENSG00000156052;ENSG00000134072;ENSG00000197043;ENSG00000198626;ENSG00000133019;ENSG00000088832;ENSG00000158445;ENSG00000198523;ENSG00000196218;ENSG00000179218;ENSG00000183023;ENSG00000118729;ENSG00000148408;ENSG00000121281;ENSG00000169562;ENSG00000116741;ENSG00000164742;ENSG00000087460;ENSG00000129467;ENSG00000070808;ENSG00000147509;ENSG00000067842;ENSG00000128245;ENSG00000069849…
Complement Activation, Classical Pathway	ENSG00000113600;ENSG00000039537;ENSG00000173369;ENSG00000173372;ENSG00000159189;ENSG00000157131;ENSG00000159403;ENSG00000224389;ENSG00000182326;ENSG00000106804;ENSG00000196352;ENSG00000112936;ENSG00000127241;ENSG00000021852;ENSG00000166278;ENSG00000244731;ENSG00000125730;ENSG00000159792;ENSG00000071537;ENSG00000213719;ENSG00000103707
Biogenic Amine Synthesis	ENSG00000132437;ENSG00000123454;ENSG00000141744;ENSG00000171759;ENSG00000129167;ENSG00000196433;ENSG00000140287;ENSG00000180176;ENSG00000128683;ENSG00000136750;ENSG00000070748;ENSG00000093010;ENSG00000189221;ENSG00000087085;ENSG00000129673;ENSG00000164645;ENSG00000099889
ACE Inhibitor Pathway	ENSG00000105329;ENSG00000143839;ENSG00000179142;ENSG00000151623;ENSG00000100448;ENSG00000144891;ENSG00000164867;ENSG00000168398;ENSG00000135744;ENSG00000092009;ENSG00000180772;ENSG00000113889;ENSG00000100739;ENSG00000182220;ENSG00000159640;ENSG00000130234;ENSG00000130368;ENSG00000132670;ENSG00000165917;ENSG00000126461
Complement and Coagulation Cascades	ENSG00000173372;ENSG00000115718;ENSG00000159189;ENSG00000080618;ENSG00000159403;ENSG00000131187;ENSG00000182326;ENSG00000198734;ENSG00000117601;ENSG00000178726;ENSG00000166278;ENSG00000100739;ENSG00000173369;ENSG00000125730;ENSG00000171564;ENSG00000143278;ENSG00000039537;ENSG00000175899;ENSG00000113600;ENSG00000104368;ENSG00000127241;ENSG00000011422;ENSG00000113889;ENSG00000117335;ENSG00000176919…
TGF Beta Signaling Pathway	ENSG00000162434;ENSG00000122641;ENSG00000157933;ENSG00000125378;ENSG00000177606;ENSG00000069702;ENSG00000105329;ENSG00000106991;ENSG00000124813;ENSG00000163513;ENSG00000100393;ENSG00000106799;ENSG00000095739;ENSG00000088832;ENSG00000125084;ENSG00000049323;ENSG00000118785;ENSG00000134363;ENSG00000138795;ENSG00000183691;ENSG00000160973;ENSG00000115221;ENSG00000177426;ENSG00000137801;ENSG00000170345…
Heme Biosynthesis	ENSG00000148218;ENSG00000256269;ENSG00000188690;ENSG00000126088;ENSG00000080819;ENSG00000143224;ENSG00000066926;ENSG00000158578;ENSG00000023330;ENSG00000100350
Monoamine GPCRs	ENSG00000188778;ENSG00000149295;ENSG00000151577;ENSG00000181072;ENSG00000169676;ENSG00000178394;ENSG00000135312;ENSG00000113749;ENSG00000179546;ENSG00000184984;ENSG00000168830;ENSG00000222040;ENSG00000179097;ENSG00000102468;ENSG00000135914;ENSG00000184845;ENSG00000147246;ENSG00000196639;ENSG00000164270;ENSG00000168539;ENSG00000157219;ENSG00000133019;ENSG00000158748;ENSG00000069696;ENSG00000148680…
EPO Receptor Signaling	ENSG00000173757;ENSG00000096968;ENSG00000185950;ENSG00000197122;ENSG00000081237;ENSG00000115415;ENSG00000187266;ENSG00000160691;ENSG00000126561;ENSG00000177885;ENSG00000132155;ENSG00000169032;ENSG00000145715;ENSG00000102882;ENSG00000185338;ENSG00000100030;ENSG00000114737;ENSG00000126934;ENSG00000168610;ENSG00000152256;ENSG00000060656;ENSG00000142208;ENSG00000115904;ENSG00000105851;ENSG00000169047…
Notch Signaling Pathway	ENSG00000161021;ENSG00000145675;ENSG00000124762;ENSG00000109670;ENSG00000171611;ENSG00000144485;ENSG00000107485;ENSG00000151694;ENSG00000148400;ENSG00000133961;ENSG00000134250;ENSG00000136997;ENSG00000204301;ENSG00000100644;ENSG00000074181;ENSG00000184916;ENSG00000184384;ENSG00000164105;ENSG00000110092;ENSG00000113558;ENSG00000138613;ENSG00000109320;ENSG00000117362;ENSG00000198681;ENSG00000162736…
Senescence and Autophagy	ENSG00000204673;ENSG00000197769;ENSG00000141510;ENSG00000101412;ENSG00000157227;ENSG00000146674;ENSG00000124762;ENSG00000174775;ENSG00000057663;ENSG00000171855;ENSG00000254647;ENSG00000111537;ENSG00000137309;ENSG00000128604;ENSG00000168283;ENSG00000185507;ENSG00000177606;ENSG00000122861;ENSG00000197122;ENSG00000106366;ENSG00000144848;ENSG00000082701;ENSG00000143570;ENSG00000163565;ENSG00000115008…
Type II interferon signaling (IFNG)	ENSG00000119922;ENSG00000027697;ENSG00000183941;ENSG00000159128;ENSG00000140968;ENSG00000162434;ENSG00000169245;ENSG00000096968;ENSG00000090339;ENSG00000184557;ENSG00000007171;ENSG00000185338;ENSG00000168394;ENSG00000179295;ENSG00000165168;ENSG00000115415;ENSG00000126709;ENSG00000115415;ENSG00000187608;ENSG00000170581;ENSG00000111537;ENSG00000170581;ENSG00000117228;ENSG00000213928;ENSG00000240065…
Oxidative phosphorylation	ENSG00000136521;ENSG00000158864;ENSG00000189043;ENSG00000109390;ENSG00000198695;ENSG00000267855;ENSG00000152234;ENSG00000090266;ENSG00000110955;ENSG00000065518;ENSG00000099624;ENSG00000185633;ENSG00000124172;ENSG00000119421;ENSG00000135390;ENSG00000170906;ENSG00000159199;ENSG00000184983;ENSG00000116459;ENSG00000213619;ENSG00000154518;ENSG00000164258;ENSG00000167863;ENSG00000167792;ENSG00000169020…
Glucose Homeostasis	ENSG00000113448
Hypothetical Network for Drug Addiction	ENSG00000180817;ENSG00000155897;ENSG00000164742;ENSG00000152822;ENSG00000069696;ENSG00000176884;ENSG00000143632;ENSG00000155511;ENSG00000126934;ENSG00000120251;ENSG00000171132;ENSG00000125675;ENSG00000184845;ENSG00000152578;ENSG00000102882;ENSG00000183454;ENSG00000152495;ENSG00000150086;ENSG00000169032;ENSG00000161509;ENSG00000010322;ENSG00000105464;ENSG00000058404;ENSG00000168959;ENSG00000001631…
ErbB signaling pathway	ENSG00000138798;ENSG00000187840;ENSG00000163235;ENSG00000141506;ENSG00000109321;ENSG00000110092;ENSG00000174808;ENSG00000100030;ENSG00000113070;ENSG00000082701;ENSG00000124882;ENSG00000152256;ENSG00000157168;ENSG00000158458;ENSG00000078061;ENSG00000185737;ENSG00000126767;ENSG00000169752;ENSG00000198793;ENSG00000146648;ENSG00000124762;ENSG00000141736;ENSG00000065361;ENSG00000141510;ENSG00000178568…
Arachidonate Epoxygenase / Epoxide Hydrolase	ENSG00000138109;ENSG00000134716;ENSG00000138115;ENSG00000178741;ENSG00000120915;ENSG00000084207;ENSG00000176340;ENSG00000108242
Catalytic cycle of mammalian FMOs	ENSG00000094963;ENSG00000007933;ENSG00000131781;ENSG00000010932;ENSG00000076258;ENSG00000159792
TCR Signaling Pathway	ENSG00000110395;ENSG00000100030;ENSG00000050748;ENSG00000125538;ENSG00000107643;ENSG00000145675;ENSG00000126934;ENSG00000073009;ENSG00000043462;ENSG00000107485;ENSG00000015285;ENSG00000150995;ENSG00000115085;ENSG00000114423;ENSG00000118260;ENSG00000099942;ENSG00000109320;ENSG00000134470;ENSG00000173039;ENSG00000145839;ENSG00000162924;ENSG00000142867;ENSG00000177606;ENSG00000105647;ENSG00000213341…
Polyol pathway	ENSG00000136872;ENSG00000138030;ENSG00000140263;ENSG00000085662;ENSG00000159792
Tamoxifen metabolism	ENSG00000171234;ENSG00000109193;ENSG00000100197;ENSG00000138061;ENSG00000160868;ENSG00000106258;ENSG00000244474;ENSG00000242515;ENSG00000138109;ENSG00000165841;ENSG00000105398;ENSG00000196502;ENSG00000010932;ENSG00000007933;ENSG00000140465;ENSG00000140505;ENSG00000241635;ENSG00000138115;ENSG00000130649;ENSG00000242366;ENSG00000108242;ENSG00000159792;ENSG00000166347
Sulfation Biotransformation Reaction	ENSG00000196228;ENSG00000138068;ENSG00000198075;ENSG00000138801;ENSG00000198682;ENSG00000196502;ENSG00000197165;ENSG00000198203;ENSG00000198075;ENSG00000105398;ENSG00000109193;ENSG00000088002;ENSG00000213648;ENSG00000104687;ENSG00000173597;ENSG00000130540;ENSG00000160211;ENSG00000261052;ENSG00000132207;ENSG00000112685;ENSG00000184840
Arylamine metabolism	ENSG00000171428;ENSG00000156006;ENSG00000197165;ENSG00000244474;ENSG00000140505;ENSG00000196502;ENSG00000241119;ENSG00000167165
Benzo(a)pyrene metabolism	ENSG00000151632;ENSG00000140465;ENSG00000117448;ENSG00000138061;ENSG00000198610;ENSG00000143819;ENSG00000187134;ENSG00000196139;ENSG00000160868
Estrogen metabolism	ENSG00000140465;ENSG00000140505;ENSG00000160868;ENSG00000138061;ENSG00000134184;ENSG00000093010;ENSG00000167165;ENSG00000196502;ENSG00000241635;ENSG00000242366;ENSG00000181019;ENSG00000109193;ENSG00000006756;ENSG00000157399;ENSG00000171234;ENSG00000241119;ENSG00000101846;ENSG00000243135;ENSG00000168765;ENSG00000099889;ENSG00000240224;ENSG00000189221
Glucuronidation	ENSG00000109181;ENSG00000171234;ENSG00000135220;ENSG00000242366;ENSG00000169299;ENSG00000013375;ENSG00000244474;ENSG00000196620;ENSG00000079739;ENSG00000240224;ENSG00000135226;ENSG00000154330;ENSG00000241635;ENSG00000197888;ENSG00000241635;ENSG00000167165;ENSG00000156096;ENSG00000242515;ENSG00000173610;ENSG00000241119;ENSG00000109814;ENSG00000271271;ENSG00000169764;ENSG00000213759;ENSG00000156515…
Aflatoxin B1 metabolism	ENSG00000143819;ENSG00000140505;ENSG00000197838;ENSG00000160868;ENSG00000134184;ENSG00000184674;ENSG00000053371;ENSG00000162482;ENSG00000168765
metapathway biotransformation	ENSG00000120915;ENSG00000140505;ENSG00000153976;ENSG00000138061;ENSG00000100983;ENSG00000167910;ENSG00000138115;ENSG00000170899;ENSG00000138109;ENSG00000183196;ENSG00000165841;ENSG00000166840;ENSG00000130649;ENSG00000095596;ENSG00000160868;ENSG00000106258;ENSG00000084207;ENSG00000100197;ENSG00000139977;ENSG00000010932;ENSG00000169105;ENSG00000094963;ENSG00000070614;ENSG00000007933;ENSG00000145476…
Methylation Pathways	ENSG00000151224;ENSG00000141744;ENSG00000038274;ENSG00000093010;ENSG00000166741;ENSG00000137364;ENSG00000150540;ENSG00000168906;ENSG00000099889;ENSG00000197241;ENSG00000204764;ENSG00000118482;ENSG00000189221
SIDS Susceptibility Pathways	ENSG00000072062;ENSG00000120738;ENSG00000109320;ENSG00000078018;ENSG00000084093;ENSG00000022355;ENSG00000184486;ENSG00000115008;ENSG00000178394;ENSG00000220205;ENSG00000163497;ENSG00000149925;ENSG00000101204;ENSG00000188191;ENSG00000065978;ENSG00000138029;ENSG00000169083;ENSG00000070748;ENSG00000125820;ENSG00000172216;ENSG00000129167;ENSG00000244731;ENSG00000117971;ENSG00000020633;ENSG00000204531…
DNA damage response	ENSG00000120868;ENSG00000026103;ENSG00000175305;ENSG00000141682;ENSG00000012048;ENSG00000139687;ENSG00000135679;ENSG00000175054;ENSG00000105173;ENSG00000123374;ENSG00000164053;ENSG00000124762;ENSG00000188486;ENSG00000144554;ENSG00000097007;ENSG00000135446;ENSG00000116717;ENSG00000132906;ENSG00000170312;ENSG00000183765;ENSG00000152942;ENSG00000072501;ENSG00000134574;ENSG00000164045;ENSG00000164885…
DNA damage response (only ATM dependent)	ENSG00000110092;ENSG00000105329;ENSG00000141736;ENSG00000141510;ENSG00000188064;ENSG00000124762;ENSG00000141646;ENSG00000149311;ENSG00000136997;ENSG00000097007;ENSG00000154001;ENSG00000078900;ENSG00000030110;ENSG00000050748;ENSG00000175592;ENSG00000189403;ENSG00000109339;ENSG00000100030;ENSG00000085741;ENSG00000169884;ENSG00000077150;ENSG00000154764;ENSG00000109320;ENSG00000177885;ENSG00000105329…
Estrogen signaling pathway	ENSG00000104365;ENSG00000157764;ENSG00000185591;ENSG00000091831;ENSG00000169032;ENSG00000091831;ENSG00000091831;ENSG00000142208;ENSG00000126767;ENSG00000087460;ENSG00000100030;ENSG00000213341;ENSG00000091831;ENSG00000170345;ENSG00000091831;ENSG00000127928;ENSG00000164850;ENSG00000078369;ENSG00000177606;ENSG00000118260;ENSG00000121879;ENSG00000050748;ENSG00000112062;ENSG00000109320;ENSG00000072062…
amino acid conjugation	ENSG00000113448
Vitamin A and carotenoid metabolism	ENSG00000080511;ENSG00000088002;ENSG00000172819;ENSG00000128918;ENSG00000073060;ENSG00000015520;ENSG00000186350;ENSG00000162444;ENSG00000138075;ENSG00000135218;ENSG00000116745;ENSG00000121039;ENSG00000114113;ENSG00000165092;ENSG00000198099;ENSG00000139988;ENSG00000143171;ENSG00000175445;ENSG00000143921;ENSG00000197580;ENSG00000062282;ENSG00000204231;ENSG00000077092;ENSG00000187758;ENSG00000042445…
Serotonin HTR1 Group and FOS Pathway	ENSG00000112062;ENSG00000116473;ENSG00000179546;ENSG00000112658;ENSG00000087258;ENSG00000034152;ENSG00000168830;ENSG00000114738;ENSG00000135312;ENSG00000114353;ENSG00000095015;ENSG00000178394;ENSG00000126934;ENSG00000127955;ENSG00000102882;ENSG00000179097;ENSG00000065135;ENSG00000118260;ENSG00000121879;ENSG00000067560;ENSG00000157764;ENSG00000108984;ENSG00000169032;ENSG00000140992;ENSG00000100030…
Monoamine Transport	ENSG00000139287;ENSG00000103197;ENSG00000103479;ENSG00000078053;ENSG00000140682;ENSG00000008056;ENSG00000180176;ENSG00000106089;ENSG00000140497;ENSG00000142319;ENSG00000101180;ENSG00000157103;ENSG00000130202;ENSG00000125538;ENSG00000232810;ENSG00000151790;ENSG00000115665;ENSG00000164761;ENSG00000156804;ENSG00000135744;ENSG00000103546;ENSG00000259207;ENSG00000112062;ENSG00000158402;ENSG00000089250…
Serotonin Receptor 2 and ELK-SRF/GATA4 signaling	ENSG00000126934;ENSG00000135914;ENSG00000136574;ENSG00000102468;ENSG00000132155;ENSG00000147246;ENSG00000100030;ENSG00000156052;ENSG00000112658;ENSG00000169032;ENSG00000150995;ENSG00000102882;ENSG00000162889;ENSG00000172575;ENSG00000158711;ENSG00000058335;ENSG00000126767;ENSG00000118579;ENSG00000060558
Serotonin Receptor 2 and STAT3 Signaling	ENSG00000096968;ENSG00000102468;ENSG00000156052;ENSG00000168610;ENSG00000060558
Serotonin Receptor 4/6/7 and NR3C Signaling	ENSG00000100784;ENSG00000120738;ENSG00000158748;ENSG00000118260;ENSG00000148680;ENSG00000100030;ENSG00000164270;ENSG00000162889;ENSG00000087460;ENSG00000123268;ENSG00000102882;ENSG00000116473;ENSG00000126767;ENSG00000157764;ENSG00000112658;ENSG00000169032;ENSG00000158711;ENSG00000126934;ENSG00000113580;ENSG00000159792;ENSG00000118579;ENSG00000197241;ENSG00000173039
Toll-like receptor signaling pathway	ENSG00000141506;ENSG00000171855;ENSG00000239732;ENSG00000213341;ENSG00000115415;ENSG00000175104;ENSG00000184216;ENSG00000168040;ENSG00000198001;ENSG00000121594;ENSG00000172936;ENSG00000109320;ENSG00000109339;ENSG00000077150;ENSG00000105851;ENSG00000173039;ENSG00000117020;ENSG00000100030;ENSG00000034152;ENSG00000102882;ENSG00000164342;ENSG00000169032;ENSG00000127666;ENSG00000126934;ENSG00000107968…
TCA Cycle	ENSG00000091483;ENSG00000143252;ENSG00000172340;ENSG00000062485;ENSG00000091140;ENSG00000204370;ENSG00000119689;ENSG00000100412;ENSG00000117118;ENSG00000101365;ENSG00000166411;ENSG00000163541;ENSG00000182054;ENSG00000073578;ENSG00000146701;ENSG00000067829;ENSG00000105953;ENSG00000004799;ENSG00000005882;ENSG00000014641;ENSG00000067992;ENSG00000110435;ENSG00000131828;ENSG00000136143;ENSG00000150768…
Nucleotide GPCRs	ENSG00000186912;ENSG00000128271;ENSG00000213903;ENSG00000170425;ENSG00000121933;ENSG00000163485;ENSG00000169860;ENSG00000147145;ENSG00000175591;ENSG00000139679;ENSG00000171631;ENSG00000100014;ENSG00000244165
Prostaglandin Synthesis and Regulation	ENSG00000160013;ENSG00000107317;ENSG00000073756;ENSG00000138772;ENSG00000125384;ENSG00000182718;ENSG00000135046;ENSG00000095303;ENSG00000197043;ENSG00000168229;ENSG00000196975;ENSG00000171522;ENSG00000149021;ENSG00000164111;ENSG00000150165;ENSG00000197956;ENSG00000124212;ENSG00000117594;ENSG00000059377;ENSG00000136160;ENSG00000160951;ENSG00000078401;ENSG00000050628;ENSG00000164120;ENSG00000122420…
