# Supplementary material for: Complementary Post Transcriptional Regulatory Information is Detected by PUNCH-P and Ribosome Profiling
Source: Sci Rep. 2016 Feb 22;6:21635. doi: 10.1038/srep21635 (PMC4761937; doi:10.1038/srep21635)
Supplement: Supplementary Table 3 [file srep21635-s4.xls]

## Sheet: chartReport
Category	Term	Count	%	PValue	Genes	List Total	Pop Hits	Pop Total	Fold Enrichment	Bonferroni	Benjamini	FDR
SP_PIR_KEYWORDS	acetylation	413	39.6353	2.04648e-96	ENSG00000091127, ENSG00000147155, ENSG00000170759, ENSG00000138385, ENSG00000106355, ENSG00000197956, ENSG00000110768, ENSG00000000419, ENSG00000120438, ENSG00000100764, ENSG00000156482, ENSG00000163882, ENSG00000196890, ENSG00000099246, ENSG00000163682, ENSG00000159593, ENSG00000140284, ENSG00000113387, ENSG00000108256, ENSG00000078140, ENSG00000009307, ENSG00000183785, ENSG00000100138, ENSG0000…	1035	2573	17847	2.7678	1.11533e-93	1.11533e-93	2.98272e-93
SP_PIR_KEYWORDS	ribonucleoprotein	101	9.6929	4.15686e-56	ENSG00000138385, ENSG00000106355, ENSG00000125743, ENSG00000116747, ENSG00000172172, ENSG00000077312, ENSG00000156482, ENSG00000175324, ENSG00000125944, ENSG00000163682, ENSG00000164934, ENSG00000134419, ENSG00000174748, ENSG00000163584, ENSG00000089157, ENSG00000100138, ENSG00000165502, ENSG00000166441, ENSG00000198015, ENSG00000213741, ENSG00000164346, ENSG00000110700, ENSG00000163319, ENSG0000…	1035	261	17847	6.67276	2.26549e-53	1.13275e-53	6.05856e-53
GOTERM_CC_FAT	GO:0030529~ribonucleoprotein complex	139	13.3397	7.40196e-53	ENSG00000109971, ENSG00000112739, ENSG00000138385, ENSG00000106355, ENSG00000125743, ENSG00000116747, ENSG00000172172, ENSG00000077312, ENSG00000156482, ENSG00000175324, ENSG00000168724, ENSG00000125844, ENSG00000124214, ENSG00000125944, ENSG00000124787, ENSG00000164934, ENSG00000163682, ENSG00000134419, ENSG00000108256, ENSG00000174748, ENSG00000163584, ENSG00000089157, ENSG00000165502, ENSG0000…	809	480	12063	4.31798	3.90083e-50	3.90083e-50	1.07379e-49
SP_PIR_KEYWORDS	ribosome	49	4.7025	1.19984e-43	ENSG00000131469, ENSG00000071082, ENSG00000148303, ENSG00000171863, ENSG00000156482, ENSG00000063177, ENSG00000145592, ENSG00000125691, ENSG00000182774, ENSG00000171858, ENSG00000163682, ENSG00000108298, ENSG00000134419, ENSG00000089157, ENSG00000122026, ENSG00000165502, ENSG00000083845, ENSG00000122406, ENSG00000184779, ENSG00000114391, ENSG00000221983, ENSG00000213741, ENSG00000110700, ENSG0000…	1035	69	17847	12.2454	6.53911e-41	2.1797e-41	1.74874e-40
GOTERM_BP_FAT	GO:0006412~translation	101	9.6929	2.76427e-43	ENSG00000172172, ENSG00000156482, ENSG00000125844, ENSG00000172239, ENSG00000163682, ENSG00000134419, ENSG00000174748, ENSG00000163584, ENSG00000156508, ENSG00000065427, ENSG00000089157, ENSG00000165502, ENSG00000166441, ENSG00000114784, ENSG00000198015, ENSG00000213741, ENSG00000110700, ENSG00000130741, ENSG00000173812, ENSG00000163319, ENSG00000149273, ENSG00000116251, ENSG00000166986, ENSG0000…	878	301	12798	4.89105	8.01639e-40	8.01639e-40	4.95876e-40
SP_PIR_KEYWORDS	protein biosynthesis	74	7.10173	6.34234e-43	ENSG00000131469, ENSG00000071082, ENSG00000115866, ENSG00000148303, ENSG00000147677, ENSG00000171863, ENSG00000063177, ENSG00000156482, ENSG00000145592, ENSG00000125691, ENSG00000124802, ENSG00000182774, ENSG00000104408, ENSG00000171858, ENSG00000108298, ENSG00000163682, ENSG00000161960, ENSG00000134419, ENSG00000156508, ENSG00000134001, ENSG00000089157, ENSG00000065427, ENSG00000122026, ENSG0000…	1035	181	17847	7.04982	3.45658e-40	8.64144e-41	9.24386e-40
GOTERM_MF_FAT	GO:0003735~structural constituent of ribosome	70	6.71785	7.37192e-43	ENSG00000131469, ENSG00000136522, ENSG00000071082, ENSG00000148303, ENSG00000172172, ENSG00000171863, ENSG00000063177, ENSG00000156482, ENSG00000145592, ENSG00000125691, ENSG00000182774, ENSG00000171858, ENSG00000108298, ENSG00000163682, ENSG00000134419, ENSG00000163584, ENSG00000174748, ENSG00000089157, ENSG00000122026, ENSG00000083845, ENSG00000165502, ENSG00000198242, ENSG00000166441, ENSG0000…	815	145	12244	7.25263	6.28825e-40	6.28825e-40	1.14113e-39
SP_PIR_KEYWORDS	ribosomal protein	71	6.81382	1.54247e-42	ENSG00000131469, ENSG00000136522, ENSG00000071082, ENSG00000148303, ENSG00000172172, ENSG00000171863, ENSG00000063177, ENSG00000156482, ENSG00000145592, ENSG00000125691, ENSG00000182774, ENSG00000171858, ENSG00000108298, ENSG00000163682, ENSG00000134419, ENSG00000163584, ENSG00000174748, ENSG00000089157, ENSG00000122026, ENSG00000083845, ENSG00000165502, ENSG00000198242, ENSG00000166441, ENSG0000…	1035	167	17847	7.33106	8.40647e-40	1.68129e-40	2.24813e-39
GOTERM_CC_FAT	GO:0005840~ribosome	79	7.58157	2.68872e-42	ENSG00000131469, ENSG00000136522, ENSG00000100823, ENSG00000071082, ENSG00000148303, ENSG00000172172, ENSG00000171863, ENSG00000063177, ENSG00000156482, ENSG00000145592, ENSG00000125691, ENSG00000168724, ENSG00000125844, ENSG00000182774, ENSG00000171858, ENSG00000108298, ENSG00000163682, ENSG00000134419, ENSG00000108256, ENSG00000174748, ENSG00000163584, ENSG00000089157, ENSG00000122026, ENSG0000…	809	190	12063	6.19984	1.41695e-39	7.08477e-40	3.90049e-39
GOTERM_BP_FAT	GO:0006414~translational elongation	56	5.37428	1.28854e-39	ENSG00000131469, ENSG00000071082, ENSG00000148303, ENSG00000171863, ENSG00000156482, ENSG00000063177, ENSG00000145592, ENSG00000125691, ENSG00000182774, ENSG00000171858, ENSG00000163682, ENSG00000108298, ENSG00000134419, ENSG00000174748, ENSG00000156508, ENSG00000089157, ENSG00000122026, ENSG00000083845, ENSG00000198242, ENSG00000166441, ENSG00000122406, ENSG00000184779, ENSG00000114391, ENSG0000…	878	95	12798	8.59235	3.73678e-36	1.86839e-36	2.31149e-36
KEGG_PATHWAY	hsa03010:Ribosome	56	5.37428	2.42953e-39	ENSG00000131469, ENSG00000071082, ENSG00000148303, ENSG00000172172, ENSG00000171863, ENSG00000156482, ENSG00000063177, ENSG00000145592, ENSG00000125691, ENSG00000182774, ENSG00000171858, ENSG00000163682, ENSG00000108298, ENSG00000134419, ENSG00000163584, ENSG00000174748, ENSG00000089157, ENSG00000122026, ENSG00000083845, ENSG00000165502, ENSG00000198242, ENSG00000166441, ENSG00000122406, ENSG0000…	430	83	4906	7.69784	3.76577e-37	3.76577e-37	2.91771e-36
GOTERM_CC_FAT	GO:0033279~ribosomal subunit	58	5.56622	2.3991e-36	ENSG00000071082, ENSG00000148303, ENSG00000172172, ENSG00000171863, ENSG00000156482, ENSG00000063177, ENSG00000145592, ENSG00000182774, ENSG00000171858, ENSG00000108298, ENSG00000134419, ENSG00000089157, ENSG00000122026, ENSG00000083845, ENSG00000198242, ENSG00000166441, ENSG00000122406, ENSG00000184779, ENSG00000114391, ENSG00000172590, ENSG00000221983, ENSG00000198015, ENSG00000213741, ENSG0000…	809	116	12063	7.4555	1.26433e-33	4.21442e-34	3.48035e-33
GOTERM_CC_FAT	GO:0022626~cytosolic ribosome	47	4.51056	1.22307e-34	ENSG00000008988, ENSG00000174444, ENSG00000108107, ENSG00000118181, ENSG00000071082, ENSG00000138326, ENSG00000148303, ENSG00000197728, ENSG00000171863, ENSG00000156482, ENSG00000063177, ENSG00000145592, ENSG00000177954, ENSG00000182774, ENSG00000171858, ENSG00000108298, ENSG00000177600, ENSG00000134419, ENSG00000115268, ENSG00000089157, ENSG00000122026, ENSG00000083845, ENSG00000198034, ENSG0000…	809	77	12063	9.10152	6.44559e-32	1.6114e-32	1.7743e-31
GOTERM_CC_FAT	GO:0005829~cytosol	202	19.3858	1.37624e-32	ENSG00000113384, ENSG00000120438, ENSG00000100764, ENSG00000156482, ENSG00000116266, ENSG00000131238, ENSG00000070081, ENSG00000122958, ENSG00000163682, ENSG00000134419, ENSG00000174748, ENSG00000173898, ENSG00000089157, ENSG00000165704, ENSG00000167996, ENSG00000107262, ENSG00000166441, ENSG00000166598, ENSG00000126883, ENSG00000126067, ENSG00000213741, ENSG00000087086, ENSG00000130741, ENSG0000…	809	1299	12063	2.31872	7.25279e-30	1.45056e-30	1.9965e-29
SP_PIR_KEYWORDS	phosphoprotein	583	55.9501	5.27875e-29	ENSG00000091127, ENSG00000151304, ENSG00000138385, ENSG00000170759, ENSG00000113384, ENSG00000101337, ENSG00000110075, ENSG00000110768, ENSG00000000419, ENSG00000120438, ENSG00000100764, ENSG00000141002, ENSG00000156482, ENSG00000171223, ENSG00000103222, ENSG00000196890, ENSG00000099246, ENSG00000110660, ENSG00000140284, ENSG00000113387, ENSG00000108256, ENSG00000163584, ENSG00000009307, ENSG0000…	1035	7085	17847	1.41891	2.87692e-26	4.79486e-27	7.69369e-26
GOTERM_CC_FAT	GO:0044445~cytosolic part	56	5.37428	5.66803e-28	ENSG00000113068, ENSG00000071082, ENSG00000148303, ENSG00000120438, ENSG00000171863, ENSG00000156482, ENSG00000063177, ENSG00000145592, ENSG00000182774, ENSG00000171858, ENSG00000108298, ENSG00000134419, ENSG00000089157, ENSG00000122026, ENSG00000083845, ENSG00000146731, ENSG00000143256, ENSG00000198242, ENSG00000166441, ENSG00000122406, ENSG00000184779, ENSG00000114391, ENSG00000221983, ENSG0000…	809	145	12063	5.75873	2.98705e-25	4.97842e-26	8.22254e-25
GOTERM_MF_FAT	GO:0005198~structural molecule activity	111	10.6526	6.58364e-25	ENSG00000130635, ENSG00000172172, ENSG00000138757, ENSG00000156482, ENSG00000163682, ENSG00000134419, ENSG00000174748, ENSG00000163584, ENSG00000173898, ENSG00000089157, ENSG00000183785, ENSG00000165502, ENSG00000166147, ENSG00000163466, ENSG00000166441, ENSG00000198015, ENSG00000158985, ENSG00000213741, ENSG00000110700, ENSG00000163319, ENSG00000149273, ENSG00000116251, ENSG00000143947, ENSG0000…	815	579	12244	2.88012	5.61585e-22	2.80792e-22	1.01911e-21
GOTERM_MF_FAT	GO:0003723~RNA binding	121	11.6123	6.98016e-24	ENSG00000091127, ENSG00000138385, ENSG00000106355, ENSG00000100201, ENSG00000116747, ENSG00000077312, ENSG00000138757, ENSG00000156482, ENSG00000175324, ENSG00000124214, ENSG00000172239, ENSG00000125944, ENSG00000163682, ENSG00000134419, ENSG00000174748, ENSG00000108256, ENSG00000089157, ENSG00000009307, ENSG00000100138, ENSG00000166441, ENSG00000166598, ENSG00000110700, ENSG00000073792, ENSG0000…	815	686	12244	2.64988	5.95408e-21	1.98469e-21	1.08048e-20
GOTERM_CC_FAT	GO:0043228~non-membrane-bounded organelle	280	26.8714	1.77234e-22	ENSG00000170759, ENSG00000138385, ENSG00000120438, ENSG00000100764, ENSG00000156482, ENSG00000171223, ENSG00000163882, ENSG00000168724, ENSG00000196890, ENSG00000124214, ENSG00000164934, ENSG00000163682, ENSG00000113387, ENSG00000134419, ENSG00000173898, ENSG00000174748, ENSG00000108256, ENSG00000163584, ENSG00000089157, ENSG00000183785, ENSG00000100138, ENSG00000131746, ENSG00000107262, ENSG0000…	809	2468	12063	1.69169	9.34025e-20	1.33432e-20	2.57112e-19
GOTERM_CC_FAT	GO:0043232~intracellular non-membrane-bounded organelle	280	26.8714	1.77234e-22	ENSG00000170759, ENSG00000138385, ENSG00000120438, ENSG00000100764, ENSG00000156482, ENSG00000171223, ENSG00000163882, ENSG00000168724, ENSG00000196890, ENSG00000124214, ENSG00000164934, ENSG00000163682, ENSG00000113387, ENSG00000134419, ENSG00000173898, ENSG00000174748, ENSG00000108256, ENSG00000163584, ENSG00000089157, ENSG00000183785, ENSG00000100138, ENSG00000131746, ENSG00000107262, ENSG0000…	809	2468	12063	1.69169	9.34025e-20	1.33432e-20	2.57112e-19
GOTERM_CC_FAT	GO:0015934~large ribosomal subunit	31	2.97505	5.73537e-20	ENSG00000174444, ENSG00000108107, ENSG00000071082, ENSG00000148303, ENSG00000172172, ENSG00000137547, ENSG00000063177, ENSG00000156482, ENSG00000145592, ENSG00000181163, ENSG00000177600, ENSG00000108298, ENSG00000142541, ENSG00000089157, ENSG00000122026, ENSG00000188846, ENSG00000198242, ENSG00000122406, ENSG00000166441, ENSG00000089009, ENSG00000114391, ENSG00000172590, ENSG00000147604, ENSG0000…	809	60	12063	7.70402	3.02254e-17	3.77818e-18	8.32023e-17
GOTERM_CC_FAT	GO:0022627~cytosolic small ribosomal subunit	24	2.30326	1.75593e-18	ENSG00000198034, ENSG00000008988, ENSG00000118181, ENSG00000184779, ENSG00000221983, ENSG00000213741, ENSG00000138326, ENSG00000087086, ENSG00000197728, ENSG00000110700, ENSG00000186468, ENSG00000171863, ENSG00000170315, ENSG00000142937, ENSG00000177954, ENSG00000182774, ENSG00000171858, ENSG00000149273, ENSG00000143947, ENSG00000115268, ENSG00000134419, ENSG00000164587, ENSG00000145425, ENSG0000…	809	37	12063	9.672	9.25377e-16	1.0282e-16	2.54731e-15
GOTERM_CC_FAT	GO:0022625~cytosolic large ribosomal subunit	23	2.20729	3.85059e-17	ENSG00000174444, ENSG00000188846, ENSG00000198242, ENSG00000122406, ENSG00000166441, ENSG00000108107, ENSG00000114391, ENSG00000089009, ENSG00000071082, ENSG00000147604, ENSG00000148303, ENSG00000156482, ENSG00000063177, ENSG00000145592, ENSG00000142676, ENSG00000177600, ENSG00000108298, ENSG00000172809, ENSG00000161970, ENSG00000116251, ENSG00000089157, ENSG00000122026, ENSG00000137818	809	37	12063	9.269	2.02926e-14	2.02926e-15	5.586e-14
GOTERM_CC_FAT	GO:0015935~small ribosomal subunit	28	2.68714	4.33976e-17	ENSG00000008988, ENSG00000118181, ENSG00000187145, ENSG00000138326, ENSG00000197728, ENSG00000171863, ENSG00000177954, ENSG00000182774, ENSG00000181163, ENSG00000171858, ENSG00000134419, ENSG00000115268, ENSG00000083845, ENSG00000198034, ENSG00000184779, ENSG00000221983, ENSG00000198015, ENSG00000213741, ENSG00000087086, ENSG00000110700, ENSG00000186468, ENSG00000170315, ENSG00000142937, ENSG0000…	809	58	12063	7.19841	2.28705e-14	2.07914e-15	6.29563e-14
GOTERM_BP_FAT	GO:0034621~cellular macromolecular complex subunit organization	67	6.42994	8.14568e-15	ENSG00000079785, ENSG00000137267, ENSG00000168242, ENSG00000163041, ENSG00000108064, ENSG00000125743, ENSG00000120438, ENSG00000168653, ENSG00000131462, ENSG00000196890, ENSG00000196331, ENSG00000198339, ENSG00000196230, ENSG00000140307, ENSG00000123416, ENSG00000196374, ENSG00000197238, ENSG00000086200, ENSG00000183785, ENSG00000188157, ENSG00000114391, ENSG00000183598, ENSG00000184678, ENSG0000…	878	342	12798	2.85559	2.35034e-11	7.83451e-12	1.45439e-11
GOTERM_BP_FAT	GO:0034622~cellular macromolecular complex assembly	62	5.9501	1.19145e-14	ENSG00000079785, ENSG00000137267, ENSG00000168242, ENSG00000163041, ENSG00000108064, ENSG00000125743, ENSG00000120438, ENSG00000168653, ENSG00000131462, ENSG00000196890, ENSG00000196331, ENSG00000198339, ENSG00000196230, ENSG00000140307, ENSG00000123416, ENSG00000196374, ENSG00000197238, ENSG00000086200, ENSG00000183785, ENSG00000188157, ENSG00000114391, ENSG00000183598, ENSG00000184678, ENSG0000…	878	303	12798	2.98261	3.44502e-11	8.61256e-12	2.13052e-11
SP_PIR_KEYWORDS	respiratory chain	26	2.4952	3.18718e-14	ENSG00000173660, ENSG00000178741, ENSG00000172115, ENSG00000151366, ENSG00000198899, ENSG00000126267, ENSG00000168653, ENSG00000147684, ENSG00000156467, ENSG00000131174, ENSG00000164919, ENSG00000178127, ENSG00000198727, ENSG00000112695, ENSG00000198888, ENSG00000131495, ENSG00000165264, ENSG00000198938, ENSG00000184752, ENSG00000198763, ENSG00000127184, ENSG00000198840, ENSG00000119421, ENSG0000…	1035	69	17847	6.49754	1.73656e-11	2.48079e-12	4.64406e-11
SP_PIR_KEYWORDS	isopeptide bond	56	5.37428	7.77128e-14	ENSG00000177889, ENSG00000168242, ENSG00000116030, ENSG00000170345, ENSG00000100764, ENSG00000196890, ENSG00000196331, ENSG00000198339, ENSG00000196230, ENSG00000167635, ENSG00000123416, ENSG00000196374, ENSG00000078140, ENSG00000197238, ENSG00000100401, ENSG00000189403, ENSG00000221983, ENSG00000135486, ENSG00000183598, ENSG00000139372, ENSG00000138138, ENSG00000184678, ENSG00000090060, ENSG0000…	1035	310	17847	3.11495	4.2355e-11	5.29443e-12	1.13265e-10
GOTERM_CC_FAT	GO:0070013~intracellular organelle lumen	192	18.4261	3.13803e-13	ENSG00000138385, ENSG00000110768, ENSG00000100764, ENSG00000171223, ENSG00000163882, ENSG00000183291, ENSG00000163682, ENSG00000164934, ENSG00000127922, ENSG00000140284, ENSG00000113387, ENSG00000100138, ENSG00000184634, ENSG00000166598, ENSG00000139372, ENSG00000196591, ENSG00000164346, ENSG00000187735, ENSG00000186298, ENSG00000163319, ENSG00000109519, ENSG00000117133, ENSG00000143947, ENSG0000…	809	1739	12063	1.6463	1.65346e-10	1.37788e-11	4.55147e-10
GOTERM_CC_FAT	GO:0031974~membrane-enclosed lumen	197	18.906	6.34122e-13	ENSG00000138385, ENSG00000113384, ENSG00000110768, ENSG00000100764, ENSG00000171223, ENSG00000163882, ENSG00000183291, ENSG00000163682, ENSG00000164934, ENSG00000127922, ENSG00000140284, ENSG00000113387, ENSG00000100138, ENSG00000184634, ENSG00000166598, ENSG00000139372, ENSG00000196591, ENSG00000164346, ENSG00000186298, ENSG00000187735, ENSG00000163319, ENSG00000143947, ENSG00000117133, ENSG0000…	809	1813	12063	1.62022	3.34202e-10	2.57079e-11	9.19964e-10
SP_PIR_KEYWORDS	proteasome	22	2.11132	1.09913e-12	ENSG00000131467, ENSG00000114062, ENSG00000119318, ENSG00000143106, ENSG00000161057, ENSG00000126067, ENSG00000163636, ENSG00000100764, ENSG00000175166, ENSG00000108671, ENSG00000100567, ENSG00000115233, ENSG00000041357, ENSG00000100519, ENSG00000008018, ENSG00000127922, ENSG00000132963, ENSG00000129084, ENSG00000106588, ENSG00000197170, ENSG00000100902, ENSG00000116750	1035	55	17847	6.89739	5.99021e-10	6.65579e-11	1.60195e-09
SP_PIR_KEYWORDS	oxidative phosphorylation	18	1.72745	1.38216e-12	ENSG00000164919, ENSG00000154723, ENSG00000198727, ENSG00000178127, ENSG00000173660, ENSG00000112695, ENSG00000178741, ENSG00000198888, ENSG00000198938, ENSG00000172115, ENSG00000198899, ENSG00000126267, ENSG00000198763, ENSG00000127184, ENSG00000198840, ENSG00000156467, ENSG00000131143, ENSG00000131174, ENSG00000154518	1035	35	17847	8.86807	7.53254e-10	7.53253e-11	2.01441e-09
GOTERM_CC_FAT	GO:0043233~organelle lumen	193	18.5221	1.51974e-12	ENSG00000138385, ENSG00000110768, ENSG00000100764, ENSG00000171223, ENSG00000163882, ENSG00000183291, ENSG00000163682, ENSG00000164934, ENSG00000127922, ENSG00000140284, ENSG00000113387, ENSG00000100138, ENSG00000184634, ENSG00000166598, ENSG00000139372, ENSG00000196591, ENSG00000164346, ENSG00000187735, ENSG00000186298, ENSG00000163319, ENSG00000109519, ENSG00000117133, ENSG00000143947, ENSG0000…	809	1780	12063	1.61675	8.00926e-10	5.7209e-11	2.20474e-09
GOTERM_BP_FAT	GO:0022613~ribonucleoprotein complex biogenesis	42	4.03071	1.80716e-12	ENSG00000079785, ENSG00000055044, ENSG00000139343, ENSG00000125743, ENSG00000138326, ENSG00000148303, ENSG00000171863, ENSG00000148843, ENSG00000148296, ENSG00000182774, ENSG00000181163, ENSG00000143977, ENSG00000164934, ENSG00000113460, ENSG00000115268, ENSG00000089157, ENSG00000182004, ENSG00000119953, ENSG00000100138, ENSG00000084463, ENSG00000188846, ENSG00000122406, ENSG00000114391, ENSG0000…	878	175	12798	3.49831	5.24062e-09	1.04812e-09	3.24173e-09
SP_PIR_KEYWORDS	rna-binding	74	7.10173	3.04561e-12	ENSG00000079785, ENSG00000138385, ENSG00000170860, ENSG00000102241, ENSG00000106355, ENSG00000132463, ENSG00000100201, ENSG00000116747, ENSG00000198563, ENSG00000077312, ENSG00000138757, ENSG00000163950, ENSG00000145592, ENSG00000175324, ENSG00000124214, ENSG00000125944, ENSG00000213782, ENSG00000161960, ENSG00000139675, ENSG00000108256, ENSG00000134001, ENSG00000009307, ENSG00000100138, ENSG0000…	1035	527	17847	2.42129	1.65983e-09	1.50894e-10	4.43886e-09
SP_PIR_KEYWORDS	nucleus	332	31.8618	6.76194e-12	ENSG00000138385, ENSG00000163993, ENSG00000106355, ENSG00000161057, ENSG00000197956, ENSG00000110075, ENSG00000110768, ENSG00000100764, ENSG00000141002, ENSG00000171223, ENSG00000163882, ENSG00000196890, ENSG00000171425, ENSG00000164934, ENSG00000113387, ENSG00000108256, ENSG00000100138, ENSG00000174953, ENSG00000060688, ENSG00000107262, ENSG00000168813, ENSG00000184634, ENSG00000183598, ENSG0000…	1035	4115	17847	1.39121	3.68525e-09	3.07104e-10	9.85539e-09
GOTERM_CC_FAT	GO:0031975~envelope	87	8.34933	1.25705e-11	ENSG00000173660, ENSG00000116030, ENSG00000113384, ENSG00000178741, ENSG00000100242, ENSG00000087470, ENSG00000186432, ENSG00000197956, ENSG00000198899, ENSG00000133983, ENSG00000213585, ENSG00000126267, ENSG00000214253, ENSG00000168653, ENSG00000132661, ENSG00000070081, ENSG00000086200, ENSG00000009307, ENSG00000131174, ENSG00000100401, ENSG00000182199, ENSG00000117118, ENSG00000198727, ENSG0000…	809	605	12063	2.14423	6.62465e-09	4.41644e-10	1.82359e-08
SP_PIR_KEYWORDS	cytoplasm	271	26.0077	2.5259e-11	ENSG00000151304, ENSG00000170759, ENSG00000163993, ENSG00000113384, ENSG00000161057, ENSG00000197956, ENSG00000110075, ENSG00000120438, ENSG00000100764, ENSG00000124214, ENSG00000116266, ENSG00000122958, ENSG00000070081, ENSG00000173898, ENSG00000108256, ENSG00000089157, ENSG00000078140, ENSG00000009307, ENSG00000174953, ENSG00000131746, ENSG00000165704, ENSG00000107262, ENSG00000163466, ENSG0000…	1035	3227	17847	1.44809	1.37662e-08	1.05894e-09	3.68146e-08
GOTERM_CC_FAT	GO:0031967~organelle envelope	86	8.25336	2.6173e-11	ENSG00000173660, ENSG00000116030, ENSG00000113384, ENSG00000178741, ENSG00000100242, ENSG00000087470, ENSG00000186432, ENSG00000197956, ENSG00000198899, ENSG00000133983, ENSG00000213585, ENSG00000126267, ENSG00000214253, ENSG00000168653, ENSG00000132661, ENSG00000070081, ENSG00000086200, ENSG00000009307, ENSG00000131174, ENSG00000100401, ENSG00000182199, ENSG00000117118, ENSG00000198727, ENSG0000…	809	603	12063	2.12661	1.37932e-08	8.62075e-10	3.79689e-08
GOTERM_BP_FAT	GO:0042254~ribosome biogenesis	32	3.07102	3.2799e-11	ENSG00000055044, ENSG00000148303, ENSG00000138326, ENSG00000171863, ENSG00000148843, ENSG00000182774, ENSG00000148296, ENSG00000181163, ENSG00000164934, ENSG00000113460, ENSG00000115268, ENSG00000089157, ENSG00000100138, ENSG00000084463, ENSG00000188846, ENSG00000122406, ENSG00000114391, ENSG00000184779, ENSG00000119616, ENSG00000147604, ENSG00000117395, ENSG00000164346, ENSG00000086189, ENSG0000…	878	117	12798	3.98668	9.51171e-08	1.58528e-08	5.88373e-08
SP_PIR_KEYWORDS	methylation	43	4.12668	7.3207e-11	ENSG00000163041, ENSG00000168242, ENSG00000116473, ENSG00000174021, ENSG00000138757, ENSG00000196890, ENSG00000099246, ENSG00000198339, ENSG00000196331, ENSG00000127920, ENSG00000196230, ENSG00000196374, ENSG00000123416, ENSG00000156508, ENSG00000197238, ENSG00000165502, ENSG00000103769, ENSG00000221983, ENSG00000135486, ENSG00000183598, ENSG00000184678, ENSG00000143878, ENSG00000127314, ENSG0000…	1035	237	17847	3.12856	3.98978e-08	2.84984e-09	1.06698e-07
GOTERM_BP_FAT	GO:0006396~RNA processing	79	7.58157	6.05733e-11	ENSG00000091127, ENSG00000174173, ENSG00000112739, ENSG00000079785, ENSG00000162623, ENSG00000138385, ENSG00000106355, ENSG00000170860, ENSG00000125743, ENSG00000132463, ENSG00000100201, ENSG00000198563, ENSG00000077312, ENSG00000171863, ENSG00000163950, ENSG00000175324, ENSG00000163882, ENSG00000182774, ENSG00000125944, ENSG00000124787, ENSG00000164934, ENSG00000143493, ENSG00000139675, ENSG0000…	878	528	12798	2.18093	1.75663e-07	2.50947e-08	1.08661e-07
UP_SEQ_FEATURE	cross-link:Glycyl lysine isopeptide (Lys-Gly) (interchain with G-Cter in ubiquitin)	38	3.64683	6.92442e-11	ENSG00000008988, ENSG00000168242, ENSG00000132341, ENSG00000196747, ENSG00000170345, ENSG00000100764, ENSG00000135316, ENSG00000124635, ENSG00000196890, ENSG00000203811, ENSG00000130402, ENSG00000182611, ENSG00000196331, ENSG00000196230, ENSG00000187990, ENSG00000184270, ENSG00000129084, ENSG00000119335, ENSG00000123416, ENSG00000196374, ENSG00000117289, ENSG00000203813, ENSG00000188486, ENSG0000…	1033	191	17826	3.43324	1.93053e-07	1.93053e-07	1.23668e-07
GOTERM_BP_FAT	GO:0051443~positive regulation of ubiquitin-protein ligase activity	24	2.30326	7.34815e-11	ENSG00000177889, ENSG00000131467, ENSG00000221983, ENSG00000143106, ENSG00000161057, ENSG00000126067, ENSG00000163636, ENSG00000100764, ENSG00000175166, ENSG00000108671, ENSG00000100567, ENSG00000170315, ENSG00000176386, ENSG00000115233, ENSG00000141552, ENSG00000100519, ENSG00000041357, ENSG00000008018, ENSG00000113558, ENSG00000129084, ENSG00000143947, ENSG00000106588, ENSG00000197170, ENSG0000…	878	69	12798	5.07002	2.13096e-07	2.66371e-08	1.31817e-07
GOTERM_CC_FAT	GO:0000502~proteasome complex	22	2.11132	1.12589e-10	ENSG00000131467, ENSG00000114062, ENSG00000119318, ENSG00000143106, ENSG00000161057, ENSG00000126067, ENSG00000163636, ENSG00000100764, ENSG00000175166, ENSG00000108671, ENSG00000100567, ENSG00000115233, ENSG00000041357, ENSG00000100519, ENSG00000008018, ENSG00000127922, ENSG00000132963, ENSG00000129084, ENSG00000106588, ENSG00000197170, ENSG00000100902, ENSG00000116750	809	60	12063	5.46737	5.93347e-08	3.49027e-09	1.63332e-07
GOTERM_CC_FAT	GO:0031981~nuclear lumen	156	14.9712	1.45373e-10	ENSG00000197498, ENSG00000138385, ENSG00000196419, ENSG00000125743, ENSG00000110768, ENSG00000100764, ENSG00000171223, ENSG00000163882, ENSG00000198339, ENSG00000125944, ENSG00000124782, ENSG00000124787, ENSG00000164934, ENSG00000163682, ENSG00000127922, ENSG00000172757, ENSG00000143493, ENSG00000154582, ENSG00000113387, ENSG00000140307, ENSG00000100138, ENSG00000198791, ENSG00000184634, ENSG0000…	809	1417	12063	1.64158	7.66117e-08	4.25621e-09	2.10891e-07
GOTERM_BP_FAT	GO:0051351~positive regulation of ligase activity	24	2.30326	1.9513e-10	ENSG00000177889, ENSG00000131467, ENSG00000221983, ENSG00000143106, ENSG00000161057, ENSG00000126067, ENSG00000163636, ENSG00000100764, ENSG00000175166, ENSG00000108671, ENSG00000100567, ENSG00000170315, ENSG00000176386, ENSG00000115233, ENSG00000141552, ENSG00000100519, ENSG00000041357, ENSG00000008018, ENSG00000113558, ENSG00000129084, ENSG00000143947, ENSG00000106588, ENSG00000197170, ENSG0000…	878	72	12798	4.85877	5.65878e-07	6.28753e-08	3.50039e-07
KEGG_PATHWAY	hsa05012:Parkinson's disease	35	3.35893	3.04444e-10	ENSG00000173660, ENSG00000178741, ENSG00000151366, ENSG00000172115, ENSG00000198899, ENSG00000213585, ENSG00000126267, ENSG00000168653, ENSG00000116288, ENSG00000147684, ENSG00000156467, ENSG00000131174, ENSG00000164919, ENSG00000185651, ENSG00000178127, ENSG00000198727, ENSG00000154723, ENSG00000117118, ENSG00000112695, ENSG00000198888, ENSG00000198938, ENSG00000165264, ENSG00000131495, ENSG0000…	430	121	4906	3.30021	4.71888e-08	2.35944e-08	3.65618e-07
GOTERM_BP_FAT	GO:0051437~positive regulation of ubiquitin-protein ligase activity during mitotic cell cycle	23	2.20729	2.65355e-10	ENSG00000131467, ENSG00000221983, ENSG00000143106, ENSG00000161057, ENSG00000126067, ENSG00000163636, ENSG00000100764, ENSG00000175166, ENSG00000108671, ENSG00000100567, ENSG00000170315, ENSG00000176386, ENSG00000115233, ENSG00000141552, ENSG00000100519, ENSG00000041357, ENSG00000008018, ENSG00000113558, ENSG00000129084, ENSG00000143947, ENSG00000106588, ENSG00000197170, ENSG00000100902	878	67	12798	5.00381	7.69529e-07	7.6953e-08	4.76014e-07
GOTERM_BP_FAT	GO:0051436~negative regulation of ubiquitin-protein ligase activity during mitotic cell cycle	22	2.11132	6.87418e-10	ENSG00000131467, ENSG00000221983, ENSG00000143106, ENSG00000161057, ENSG00000126067, ENSG00000163636, ENSG00000100764, ENSG00000175166, ENSG00000108671, ENSG00000100567, ENSG00000170315, ENSG00000176386, ENSG00000115233, ENSG00000141552, ENSG00000100519, ENSG00000041357, ENSG00000008018, ENSG00000129084, ENSG00000143947, ENSG00000106588, ENSG00000197170, ENSG00000100902	878	64	12798	5.01061	1.99351e-06	1.81228e-07	1.23314e-06
GOTERM_BP_FAT	GO:0031145~anaphase-promoting complex-dependent proteasomal ubiquitin-dependent protein catabolic process	22	2.11132	6.87418e-10	ENSG00000131467, ENSG00000221983, ENSG00000143106, ENSG00000161057, ENSG00000126067, ENSG00000163636, ENSG00000100764, ENSG00000175166, ENSG00000108671, ENSG00000100567, ENSG00000170315, ENSG00000176386, ENSG00000115233, ENSG00000141552, ENSG00000100519, ENSG00000041357, ENSG00000008018, ENSG00000129084, ENSG00000143947, ENSG00000106588, ENSG00000197170, ENSG00000100902	878	64	12798	5.01061	1.99351e-06	1.81228e-07	1.23314e-06
GOTERM_BP_FAT	GO:0051439~regulation of ubiquitin-protein ligase activity during mitotic cell cycle	23	2.20729	6.89121e-10	ENSG00000131467, ENSG00000221983, ENSG00000143106, ENSG00000161057, ENSG00000126067, ENSG00000163636, ENSG00000100764, ENSG00000175166, ENSG00000108671, ENSG00000100567, ENSG00000170315, ENSG00000176386, ENSG00000115233, ENSG00000141552, ENSG00000100519, ENSG00000041357, ENSG00000008018, ENSG00000113558, ENSG00000129084, ENSG00000143947, ENSG00000106588, ENSG00000197170, ENSG00000100902	878	70	12798	4.78936	1.99845e-06	1.66538e-07	1.2362e-06
GOTERM_BP_FAT	GO:0051438~regulation of ubiquitin-protein ligase activity	24	2.30326	8.76465e-10	ENSG00000177889, ENSG00000131467, ENSG00000221983, ENSG00000143106, ENSG00000161057, ENSG00000126067, ENSG00000163636, ENSG00000100764, ENSG00000175166, ENSG00000108671, ENSG00000100567, ENSG00000170315, ENSG00000176386, ENSG00000115233, ENSG00000141552, ENSG00000100519, ENSG00000041357, ENSG00000008018, ENSG00000113558, ENSG00000129084, ENSG00000143947, ENSG00000106588, ENSG00000197170, ENSG0000…	878	77	12798	4.54327	2.54174e-06	1.95519e-07	1.57227e-06
GOTERM_BP_FAT	GO:0051444~negative regulation of ubiquitin-protein ligase activity	22	2.11132	1.30567e-09	ENSG00000131467, ENSG00000221983, ENSG00000143106, ENSG00000161057, ENSG00000126067, ENSG00000163636, ENSG00000100764, ENSG00000175166, ENSG00000108671, ENSG00000100567, ENSG00000170315, ENSG00000176386, ENSG00000115233, ENSG00000141552, ENSG00000100519, ENSG00000041357, ENSG00000008018, ENSG00000129084, ENSG00000143947, ENSG00000106588, ENSG00000197170, ENSG00000100902	878	66	12798	4.85877	3.78644e-06	2.7046e-07	2.34221e-06
GOTERM_BP_FAT	GO:0051352~negative regulation of ligase activity	22	2.11132	1.30567e-09	ENSG00000131467, ENSG00000221983, ENSG00000143106, ENSG00000161057, ENSG00000126067, ENSG00000163636, ENSG00000100764, ENSG00000175166, ENSG00000108671, ENSG00000100567, ENSG00000170315, ENSG00000176386, ENSG00000115233, ENSG00000141552, ENSG00000100519, ENSG00000041357, ENSG00000008018, ENSG00000129084, ENSG00000143947, ENSG00000106588, ENSG00000197170, ENSG00000100902	878	66	12798	4.85877	3.78644e-06	2.7046e-07	2.34221e-06
SMART	SM00651:Sm	11	1.05566	2.07512e-09	ENSG00000128534, ENSG00000143977, ENSG00000139343, ENSG00000167088, ENSG00000170860, ENSG00000106355, ENSG00000100028, ENSG00000125743, ENSG00000125835, ENSG00000182004, ENSG00000175324	456	17	8640	12.2601	4.87652e-07	4.87652e-07	2.66952e-06
SP_PIR_KEYWORDS	Chaperone	31	2.97505	2.37092e-09	ENSG00000109971, ENSG00000080824, ENSG00000113068, ENSG00000150753, ENSG00000120438, ENSG00000105993, ENSG00000168724, ENSG00000116288, ENSG00000166855, ENSG00000181163, ENSG00000132963, ENSG00000127022, ENSG00000126803, ENSG00000126698, ENSG00000152137, ENSG00000164163, ENSG00000101132, ENSG00000110958, ENSG00000023318, ENSG00000143256, ENSG00000146731, ENSG00000107262, ENSG00000166598, ENSG0000…	1035	151	17847	3.54005	1.29215e-06	8.61435e-08	3.45558e-06
GOTERM_BP_FAT	GO:0051340~regulation of ligase activity	24	2.30326	2.01917e-09	ENSG00000177889, ENSG00000131467, ENSG00000221983, ENSG00000143106, ENSG00000161057, ENSG00000126067, ENSG00000163636, ENSG00000100764, ENSG00000175166, ENSG00000108671, ENSG00000100567, ENSG00000170315, ENSG00000176386, ENSG00000115233, ENSG00000141552, ENSG00000100519, ENSG00000041357, ENSG00000008018, ENSG00000113558, ENSG00000129084, ENSG00000143947, ENSG00000106588, ENSG00000197170, ENSG0000…	878	80	12798	4.37289	5.85557e-06	3.90372e-07	3.62213e-06
GOTERM_BP_FAT	GO:0010498~proteasomal protein catabolic process	27	2.59117	2.49773e-09	ENSG00000131467, ENSG00000119318, ENSG00000143106, ENSG00000161057, ENSG00000100764, ENSG00000176386, ENSG00000100519, ENSG00000008018, ENSG00000129084, ENSG00000166598, ENSG00000221983, ENSG00000081154, ENSG00000126067, ENSG00000078304, ENSG00000163636, ENSG00000108671, ENSG00000175166, ENSG00000100567, ENSG00000177565, ENSG00000170315, ENSG00000115233, ENSG00000141552, ENSG00000041357, ENSG0000…	878	101	12798	3.89664	7.2434e-06	4.52714e-07	4.48062e-06
GOTERM_BP_FAT	GO:0043161~proteasomal ubiquitin-dependent protein catabolic process	27	2.59117	2.49773e-09	ENSG00000131467, ENSG00000119318, ENSG00000143106, ENSG00000161057, ENSG00000100764, ENSG00000176386, ENSG00000100519, ENSG00000008018, ENSG00000129084, ENSG00000166598, ENSG00000221983, ENSG00000081154, ENSG00000126067, ENSG00000078304, ENSG00000163636, ENSG00000108671, ENSG00000175166, ENSG00000100567, ENSG00000177565, ENSG00000170315, ENSG00000115233, ENSG00000141552, ENSG00000041357, ENSG0000…	878	101	12798	3.89664	7.2434e-06	4.52714e-07	4.48062e-06
KEGG_PATHWAY	hsa03050:Proteasome	19	1.82342	4.91211e-09	ENSG00000131467, ENSG00000143106, ENSG00000161057, ENSG00000126067, ENSG00000163636, ENSG00000100764, ENSG00000175166, ENSG00000108671, ENSG00000100567, ENSG00000115233, ENSG00000100519, ENSG00000041357, ENSG00000008018, ENSG00000127922, ENSG00000132963, ENSG00000129084, ENSG00000106588, ENSG00000197170, ENSG00000100902	430	43	4906	5.04132	7.61377e-07	2.53792e-07	5.89914e-06
GOTERM_BP_FAT	GO:0000278~mitotic cell cycle	58	5.56622	3.29258e-09	ENSG00000010292, ENSG00000137267, ENSG00000131467, ENSG00000164045, ENSG00000168078, ENSG00000100242, ENSG00000182628, ENSG00000161057, ENSG00000143106, ENSG00000100764, ENSG00000176386, ENSG00000136122, ENSG00000196230, ENSG00000101367, ENSG00000113558, ENSG00000101224, ENSG00000101773, ENSG00000114391, ENSG00000108055, ENSG00000221983, ENSG00000062822, ENSG00000126067, ENSG00000101972, ENSG0000…	878	365	12798	2.31624	9.54842e-06	5.61675e-07	5.90647e-06
GOTERM_BP_FAT	GO:0031398~positive regulation of protein ubiquitination	24	2.30326	4.4483e-09	ENSG00000177889, ENSG00000131467, ENSG00000221983, ENSG00000143106, ENSG00000161057, ENSG00000126067, ENSG00000163636, ENSG00000100764, ENSG00000175166, ENSG00000108671, ENSG00000100567, ENSG00000170315, ENSG00000176386, ENSG00000115233, ENSG00000141552, ENSG00000100519, ENSG00000041357, ENSG00000008018, ENSG00000113558, ENSG00000129084, ENSG00000143947, ENSG00000106588, ENSG00000197170, ENSG0000…	878	83	12798	4.21484	1.29e-05	7.1667e-07	7.97969e-06
GOTERM_MF_FAT	GO:0003924~GTPase activity	39	3.7428	7.20525e-09	ENSG00000100883, ENSG00000137267, ENSG00000079332, ENSG00000198211, ENSG00000116473, ENSG00000106615, ENSG00000087470, ENSG00000124209, ENSG00000122035, ENSG00000132341, ENSG00000175582, ENSG00000167553, ENSG00000174021, ENSG00000167552, ENSG00000131462, ENSG00000137285, ENSG00000099246, ENSG00000127920, ENSG00000196230, ENSG00000065135, ENSG00000173876, ENSG00000123416, ENSG00000198836, ENSG0000…	815	206	12244	2.84422	6.14606e-06	1.53652e-06	1.11533e-05
GOTERM_BP_FAT	GO:0007049~cell cycle	95	9.11708	7.21145e-09	ENSG00000010292, ENSG00000142178, ENSG00000137267, ENSG00000131467, ENSG00000164045, ENSG00000100242, ENSG00000168078, ENSG00000113068, ENSG00000182628, ENSG00000161057, ENSG00000197956, ENSG00000143106, ENSG00000100764, ENSG00000116741, ENSG00000080546, ENSG00000176386, ENSG00000131462, ENSG00000107968, ENSG00000069956, ENSG00000100632, ENSG00000136122, ENSG00000196230, ENSG00000101367, ENSG0000…	878	755	12798	1.83411	2.0913e-05	1.10069e-06	1.29364e-05
INTERPRO	IPR006649:Like-Sm ribonucleoprotein, eukaryotic and archaea-type, core	11	1.05566	9.97641e-09	ENSG00000128534, ENSG00000143977, ENSG00000139343, ENSG00000167088, ENSG00000170860, ENSG00000106355, ENSG00000100028, ENSG00000125743, ENSG00000125835, ENSG00000182004, ENSG00000175324	970	17	15706	10.477	1.50842e-05	1.50842e-05	1.65921e-05
GOTERM_BP_FAT	GO:0006511~ubiquitin-dependent protein catabolic process	42	4.03071	9.75984e-09	ENSG00000131467, ENSG00000119318, ENSG00000119048, ENSG00000143106, ENSG00000161057, ENSG00000100764, ENSG00000166233, ENSG00000118939, ENSG00000176386, ENSG00000138592, ENSG00000100519, ENSG00000102226, ENSG00000008018, ENSG00000113558, ENSG00000129084, ENSG00000109332, ENSG00000154582, ENSG00000145604, ENSG00000078140, ENSG00000185651, ENSG00000114062, ENSG00000166598, ENSG00000221983, ENSG0000…	878	228	12798	2.68511	2.83031e-05	1.41518e-06	1.75079e-05
GOTERM_BP_FAT	GO:0031397~negative regulation of protein ubiquitination	22	2.11132	1.00327e-08	ENSG00000131467, ENSG00000221983, ENSG00000143106, ENSG00000161057, ENSG00000126067, ENSG00000163636, ENSG00000100764, ENSG00000175166, ENSG00000108671, ENSG00000100567, ENSG00000170315, ENSG00000176386, ENSG00000115233, ENSG00000141552, ENSG00000100519, ENSG00000041357, ENSG00000008018, ENSG00000129084, ENSG00000143947, ENSG00000106588, ENSG00000197170, ENSG00000100902	878	73	12798	4.39286	2.90944e-05	1.38547e-06	1.79974e-05
GOTERM_BP_FAT	GO:0065003~macromolecular complex assembly	84	8.06142	1.29969e-08	ENSG00000108064, ENSG00000125743, ENSG00000110768, ENSG00000120438, ENSG00000163882, ENSG00000196890, ENSG00000116266, ENSG00000198339, ENSG00000196331, ENSG00000140307, ENSG00000197858, ENSG00000183785, ENSG00000165704, ENSG00000184634, ENSG00000183598, ENSG00000170606, ENSG00000132600, ENSG00000145736, ENSG00000124693, ENSG00000171530, ENSG00000180370, ENSG00000100883, ENSG00000139343, ENSG0000…	878	645	12798	1.89831	3.76904e-05	1.71323e-06	2.33149e-05
GOTERM_BP_FAT	GO:0043933~macromolecular complex subunit organization	88	8.4453	1.409e-08	ENSG00000108064, ENSG00000125743, ENSG00000110768, ENSG00000120438, ENSG00000163882, ENSG00000196890, ENSG00000116266, ENSG00000198339, ENSG00000196331, ENSG00000140307, ENSG00000197858, ENSG00000183785, ENSG00000165704, ENSG00000184634, ENSG00000183598, ENSG00000170606, ENSG00000132600, ENSG00000145736, ENSG00000124693, ENSG00000171530, ENSG00000180370, ENSG00000100883, ENSG00000139343, ENSG0000…	878	689	12798	1.86171	4.08602e-05	1.77657e-06	2.52757e-05
KEGG_PATHWAY	hsa00190:Oxidative phosphorylation	32	3.07102	2.18061e-08	ENSG00000173660, ENSG00000178741, ENSG00000151366, ENSG00000198899, ENSG00000126267, ENSG00000168653, ENSG00000147684, ENSG00000156467, ENSG00000131174, ENSG00000164919, ENSG00000178127, ENSG00000198727, ENSG00000154723, ENSG00000117118, ENSG00000112695, ENSG00000198888, ENSG00000155097, ENSG00000198938, ENSG00000131495, ENSG00000165264, ENSG00000165629, ENSG00000166260, ENSG00000110719, ENSG0000…	430	121	4906	3.01734	3.37994e-06	8.44986e-07	2.61877e-05
SP_PIR_KEYWORDS	electron transport	23	2.20729	2.13391e-08	ENSG00000117118, ENSG00000198727, ENSG00000178127, ENSG00000173660, ENSG00000103018, ENSG00000198888, ENSG00000197930, ENSG00000172115, ENSG00000165264, ENSG00000131495, ENSG00000151366, ENSG00000184752, ENSG00000136810, ENSG00000168653, ENSG00000198763, ENSG00000198840, ENSG00000119421, ENSG00000091164, ENSG00000147684, ENSG00000156467, ENSG00000183648, ENSG00000169021, ENSG00000004779	1035	96	17847	4.13125	1.16297e-05	7.26863e-07	3.11014e-05
GOTERM_CC_FAT	GO:0005740~mitochondrial envelope	59	5.66219	2.32305e-08	ENSG00000173660, ENSG00000178741, ENSG00000113384, ENSG00000087470, ENSG00000198899, ENSG00000133983, ENSG00000213585, ENSG00000214253, ENSG00000126267, ENSG00000168653, ENSG00000131174, ENSG00000009307, ENSG00000182199, ENSG00000198727, ENSG00000178127, ENSG00000154723, ENSG00000117118, ENSG00000112695, ENSG00000145247, ENSG00000131269, ENSG00000165264, ENSG00000112290, ENSG00000186298, ENSG0000…	809	404	12063	2.1776	1.22424e-05	6.44341e-07	3.37002e-05
SP_PIR_KEYWORDS	ubl conjugation	68	6.52591	2.6974e-08	ENSG00000177889, ENSG00000168242, ENSG00000164045, ENSG00000163041, ENSG00000170345, ENSG00000100764, ENSG00000198276, ENSG00000196890, ENSG00000196331, ENSG00000198339, ENSG00000196230, ENSG00000167635, ENSG00000123416, ENSG00000196374, ENSG00000078140, ENSG00000197238, ENSG00000100401, ENSG00000101773, ENSG00000107262, ENSG00000189403, ENSG00000135486, ENSG00000221983, ENSG00000183598, ENSG0000…	1035	571	17847	2.05351	1.47007e-05	8.64754e-07	3.93141e-05
GOTERM_CC_FAT	GO:0031966~mitochondrial membrane	56	5.37428	3.73175e-08	ENSG00000173660, ENSG00000178741, ENSG00000087470, ENSG00000198899, ENSG00000133983, ENSG00000213585, ENSG00000214253, ENSG00000126267, ENSG00000168653, ENSG00000131174, ENSG00000009307, ENSG00000182199, ENSG00000198727, ENSG00000178127, ENSG00000154723, ENSG00000117118, ENSG00000112695, ENSG00000145247, ENSG00000131269, ENSG00000165264, ENSG00000112290, ENSG00000186298, ENSG00000198763, ENSG0000…	809	379	12063	2.20321	1.96661e-05	9.83315e-07	5.4136e-05
GOTERM_BP_FAT	GO:0044092~negative regulation of molecular function	52	4.9904	3.20785e-08	ENSG00000131467, ENSG00000116030, ENSG00000143106, ENSG00000161057, ENSG00000100764, ENSG00000176386, ENSG00000099860, ENSG00000169174, ENSG00000178913, ENSG00000065135, ENSG00000221983, ENSG00000196591, ENSG00000126067, ENSG00000164880, ENSG00000108671, ENSG00000141552, ENSG00000134982, ENSG00000149273, ENSG00000198668, ENSG00000143947, ENSG00000180370, ENSG00000106588, ENSG00000140451, ENSG0000…	878	330	12798	2.29687	9.30234e-05	3.87615e-06	5.75448e-05
SP_PIR_KEYWORDS	mitochondrion	86	8.25336	4.59857e-08	ENSG00000174173, ENSG00000136522, ENSG00000173660, ENSG00000113384, ENSG00000178741, ENSG00000108064, ENSG00000198899, ENSG00000133983, ENSG00000089876, ENSG00000172172, ENSG00000213585, ENSG00000126267, ENSG00000214253, ENSG00000168653, ENSG00000065427, ENSG00000141378, ENSG00000131174, ENSG00000182199, ENSG00000117118, ENSG00000178127, ENSG00000198727, ENSG00000154723, ENSG00000112695, ENSG0000…	1035	804	17847	1.84445	2.50619e-05	1.39234e-06	6.70233e-05
INTERPRO	IPR001163:Like-Sm ribonucleoprotein, core	11	1.05566	4.22865e-08	ENSG00000128534, ENSG00000143977, ENSG00000139343, ENSG00000167088, ENSG00000170860, ENSG00000106355, ENSG00000100028, ENSG00000125743, ENSG00000125835, ENSG00000182004, ENSG00000175324	970	19	15706	9.37417	6.39352e-05	3.19681e-05	7.03283e-05
GOTERM_CC_FAT	GO:0044429~mitochondrial part	74	7.10173	5.88772e-08	ENSG00000136522, ENSG00000173660, ENSG00000178741, ENSG00000108064, ENSG00000113384, ENSG00000087470, ENSG00000198899, ENSG00000133983, ENSG00000172172, ENSG00000213585, ENSG00000126267, ENSG00000214253, ENSG00000168653, ENSG00000065427, ENSG00000009307, ENSG00000131174, ENSG00000182199, ENSG00000117118, ENSG00000198727, ENSG00000178127, ENSG00000154723, ENSG00000112695, ENSG00000172590, ENSG0000…	809	573	12063	1.92568	3.10278e-05	1.47754e-06	8.54124e-05
INTERPRO	IPR007125:Histone core	15	1.43954	5.39961e-08	ENSG00000163041, ENSG00000168242, ENSG00000196747, ENSG00000124635, ENSG00000203811, ENSG00000196890, ENSG00000182611, ENSG00000196331, ENSG00000198339, ENSG00000187990, ENSG00000197061, ENSG00000184270, ENSG00000196374, ENSG00000115163, ENSG00000197238, ENSG00000203813, ENSG00000188486, ENSG00000183598, ENSG00000184678, ENSG00000203852, ENSG00000196176, ENSG00000197914, ENSG00000124693, ENSG0000…	970	40	15706	6.07191	8.16388e-05	2.72137e-05	8.98029e-05
SP_PIR_KEYWORDS	chromosomal protein	27	2.59117	6.22519e-08	ENSG00000203760, ENSG00000149115, ENSG00000163041, ENSG00000168242, ENSG00000196419, ENSG00000196747, ENSG00000129566, ENSG00000124635, ENSG00000196890, ENSG00000203811, ENSG00000182611, ENSG00000198339, ENSG00000196331, ENSG00000187990, ENSG00000197061, ENSG00000184270, ENSG00000196374, ENSG00000115163, ENSG00000153044, ENSG00000197238, ENSG00000203813, ENSG00000198830, ENSG00000188486, ENSG0000…	1035	136	17847	3.42334	3.39267e-05	1.78564e-06	9.0731e-05
SP_PIR_KEYWORDS	nucleosome core	15	1.43954	7.08883e-08	ENSG00000163041, ENSG00000168242, ENSG00000196747, ENSG00000124635, ENSG00000203811, ENSG00000196890, ENSG00000182611, ENSG00000196331, ENSG00000198339, ENSG00000187990, ENSG00000197061, ENSG00000184270, ENSG00000196374, ENSG00000115163, ENSG00000197238, ENSG00000203813, ENSG00000188486, ENSG00000183598, ENSG00000184678, ENSG00000203852, ENSG00000196176, ENSG00000197914, ENSG00000124693, ENSG0000…	1035	43	17847	6.01517	3.86334e-05	1.9317e-06	0.000103318
INTERPRO	IPR018316:Tubulin/FtsZ, 2-layer sandwich domain	11	1.05566	7.98945e-08	ENSG00000137267, ENSG00000137285, ENSG00000198211, ENSG00000196230, ENSG00000173876, ENSG00000152086, ENSG00000123416, ENSG00000167553, ENSG00000167552, ENSG00000183785, ENSG00000131462	970	20	15706	8.90546	0.000120793	3.01997e-05	0.000132876
GOTERM_BP_FAT	GO:0006364~rRNA processing	23	2.20729	7.43783e-08	ENSG00000188846, ENSG00000055044, ENSG00000122406, ENSG00000184779, ENSG00000119616, ENSG00000147604, ENSG00000138326, ENSG00000164346, ENSG00000171863, ENSG00000086189, ENSG00000197223, ENSG00000148843, ENSG00000182774, ENSG00000142676, ENSG00000182899, ENSG00000170515, ENSG00000164934, ENSG00000161970, ENSG00000117133, ENSG00000115268, ENSG00000164587, ENSG00000126524, ENSG00000137154, ENSG0000…	878	88	12798	3.80972	0.000215674	8.62785e-06	0.000133425
GOTERM_BP_FAT	GO:0031400~negative regulation of protein modification process	27	2.59117	8.05191e-08	ENSG00000131467, ENSG00000143106, ENSG00000161057, ENSG00000100764, ENSG00000176386, ENSG00000108953, ENSG00000100519, ENSG00000177606, ENSG00000178913, ENSG00000008018, ENSG00000129084, ENSG00000119335, ENSG00000221983, ENSG00000113575, ENSG00000126067, ENSG00000163636, ENSG00000108671, ENSG00000175166, ENSG00000100567, ENSG00000170315, ENSG00000115233, ENSG00000141552, ENSG00000041357, ENSG0000…	878	118	12798	3.33526	0.000233478	8.98093e-06	0.000144441
GOTERM_CC_FAT	GO:0005743~mitochondrial inner membrane	46	4.41459	1.14675e-07	ENSG00000173660, ENSG00000178741, ENSG00000151366, ENSG00000198899, ENSG00000213585, ENSG00000126267, ENSG00000168653, ENSG00000166855, ENSG00000147684, ENSG00000156467, ENSG00000198836, ENSG00000109919, ENSG00000008394, ENSG00000166816, ENSG00000131174, ENSG00000009307, ENSG00000164919, ENSG00000182199, ENSG00000117118, ENSG00000164466, ENSG00000198727, ENSG00000154723, ENSG00000178127, ENSG0000…	809	292	12063	2.34899	6.04318e-05	2.74698e-06	0.000166357
GOTERM_CC_FAT	GO:0070469~respiratory chain	20	1.91939	1.25195e-07	ENSG00000198727, ENSG00000178127, ENSG00000173660, ENSG00000112695, ENSG00000198888, ENSG00000172115, ENSG00000131495, ENSG00000151366, ENSG00000165264, ENSG00000184752, ENSG00000168653, ENSG00000198763, ENSG00000198840, ENSG00000119421, ENSG00000147684, ENSG00000156467, ENSG00000183648, ENSG00000169021, ENSG00000131174, ENSG00000004779	809	71	12063	4.20028	6.59758e-05	2.8686e-06	0.000181619
GOTERM_BP_FAT	GO:0006413~translational initiation	16	1.53551	1.07327e-07	ENSG00000139726, ENSG00000104131, ENSG00000184779, ENSG00000114784, ENSG00000173674, ENSG00000147677, ENSG00000130741, ENSG00000173812, ENSG00000172239, ENSG00000182774, ENSG00000104408, ENSG00000085760, ENSG00000125977, ENSG00000149273, ENSG00000145425, ENSG00000083845, ENSG00000149100	878	44	12798	5.30048	0.000311199	1.15276e-05	0.000192531
GOTERM_CC_FAT	GO:0019866~organelle inner membrane	48	4.60653	1.47028e-07	ENSG00000173660, ENSG00000178741, ENSG00000151366, ENSG00000198899, ENSG00000122565, ENSG00000213585, ENSG00000126267, ENSG00000168653, ENSG00000166855, ENSG00000147684, ENSG00000156467, ENSG00000198836, ENSG00000109919, ENSG00000008394, ENSG00000166816, ENSG00000131174, ENSG00000009307, ENSG00000164919, ENSG00000182199, ENSG00000117118, ENSG00000164466, ENSG00000198727, ENSG00000154723, ENSG0000…	809	314	12063	2.27939	7.74805e-05	3.22848e-06	0.000213291
INTERPRO	IPR017975:Tubulin, conserved site	11	1.05566	1.44092e-07	ENSG00000137267, ENSG00000137285, ENSG00000198211, ENSG00000196230, ENSG00000173876, ENSG00000152086, ENSG00000123416, ENSG00000167553, ENSG00000167552, ENSG00000183785, ENSG00000131462	970	21	15706	8.48139	0.000217844	4.35725e-05	0.000239645
INTERPRO	IPR000217:Tubulin	11	1.05566	1.44092e-07	ENSG00000137267, ENSG00000137285, ENSG00000198211, ENSG00000196230, ENSG00000173876, ENSG00000152086, ENSG00000123416, ENSG00000167553, ENSG00000167552, ENSG00000183785, ENSG00000131462	970	21	15706	8.48139	0.000217844	4.35725e-05	0.000239645
GOTERM_CC_FAT	GO:0044455~mitochondrial membrane part	26	2.4952	1.71442e-07	ENSG00000173660, ENSG00000173726, ENSG00000151366, ENSG00000198899, ENSG00000214253, ENSG00000168653, ENSG00000147684, ENSG00000156467, ENSG00000198836, ENSG00000131174, ENSG00000196683, ENSG00000178127, ENSG00000198727, ENSG00000154723, ENSG00000112695, ENSG00000198888, ENSG00000131495, ENSG00000165264, ENSG00000198938, ENSG00000165629, ENSG00000198763, ENSG00000198840, ENSG00000119421, ENSG0000…	809	117	12063	3.31356	9.0346e-05	3.614e-06	0.000248709
GOTERM_BP_FAT	GO:0031396~regulation of protein ubiquitination	24	2.30326	1.61812e-07	ENSG00000177889, ENSG00000131467, ENSG00000221983, ENSG00000143106, ENSG00000161057, ENSG00000126067, ENSG00000163636, ENSG00000100764, ENSG00000175166, ENSG00000108671, ENSG00000100567, ENSG00000170315, ENSG00000176386, ENSG00000115233, ENSG00000141552, ENSG00000100519, ENSG00000041357, ENSG00000008018, ENSG00000113558, ENSG00000129084, ENSG00000143947, ENSG00000106588, ENSG00000197170, ENSG0000…	878	99	12798	3.53365	0.000469145	1.6759e-05	0.00029027
SP_PIR_KEYWORDS	mrna splicing	33	3.16699	2.0138e-07	ENSG00000112739, ENSG00000139343, ENSG00000170860, ENSG00000106355, ENSG00000125743, ENSG00000023734, ENSG00000115128, ENSG00000198563, ENSG00000077312, ENSG00000135316, ENSG00000175324, ENSG00000125944, ENSG00000143977, ENSG00000139675, ENSG00000146457, ENSG00000182004, ENSG00000119953, ENSG00000100138, ENSG00000060688, ENSG00000084463, ENSG00000116752, ENSG00000128534, ENSG00000109606, ENSG0000…	1035	202	17847	2.817	0.000109746	5.22627e-06	0.000293507
SP_PIR_KEYWORDS	RNA binding	12	1.15163	2.01831e-07	ENSG00000115053, ENSG00000138385, ENSG00000221983, ENSG00000161960, ENSG00000125870, ENSG00000100201, ENSG00000143947, ENSG00000197111, ENSG00000089157, ENSG00000063046, ENSG00000077312, ENSG00000170315	1035	28	17847	7.39006	0.000109992	4.9999e-06	0.000294165
GOTERM_BP_FAT	GO:0016072~rRNA metabolic process	23	2.20729	1.74231e-07	ENSG00000188846, ENSG00000055044, ENSG00000122406, ENSG00000184779, ENSG00000119616, ENSG00000147604, ENSG00000138326, ENSG00000164346, ENSG00000171863, ENSG00000086189, ENSG00000197223, ENSG00000148843, ENSG00000182774, ENSG00000142676, ENSG00000182899, ENSG00000170515, ENSG00000164934, ENSG00000161970, ENSG00000117133, ENSG00000115268, ENSG00000164587, ENSG00000126524, ENSG00000137154, ENSG0000…	878	92	12798	3.64408	0.000505142	1.74229e-05	0.000312548
SP_PIR_KEYWORDS	Spliceosome	24	2.30326	2.46692e-07	ENSG00000116752, ENSG00000112739, ENSG00000139343, ENSG00000167088, ENSG00000135486, ENSG00000170860, ENSG00000169045, ENSG00000125743, ENSG00000100028, ENSG00000023734, ENSG00000198563, ENSG00000077312, ENSG00000135316, ENSG00000125944, ENSG00000143977, ENSG00000139168, ENSG00000162385, ENSG00000125835, ENSG00000125870, ENSG00000139675, ENSG00000119953, ENSG00000182004, ENSG00000100138, ENSG0000…	1035	118	17847	3.50715	0.000134438	5.84552e-06	0.000359549
GOTERM_CC_FAT	GO:0005739~mitochondrion	113	10.8445	2.50585e-07	ENSG00000174173, ENSG00000113384, ENSG00000108064, ENSG00000172172, ENSG00000089876, ENSG00000126267, ENSG00000214253, ENSG00000108953, ENSG00000113845, ENSG00000117450, ENSG00000140465, ENSG00000140284, ENSG00000126803, ENSG00000065427, ENSG00000009307, ENSG00000131174, ENSG00000117118, ENSG00000198727, ENSG00000178127, ENSG00000198015, ENSG00000145247, ENSG00000165264, ENSG00000186298, ENSG0000…	809	1046	12063	1.61084	0.000132049	5.07914e-06	0.000363519
GOTERM_BP_FAT	GO:0043086~negative regulation of catalytic activity	44	4.22265	2.26574e-07	ENSG00000131467, ENSG00000143106, ENSG00000161057, ENSG00000100764, ENSG00000158050, ENSG00000105993, ENSG00000176386, ENSG00000099860, ENSG00000169174, ENSG00000100519, ENSG00000178913, ENSG00000065135, ENSG00000008018, ENSG00000129084, ENSG00000150593, ENSG00000123358, ENSG00000221983, ENSG00000150457, ENSG00000113575, ENSG00000111530, ENSG00000126067, ENSG00000163636, ENSG00000164880, ENSG0000…	878	273	12798	2.3493	0.00065685	2.19019e-05	0.000406445
INTERPRO	IPR003008:Tubulin/FtsZ, GTPase domain	11	1.05566	2.49569e-07	ENSG00000137267, ENSG00000137285, ENSG00000198211, ENSG00000196230, ENSG00000173876, ENSG00000152086, ENSG00000123416, ENSG00000167553, ENSG00000167552, ENSG00000183785, ENSG00000131462	970	22	15706	8.09588	0.000377278	6.28895e-05	0.000415067
GOTERM_BP_FAT	GO:0032268~regulation of cellular protein metabolic process	63	6.04607	2.42828e-07	ENSG00000177889, ENSG00000079785, ENSG00000131467, ENSG00000161057, ENSG00000143106, ENSG00000100764, ENSG00000147677, ENSG00000176386, ENSG00000134352, ENSG00000108953, ENSG00000169174, ENSG00000172239, ENSG00000104408, ENSG00000178913, ENSG00000113558, ENSG00000134001, ENSG00000168615, ENSG00000083845, ENSG00000185650, ENSG00000221983, ENSG00000114784, ENSG00000158615, ENSG00000196591, ENSG0000…	878	463	12798	1.98339	0.000703952	2.27159e-05	0.000435601
GOTERM_CC_FAT	GO:0005746~mitochondrial respiratory chain	18	1.72745	3.04061e-07	ENSG00000198727, ENSG00000178127, ENSG00000173660, ENSG00000112695, ENSG00000198888, ENSG00000131495, ENSG00000151366, ENSG00000165264, ENSG00000168653, ENSG00000198763, ENSG00000198840, ENSG00000119421, ENSG00000147684, ENSG00000156467, ENSG00000183648, ENSG00000169021, ENSG00000131174, ENSG00000004779	809	61	12063	4.39997	0.000160227	5.93481e-06	0.000441097
GOTERM_BP_FAT	GO:0051248~negative regulation of protein metabolic process	34	3.26296	2.52757e-07	ENSG00000131467, ENSG00000116001, ENSG00000143106, ENSG00000161057, ENSG00000100764, ENSG00000176386, ENSG00000108953, ENSG00000100519, ENSG00000177606, ENSG00000104408, ENSG00000178913, ENSG00000008018, ENSG00000129084, ENSG00000119335, ENSG00000221983, ENSG00000113575, ENSG00000126067, ENSG00000163636, ENSG00000100567, ENSG00000108671, ENSG00000175166, ENSG00000170315, ENSG00000115233, ENSG0000…	878	183	12798	2.70817	0.000732727	2.29059e-05	0.000453414
GOTERM_CC_FAT	GO:0005681~spliceosome	27	2.59117	3.31139e-07	ENSG00000112739, ENSG00000139343, ENSG00000170860, ENSG00000106615, ENSG00000125743, ENSG00000023734, ENSG00000198563, ENSG00000077312, ENSG00000135316, ENSG00000125944, ENSG00000143977, ENSG00000139675, ENSG00000119953, ENSG00000182004, ENSG00000100138, ENSG00000060688, ENSG00000116752, ENSG00000109606, ENSG00000167088, ENSG00000135486, ENSG00000169045, ENSG00000100028, ENSG00000166181, ENSG0000…	809	129	12063	3.12091	0.000174495	6.23248e-06	0.000480378
UP_SEQ_FEATURE	mutagenesis site	169	16.2188	2.98018e-07	ENSG00000144747, ENSG00000118680, ENSG00000204315, ENSG00000147155, ENSG00000168078, ENSG00000077312, ENSG00000166233, ENSG00000214253, ENSG00000103222, ENSG00000117450, ENSG00000122958, ENSG00000159593, ENSG00000113387, ENSG00000065427, ENSG00000100138, ENSG00000174953, ENSG00000100401, ENSG00000131746, ENSG00000153071, ENSG00000183598, ENSG00000139372, ENSG00000142798, ENSG00000143878, ENSG0000…	1033	2000	17826	1.45818	0.000830529	0.000415351	0.000532252
GOTERM_MF_FAT	GO:0051082~unfolded protein binding	24	2.30326	3.48933e-07	ENSG00000109971, ENSG00000080824, ENSG00000143256, ENSG00000146731, ENSG00000166598, ENSG00000173726, ENSG00000113068, ENSG00000150753, ENSG00000120438, ENSG00000166794, ENSG00000077232, ENSG00000096384, ENSG00000166855, ENSG00000181163, ENSG00000171530, ENSG00000128590, ENSG00000109519, ENSG00000126803, ENSG00000127022, ENSG00000155959, ENSG00000166226, ENSG00000101132, ENSG00000110958, ENSG0000…	815	106	12244	3.4015	0.000297596	5.95263e-05	0.000540126
SP_PIR_KEYWORDS	protein degradation	10	0.959693	3.87091e-07	ENSG00000041357, ENSG00000008018, ENSG00000221983, ENSG00000143947, ENSG00000106588, ENSG00000197170, ENSG00000100902, ENSG00000100567, ENSG00000108671, ENSG00000170315	1035	19	17847	9.07551	0.000210943	8.79016e-06	0.000564178
GOTERM_BP_FAT	GO:0032269~negative regulation of cellular protein metabolic process	33	3.16699	3.16e-07	ENSG00000131467, ENSG00000116001, ENSG00000143106, ENSG00000161057, ENSG00000100764, ENSG00000176386, ENSG00000108953, ENSG00000100519, ENSG00000177606, ENSG00000104408, ENSG00000178913, ENSG00000008018, ENSG00000129084, ENSG00000119335, ENSG00000221983, ENSG00000113575, ENSG00000126067, ENSG00000163636, ENSG00000100567, ENSG00000108671, ENSG00000175166, ENSG00000170315, ENSG00000115233, ENSG0000…	878	176	12798	2.73306	0.000915982	2.77694e-05	0.000566864
GOTERM_BP_FAT	GO:0044265~cellular macromolecule catabolic process	85	8.15739	3.5637e-07	ENSG00000177889, ENSG00000131467, ENSG00000116030, ENSG00000119318, ENSG00000105771, ENSG00000161057, ENSG00000143106, ENSG00000110768, ENSG00000086758, ENSG00000100764, ENSG00000166233, ENSG00000176386, ENSG00000169174, ENSG00000138592, ENSG00000131238, ENSG00000104408, ENSG00000126261, ENSG00000113558, ENSG00000159593, ENSG00000154582, ENSG00000168615, ENSG00000078140, ENSG00000185650, ENSG0000…	878	706	12798	1.75494	0.00103294	3.03958e-05	0.000639281
GOTERM_BP_FAT	GO:0022402~cell cycle process	71	6.81382	4.78638e-07	ENSG00000010292, ENSG00000137267, ENSG00000131467, ENSG00000164045, ENSG00000100242, ENSG00000168078, ENSG00000182628, ENSG00000161057, ENSG00000143106, ENSG00000100764, ENSG00000131462, ENSG00000176386, ENSG00000080546, ENSG00000136122, ENSG00000196230, ENSG00000101367, ENSG00000113558, ENSG00000126803, ENSG00000101224, ENSG00000160299, ENSG00000101773, ENSG00000114391, ENSG00000108055, ENSG0000…	878	557	12798	1.85802	0.00138709	3.96578e-05	0.000858613
GOTERM_BP_FAT	GO:0016071~mRNA metabolic process	52	4.9904	4.87814e-07	ENSG00000112739, ENSG00000079785, ENSG00000138385, ENSG00000170860, ENSG00000106355, ENSG00000125743, ENSG00000105771, ENSG00000132463, ENSG00000198563, ENSG00000077312, ENSG00000163950, ENSG00000163882, ENSG00000175324, ENSG00000172239, ENSG00000125944, ENSG00000104408, ENSG00000139675, ENSG00000100138, ENSG00000060688, ENSG00000014164, ENSG00000185650, ENSG00000128534, ENSG00000135486, ENSG0000…	878	359	12798	2.11133	0.00141366	3.92954e-05	0.000875074
GOTERM_MF_FAT	GO:0008135~translation factor activity, nucleic acid binding	22	2.11132	6.7313e-07	ENSG00000139726, ENSG00000104131, ENSG00000114942, ENSG00000114784, ENSG00000173674, ENSG00000147677, ENSG00000063046, ENSG00000104529, ENSG00000130741, ENSG00000173812, ENSG00000187735, ENSG00000120705, ENSG00000145736, ENSG00000104408, ENSG00000085760, ENSG00000112339, ENSG00000132507, ENSG00000125977, ENSG00000161960, ENSG00000134001, ENSG00000156508, ENSG00000149100	815	94	12244	3.51609	0.000574015	9.56921e-05	0.00104196
GOTERM_BP_FAT	GO:0008380~RNA splicing	43	4.12668	6.003e-07	ENSG00000079785, ENSG00000112739, ENSG00000139343, ENSG00000170860, ENSG00000106355, ENSG00000125743, ENSG00000023734, ENSG00000115128, ENSG00000198563, ENSG00000077312, ENSG00000135316, ENSG00000163882, ENSG00000175324, ENSG00000072501, ENSG00000125944, ENSG00000143977, ENSG00000146457, ENSG00000139675, ENSG00000197111, ENSG00000126698, ENSG00000182004, ENSG00000119953, ENSG00000100138, ENSG0000…	878	273	12798	2.2959	0.00173936	4.70495e-05	0.00107686
SP_PIR_KEYWORDS	acetylated amino end	21	2.01536	8.16933e-07	ENSG00000165704, ENSG00000155368, ENSG00000135486, ENSG00000182718, ENSG00000196747, ENSG00000172115, ENSG00000087086, ENSG00000213585, ENSG00000126267, ENSG00000196176, ENSG00000135046, ENSG00000164111, ENSG00000197914, ENSG00000125868, ENSG00000198339, ENSG00000132507, ENSG00000197061, ENSG00000107796, ENSG00000198668, ENSG00000115268, ENSG00000091483, ENSG00000164924, ENSG00000187514, ENSG0000…	1035	99	17847	3.65771	0.00044513	1.7809e-05	0.00119066
GOTERM_BP_FAT	GO:0042273~ribosomal large subunit biogenesis	8	0.767754	6.92796e-07	ENSG00000142676, ENSG00000188846, ENSG00000122406, ENSG00000181163, ENSG00000114391, ENSG00000182899, ENSG00000161970, ENSG00000147604	878	10	12798	11.661	0.00200709	5.28699e-05	0.00124278
SP_PIR_KEYWORDS	mitochondrion inner membrane	30	2.87908	9.28608e-07	ENSG00000173660, ENSG00000178741, ENSG00000151366, ENSG00000198899, ENSG00000168653, ENSG00000147684, ENSG00000156467, ENSG00000198836, ENSG00000109919, ENSG00000131174, ENSG00000164919, ENSG00000178127, ENSG00000198727, ENSG00000154723, ENSG00000117118, ENSG00000112695, ENSG00000198888, ENSG00000131269, ENSG00000198938, ENSG00000131495, ENSG00000165264, ENSG00000184752, ENSG00000165629, ENSG0000…	1035	185	17847	2.79624	0.000505964	1.94649e-05	0.00135342
SP_PIR_KEYWORDS	membrane-associated complex	12	1.15163	9.78519e-07	ENSG00000164919, ENSG00000112695, ENSG00000178741, ENSG00000198888, ENSG00000198938, ENSG00000198899, ENSG00000126267, ENSG00000198763, ENSG00000127184, ENSG00000198840, ENSG00000131174, ENSG00000131143, ENSG00000154518	1035	32	17847	6.4663	0.000533151	1.97514e-05	0.00142616
GOTERM_CC_FAT	GO:0005654~nucleoplasm	96	9.21305	1.00997e-06	ENSG00000196419, ENSG00000125743, ENSG00000110768, ENSG00000163882, ENSG00000124782, ENSG00000125944, ENSG00000198339, ENSG00000127922, ENSG00000143493, ENSG00000154582, ENSG00000140307, ENSG00000113387, ENSG00000198791, ENSG00000184634, ENSG00000139372, ENSG00000196591, ENSG00000187735, ENSG00000186298, ENSG00000145736, ENSG00000143947, ENSG00000198668, ENSG00000112312, ENSG00000100883, ENSG0000…	809	870	12063	1.64535	0.000532114	1.83535e-05	0.00146514
KEGG_PATHWAY	hsa05130:Pathogenic Escherichia coli infection	18	1.72745	1.25063e-06	ENSG00000137267, ENSG00000198211, ENSG00000163466, ENSG00000163347, ENSG00000111229, ENSG00000070831, ENSG00000167553, ENSG00000167552, ENSG00000115053, ENSG00000137285, ENSG00000134308, ENSG00000162704, ENSG00000196230, ENSG00000173876, ENSG00000152086, ENSG00000123416, ENSG00000164924, ENSG00000183785	430	53	4906	3.87486	0.000193829	3.87687e-05	0.00150191
GOTERM_BP_FAT	GO:0022900~electron transport chain	24	2.30326	1.19465e-06	ENSG00000173660, ENSG00000197930, ENSG00000151366, ENSG00000172115, ENSG00000198899, ENSG00000136810, ENSG00000168653, ENSG00000147684, ENSG00000156467, ENSG00000178127, ENSG00000198727, ENSG00000117118, ENSG00000103018, ENSG00000198888, ENSG00000131495, ENSG00000165264, ENSG00000198938, ENSG00000184752, ENSG00000198763, ENSG00000198840, ENSG00000119421, ENSG00000091164, ENSG00000183648, ENSG0000…	878	110	12798	3.18029	0.0034585	8.88291e-05	0.00214303
SP_PIR_KEYWORDS	mrna processing	36	3.45489	1.51837e-06	ENSG00000112739, ENSG00000139343, ENSG00000170860, ENSG00000106355, ENSG00000125743, ENSG00000023734, ENSG00000115128, ENSG00000198563, ENSG00000077312, ENSG00000163950, ENSG00000135316, ENSG00000175324, ENSG00000125944, ENSG00000143977, ENSG00000146457, ENSG00000139675, ENSG00000182004, ENSG00000119953, ENSG00000100138, ENSG00000060688, ENSG00000084463, ENSG00000116752, ENSG00000128534, ENSG0000…	1035	253	17847	2.45362	0.000827169	2.95535e-05	0.00221297
PIR_SUPERFAMILY	PIRSF002306:tubulin	11	1.05566	1.5901e-06	ENSG00000137267, ENSG00000137285, ENSG00000198211, ENSG00000196230, ENSG00000173876, ENSG00000152086, ENSG00000123416, ENSG00000167553, ENSG00000167552, ENSG00000183785, ENSG00000131462	566	21	7047	6.52171	0.000913888	0.000913888	0.00233475
GOTERM_BP_FAT	GO:0000377~RNA splicing, via transesterification reactions with bulged adenosine as nucleophile	29	2.78311	1.30686e-06	ENSG00000079785, ENSG00000139343, ENSG00000125743, ENSG00000115128, ENSG00000198563, ENSG00000077312, ENSG00000163882, ENSG00000072501, ENSG00000125944, ENSG00000143977, ENSG00000197111, ENSG00000126698, ENSG00000119953, ENSG00000182004, ENSG00000100138, ENSG00000060688, ENSG00000128534, ENSG00000167088, ENSG00000135486, ENSG00000169045, ENSG00000100028, ENSG00000090060, ENSG00000132600, ENSG0000…	878	152	12798	2.78101	0.00378273	9.4743e-05	0.00234432
GOTERM_BP_FAT	GO:0000398~nuclear mRNA splicing, via spliceosome	29	2.78311	1.30686e-06	ENSG00000079785, ENSG00000139343, ENSG00000125743, ENSG00000115128, ENSG00000198563, ENSG00000077312, ENSG00000163882, ENSG00000072501, ENSG00000125944, ENSG00000143977, ENSG00000197111, ENSG00000126698, ENSG00000119953, ENSG00000182004, ENSG00000100138, ENSG00000060688, ENSG00000128534, ENSG00000167088, ENSG00000135486, ENSG00000169045, ENSG00000100028, ENSG00000090060, ENSG00000132600, ENSG0000…	878	152	12798	2.78101	0.00378273	9.4743e-05	0.00234432
GOTERM_BP_FAT	GO:0000375~RNA splicing, via transesterification reactions	29	2.78311	1.30686e-06	ENSG00000079785, ENSG00000139343, ENSG00000125743, ENSG00000115128, ENSG00000198563, ENSG00000077312, ENSG00000163882, ENSG00000072501, ENSG00000125944, ENSG00000143977, ENSG00000197111, ENSG00000126698, ENSG00000119953, ENSG00000182004, ENSG00000100138, ENSG00000060688, ENSG00000128534, ENSG00000167088, ENSG00000135486, ENSG00000169045, ENSG00000100028, ENSG00000090060, ENSG00000132600, ENSG0000…	878	152	12798	2.78101	0.00378273	9.4743e-05	0.00234432
GOTERM_BP_FAT	GO:0006397~mRNA processing	46	4.41459	1.37782e-06	ENSG00000079785, ENSG00000112739, ENSG00000139343, ENSG00000170860, ENSG00000106355, ENSG00000125743, ENSG00000132463, ENSG00000023734, ENSG00000115128, ENSG00000198563, ENSG00000077312, ENSG00000163950, ENSG00000135316, ENSG00000163882, ENSG00000175324, ENSG00000072501, ENSG00000125944, ENSG00000143977, ENSG00000146457, ENSG00000139675, ENSG00000197111, ENSG00000126698, ENSG00000182004, ENSG0000…	878	311	12798	2.15598	0.00398771	9.74508e-05	0.00247161
UP_SEQ_FEATURE	nucleotide phosphate-binding region:GTP	39	3.7428	1.60898e-06	ENSG00000100883, ENSG00000137267, ENSG00000079332, ENSG00000198211, ENSG00000116473, ENSG00000106615, ENSG00000087470, ENSG00000124209, ENSG00000122035, ENSG00000132341, ENSG00000175582, ENSG00000167553, ENSG00000167552, ENSG00000100889, ENSG00000131462, ENSG00000137285, ENSG00000099246, ENSG00000196230, ENSG00000065135, ENSG00000173876, ENSG00000123416, ENSG00000198836, ENSG00000156508, ENSG0000…	1033	287	17826	2.34496	0.0044758	0.00149416	0.00287356
GOTERM_BP_FAT	GO:0065004~protein-DNA complex assembly	20	1.91939	1.63716e-06	ENSG00000163041, ENSG00000168242, ENSG00000153147, ENSG00000196747, ENSG00000187109, ENSG00000124635, ENSG00000196890, ENSG00000203811, ENSG00000182611, ENSG00000196331, ENSG00000181163, ENSG00000198339, ENSG00000187990, ENSG00000197061, ENSG00000184270, ENSG00000119335, ENSG00000140307, ENSG00000196374, ENSG00000115163, ENSG00000197238, ENSG00000203813, ENSG00000188486, ENSG00000183598, ENSG0000…	878	81	12798	3.59909	0.00473652	0.000113036	0.00293682
GOTERM_BP_FAT	GO:0006334~nucleosome assembly	19	1.82342	1.74537e-06	ENSG00000163041, ENSG00000168242, ENSG00000153147, ENSG00000196747, ENSG00000187109, ENSG00000124635, ENSG00000196890, ENSG00000203811, ENSG00000182611, ENSG00000196331, ENSG00000181163, ENSG00000198339, ENSG00000187990, ENSG00000197061, ENSG00000184270, ENSG00000119335, ENSG00000196374, ENSG00000115163, ENSG00000197238, ENSG00000203813, ENSG00000188486, ENSG00000183598, ENSG00000184678, ENSG0000…	878	74	12798	3.74257	0.00504879	0.000117704	0.00313093
GOTERM_CC_FAT	GO:0005730~nucleolus	78	7.4856	2.17601e-06	ENSG00000197498, ENSG00000138385, ENSG00000102241, ENSG00000170345, ENSG00000086758, ENSG00000117625, ENSG00000100764, ENSG00000171863, ENSG00000171223, ENSG00000163882, ENSG00000125691, ENSG00000124787, ENSG00000178913, ENSG00000213782, ENSG00000163682, ENSG00000164934, ENSG00000167635, ENSG00000113387, ENSG00000143621, ENSG00000100138, ENSG00000184634, ENSG00000122406, ENSG00000189403, ENSG0000…	809	674	12063	1.72561	0.0011461	3.82245e-05	0.00315666
GOTERM_BP_FAT	GO:0051726~regulation of cell cycle	47	4.51056	2.13698e-06	ENSG00000142178, ENSG00000109971, ENSG00000107949, ENSG00000136997, ENSG00000164045, ENSG00000151465, ENSG00000073756, ENSG00000110768, ENSG00000134058, ENSG00000185088, ENSG00000171223, ENSG00000171862, ENSG00000072501, ENSG00000175305, ENSG00000099860, ENSG00000177606, ENSG00000181163, ENSG00000140465, ENSG00000159593, ENSG00000134419, ENSG00000145604, ENSG00000164442, ENSG00000113328, ENSG0000…	878	326	12798	2.10149	0.00617809	0.000140837	0.00383341
GOTERM_BP_FAT	GO:0009057~macromolecule catabolic process	87	8.34933	2.2641e-06	ENSG00000177889, ENSG00000131467, ENSG00000116030, ENSG00000119318, ENSG00000105771, ENSG00000161057, ENSG00000143106, ENSG00000110768, ENSG00000086758, ENSG00000100764, ENSG00000166233, ENSG00000176386, ENSG00000169174, ENSG00000138592, ENSG00000131238, ENSG00000104408, ENSG00000126261, ENSG00000113558, ENSG00000159593, ENSG00000154582, ENSG00000168615, ENSG00000078140, ENSG00000185650, ENSG0000…	878	761	12798	1.66641	0.0065444	0.000145898	0.00406144
GOTERM_CC_FAT	GO:0031090~organelle membrane	110	10.5566	3.05183e-06	ENSG00000144747, ENSG00000000419, ENSG00000118363, ENSG00000086598, ENSG00000111897, ENSG00000126267, ENSG00000214253, ENSG00000125844, ENSG00000136021, ENSG00000070081, ENSG00000140284, ENSG00000197858, ENSG00000009307, ENSG00000131174, ENSG00000153071, ENSG00000117118, ENSG00000198727, ENSG00000178127, ENSG00000166598, ENSG00000103335, ENSG00000145247, ENSG00000165264, ENSG00000143878, ENSG0000…	809	1063	12063	1.543	0.00160702	5.18798e-05	0.00442715
SP_PIR_KEYWORDS	stress response	15	1.43954	3.24938e-06	ENSG00000109971, ENSG00000023318, ENSG00000185022, ENSG00000080824, ENSG00000170606, ENSG00000204390, ENSG00000096384, ENSG00000181061, ENSG00000126803, ENSG00000119487, ENSG00000152137, ENSG00000081870, ENSG00000164442, ENSG00000118515, ENSG00000120129	1035	57	17847	4.53776	0.00176935	6.10642e-05	0.00473581
GOTERM_BP_FAT	GO:0043623~cellular protein complex assembly	29	2.78311	2.89468e-06	ENSG00000160131, ENSG00000100883, ENSG00000137267, ENSG00000080824, ENSG00000198211, ENSG00000108064, ENSG00000120438, ENSG00000167553, ENSG00000167552, ENSG00000131462, ENSG00000168653, ENSG00000137285, ENSG00000196230, ENSG00000173876, ENSG00000123416, ENSG00000086200, ENSG00000183785, ENSG00000065150, ENSG00000188157, ENSG00000169252, ENSG00000083312, ENSG00000170606, ENSG00000112290, ENSG0000…	878	158	12798	2.6754	0.00835944	0.000182474	0.00519256
GOTERM_CC_FAT	GO:0048770~pigment granule	20	1.91939	3.63756e-06	ENSG00000109971, ENSG00000080824, ENSG00000166598, ENSG00000137575, ENSG00000182718, ENSG00000132341, ENSG00000137563, ENSG00000187109, ENSG00000166794, ENSG00000197157, ENSG00000108953, ENSG00000155660, ENSG00000117450, ENSG00000096384, ENSG00000128595, ENSG00000170348, ENSG00000127022, ENSG00000164924, ENSG00000069849, ENSG00000169710	809	87	12063	3.42782	0.00191516	5.99044e-05	0.00527683
GOTERM_CC_FAT	GO:0042470~melanosome	20	1.91939	3.63756e-06	ENSG00000109971, ENSG00000080824, ENSG00000166598, ENSG00000137575, ENSG00000182718, ENSG00000132341, ENSG00000137563, ENSG00000187109, ENSG00000166794, ENSG00000197157, ENSG00000108953, ENSG00000155660, ENSG00000117450, ENSG00000096384, ENSG00000128595, ENSG00000170348, ENSG00000127022, ENSG00000164924, ENSG00000069849, ENSG00000169710	809	87	12063	3.42782	0.00191516	5.99044e-05	0.00527683
GOTERM_MF_FAT	GO:0003729~mRNA binding	17	1.63148	3.72939e-06	ENSG00000185650, ENSG00000116001, ENSG00000138385, ENSG00000147604, ENSG00000132463, ENSG00000197728, ENSG00000152795, ENSG00000110700, ENSG00000135316, ENSG00000163950, ENSG00000073792, ENSG00000149273, ENSG00000128016, ENSG00000161960, ENSG00000138668, ENSG00000164587, ENSG00000083845	815	65	12244	3.92917	0.00317612	0.00045435	0.00577271
GOTERM_BP_FAT	GO:0031497~chromatin assembly	19	1.82342	3.22968e-06	ENSG00000163041, ENSG00000168242, ENSG00000153147, ENSG00000196747, ENSG00000187109, ENSG00000124635, ENSG00000196890, ENSG00000203811, ENSG00000182611, ENSG00000196331, ENSG00000181163, ENSG00000198339, ENSG00000187990, ENSG00000197061, ENSG00000184270, ENSG00000119335, ENSG00000196374, ENSG00000115163, ENSG00000197238, ENSG00000203813, ENSG00000188486, ENSG00000183598, ENSG00000184678, ENSG0000…	878	77	12798	3.59675	0.00932235	0.000199258	0.00579347
GOTERM_BP_FAT	GO:0042775~mitochondrial ATP synthesis coupled electron transport	16	1.53551	3.48748e-06	ENSG00000198727, ENSG00000178127, ENSG00000173660, ENSG00000198888, ENSG00000198938, ENSG00000131495, ENSG00000151366, ENSG00000165264, ENSG00000198899, ENSG00000168653, ENSG00000198763, ENSG00000198840, ENSG00000119421, ENSG00000147684, ENSG00000156467, ENSG00000183648, ENSG00000004779	878	56	12798	4.16466	0.0100627	0.00021068	0.00625592
GOTERM_BP_FAT	GO:0042773~ATP synthesis coupled electron transport	16	1.53551	3.48748e-06	ENSG00000198727, ENSG00000178127, ENSG00000173660, ENSG00000198888, ENSG00000198938, ENSG00000131495, ENSG00000151366, ENSG00000165264, ENSG00000198899, ENSG00000168653, ENSG00000198763, ENSG00000198840, ENSG00000119421, ENSG00000147684, ENSG00000156467, ENSG00000183648, ENSG00000004779	878	56	12798	4.16466	0.0100627	0.00021068	0.00625592
SP_PIR_KEYWORDS	protein transport	53	5.08637	5.24916e-06	ENSG00000177879, ENSG00000186432, ENSG00000185825, ENSG00000086598, ENSG00000125844, ENSG00000132661, ENSG00000116266, ENSG00000099246, ENSG00000122958, ENSG00000086200, ENSG00000113615, ENSG00000198818, ENSG00000103769, ENSG00000189171, ENSG00000126883, ENSG00000185009, ENSG00000143878, ENSG00000205302, ENSG00000161203, ENSG00000102898, ENSG00000132507, ENSG00000138069, ENSG00000101421, ENSG0000…	1035	469	17847	1.94862	0.00285671	9.53555e-05	0.00765029
SP_PIR_KEYWORDS	mitochondrial inner membrane	9	0.863724	5.26118e-06	ENSG00000164919, ENSG00000127184, ENSG00000178127, ENSG00000112695, ENSG00000178741, ENSG00000198938, ENSG00000198899, ENSG00000131143, ENSG00000131174, ENSG00000126267	1035	19	17847	8.16796	0.00286324	9.24909e-05	0.00766781
GOTERM_BP_FAT	GO:0022904~respiratory electron transport chain	17	1.63148	4.44463e-06	ENSG00000117118, ENSG00000198727, ENSG00000178127, ENSG00000173660, ENSG00000198888, ENSG00000198938, ENSG00000131495, ENSG00000151366, ENSG00000165264, ENSG00000198899, ENSG00000168653, ENSG00000198763, ENSG00000198840, ENSG00000119421, ENSG00000147684, ENSG00000156467, ENSG00000183648, ENSG00000004779	878	64	12798	3.87183	0.0128068	0.000263016	0.00797282
INTERPRO	IPR009072:Histone-fold	14	1.34357	5.67282e-06	ENSG00000163041, ENSG00000168242, ENSG00000196747, ENSG00000124635, ENSG00000203811, ENSG00000196890, ENSG00000198339, ENSG00000196331, ENSG00000197061, ENSG00000187990, ENSG00000196374, ENSG00000115163, ENSG00000197238, ENSG00000203813, ENSG00000197780, ENSG00000183598, ENSG00000203852, ENSG00000184678, ENSG00000196176, ENSG00000197914, ENSG00000196532, ENSG00000124693, ENSG00000180596, ENSG0000…	970	49	15706	4.62622	0.00854065	0.00122458	0.00943427
GOTERM_BP_FAT	GO:0006119~oxidative phosphorylation	21	2.01536	5.26031e-06	ENSG00000154723, ENSG00000198727, ENSG00000178127, ENSG00000173660, ENSG00000198888, ENSG00000155097, ENSG00000198938, ENSG00000165264, ENSG00000131495, ENSG00000151366, ENSG00000198899, ENSG00000165629, ENSG00000168653, ENSG00000110719, ENSG00000198763, ENSG00000198840, ENSG00000119421, ENSG00000147684, ENSG00000156467, ENSG00000183648, ENSG00000154518, ENSG00000004779	878	95	12798	3.22213	0.0151392	0.000305052	0.00943591
GOTERM_CC_FAT	GO:0005694~chromosome	56	5.37428	6.74624e-06	ENSG00000010292, ENSG00000112739, ENSG00000149115, ENSG00000168242, ENSG00000163041, ENSG00000100242, ENSG00000196419, ENSG00000182628, ENSG00000120438, ENSG00000171223, ENSG00000131462, ENSG00000196890, ENSG00000196331, ENSG00000104408, ENSG00000198339, ENSG00000196374, ENSG00000197238, ENSG00000100401, ENSG00000189403, ENSG00000108055, ENSG00000183598, ENSG00000196591, ENSG00000184678, ENSG0000…	809	445	12063	1.87644	0.00354897	0.00010773	0.00978624
GOTERM_BP_FAT	GO:0006457~protein folding	29	2.78311	6.10769e-06	ENSG00000109971, ENSG00000080824, ENSG00000204315, ENSG00000113068, ENSG00000197930, ENSG00000150753, ENSG00000120438, ENSG00000105993, ENSG00000090006, ENSG00000168724, ENSG00000166855, ENSG00000183291, ENSG00000127022, ENSG00000101132, ENSG00000023318, ENSG00000143256, ENSG00000146731, ENSG00000166598, ENSG00000097033, ENSG00000166794, ENSG00000077232, ENSG00000096384, ENSG00000171530, ENSG0000…	878	164	12798	2.57752	0.0175564	0.000347241	0.0109559
GOTERM_MF_FAT	GO:0016655~oxidoreductase activity, acting on NADH or NADPH, quinone or similar compound as acceptor	14	1.34357	9.83098e-06	ENSG00000198763, ENSG00000178127, ENSG00000198840, ENSG00000148834, ENSG00000119421, ENSG00000198888, ENSG00000147684, ENSG00000183648, ENSG00000165264, ENSG00000151366, ENSG00000131495, ENSG00000184752, ENSG00000004779, ENSG00000168653	815	48	12244	4.3818	0.0083508	0.00104768	0.0152167
GOTERM_BP_FAT	GO:0030163~protein catabolic process	71	6.81382	8.85558e-06	ENSG00000177889, ENSG00000131467, ENSG00000116030, ENSG00000119318, ENSG00000161057, ENSG00000143106, ENSG00000086758, ENSG00000100764, ENSG00000166233, ENSG00000176386, ENSG00000169174, ENSG00000138592, ENSG00000131238, ENSG00000126261, ENSG00000113558, ENSG00000159593, ENSG00000154582, ENSG00000168615, ENSG00000078140, ENSG00000185651, ENSG00000131263, ENSG00000114062, ENSG00000166598, ENSG0000…	878	604	12798	1.71344	0.0253543	0.000493749	0.0158846
GOTERM_CC_FAT	GO:0046930~pore complex	20	1.91939	1.20156e-05	ENSG00000100401, ENSG00000116030, ENSG00000083312, ENSG00000132341, ENSG00000186432, ENSG00000126883, ENSG00000184575, ENSG00000213585, ENSG00000165637, ENSG00000102898, ENSG00000105576, ENSG00000132661, ENSG00000078668, ENSG00000132507, ENSG00000082898, ENSG00000086200, ENSG00000213024, ENSG00000198088, ENSG00000132182, ENSG00000065150	809	94	12063	3.17255	0.00631223	0.000186225	0.0174294
GOTERM_BP_FAT	GO:0034728~nucleosome organization	19	1.82342	9.98456e-06	ENSG00000163041, ENSG00000168242, ENSG00000153147, ENSG00000196747, ENSG00000187109, ENSG00000124635, ENSG00000196890, ENSG00000203811, ENSG00000182611, ENSG00000196331, ENSG00000181163, ENSG00000198339, ENSG00000187990, ENSG00000197061, ENSG00000184270, ENSG00000119335, ENSG00000196374, ENSG00000115163, ENSG00000197238, ENSG00000203813, ENSG00000188486, ENSG00000183598, ENSG00000184678, ENSG0000…	878	83	12798	3.33675	0.0285402	0.000546179	0.0179095
SP_PIR_KEYWORDS	diamond-blackfan anemia	6	0.575816	1.23107e-05	ENSG00000142676, ENSG00000182774, ENSG00000122406, ENSG00000184779, ENSG00000182899, ENSG00000138326, ENSG00000171863	1035	7	17847	14.7801	0.0066869	0.000209646	0.0179411
GOTERM_MF_FAT	GO:0050136~NADH dehydrogenase (quinone) activity	13	1.2476	1.18518e-05	ENSG00000198763, ENSG00000178127, ENSG00000198840, ENSG00000119421, ENSG00000198888, ENSG00000147684, ENSG00000183648, ENSG00000151366, ENSG00000131495, ENSG00000165264, ENSG00000184752, ENSG00000004779, ENSG00000168653	815	42	12244	4.65007	0.0100587	0.00112266	0.0183442
GOTERM_MF_FAT	GO:0008137~NADH dehydrogenase (ubiquinone) activity	13	1.2476	1.18518e-05	ENSG00000198763, ENSG00000178127, ENSG00000198840, ENSG00000119421, ENSG00000198888, ENSG00000147684, ENSG00000183648, ENSG00000151366, ENSG00000131495, ENSG00000165264, ENSG00000184752, ENSG00000004779, ENSG00000168653	815	42	12244	4.65007	0.0100587	0.00112266	0.0183442
GOTERM_MF_FAT	GO:0003954~NADH dehydrogenase activity	13	1.2476	1.18518e-05	ENSG00000198763, ENSG00000178127, ENSG00000198840, ENSG00000119421, ENSG00000198888, ENSG00000147684, ENSG00000183648, ENSG00000151366, ENSG00000131495, ENSG00000165264, ENSG00000184752, ENSG00000004779, ENSG00000168653	815	42	12244	4.65007	0.0100587	0.00112266	0.0183442
SP_PIR_KEYWORDS	systemic lupus erythematosus	10	0.959693	1.28822e-05	ENSG00000131467, ENSG00000138385, ENSG00000167088, ENSG00000196419, ENSG00000100028, ENSG00000125743, ENSG00000125870, ENSG00000125835, ENSG00000116747, ENSG00000182004	1035	27	17847	6.38647	0.00699627	0.000212731	0.018774
GOTERM_BP_FAT	GO:0044257~cellular protein catabolic process	69	6.62188	1.08565e-05	ENSG00000177889, ENSG00000131467, ENSG00000116030, ENSG00000119318, ENSG00000161057, ENSG00000143106, ENSG00000086758, ENSG00000100764, ENSG00000166233, ENSG00000176386, ENSG00000169174, ENSG00000138592, ENSG00000126261, ENSG00000113558, ENSG00000159593, ENSG00000154582, ENSG00000168615, ENSG00000078140, ENSG00000185651, ENSG00000131263, ENSG00000114062, ENSG00000166598, ENSG00000221983, ENSG0000…	878	585	12798	1.71926	0.0309935	0.000582866	0.0194734
KEGG_PATHWAY	hsa05322:Systemic lupus erythematosus	21	2.01536	1.64013e-05	ENSG00000163041, ENSG00000168242, ENSG00000138385, ENSG00000196747, ENSG00000116747, ENSG00000124635, ENSG00000196890, ENSG00000130402, ENSG00000203811, ENSG00000182611, ENSG00000196331, ENSG00000198339, ENSG00000187990, ENSG00000197061, ENSG00000184270, ENSG00000196374, ENSG00000197238, ENSG00000203813, ENSG00000188486, ENSG00000167088, ENSG00000183598, ENSG00000100028, ENSG00000184678, ENSG0000…	430	82	4906	2.92189	0.00253899	0.000423614	0.0196951
GOTERM_BP_FAT	GO:0010608~posttranscriptional regulation of gene expression	33	3.16699	1.29969e-05	ENSG00000079785, ENSG00000116001, ENSG00000119048, ENSG00000147677, ENSG00000063046, ENSG00000171862, ENSG00000135316, ENSG00000172239, ENSG00000104408, ENSG00000134001, ENSG00000136244, ENSG00000083845, ENSG00000185650, ENSG00000198034, ENSG00000105887, ENSG00000114784, ENSG00000158615, ENSG00000173812, ENSG00000205323, ENSG00000197157, ENSG00000152518, ENSG00000120705, ENSG00000073792, ENSG0000…	878	208	12798	2.31259	0.0369899	0.000685062	0.0233123
UP_SEQ_FEATURE	cross-link:Glycyl lysine isopeptide (Gly-Lys) (interchain with K-? in acceptor proteins)	7	0.671785	1.33283e-05	ENSG00000116030, ENSG00000221983, ENSG00000188612, ENSG00000143947, ENSG00000120686, ENSG00000170315, ENSG00000129559	1033	11	17826	10.9814	0.0364777	0.00924689	0.0238014
GOTERM_BP_FAT	GO:0034470~ncRNA processing	30	2.87908	1.34081e-05	ENSG00000091127, ENSG00000174173, ENSG00000162623, ENSG00000055044, ENSG00000138385, ENSG00000138326, ENSG00000171863, ENSG00000148843, ENSG00000182774, ENSG00000124787, ENSG00000164934, ENSG00000143493, ENSG00000115268, ENSG00000084463, ENSG00000188846, ENSG00000122406, ENSG00000184779, ENSG00000119616, ENSG00000147604, ENSG00000164880, ENSG00000164346, ENSG00000086189, ENSG00000197223, ENSG0000…	878	180	12798	2.42938	0.0381374	0.00069411	0.0240497
GOTERM_CC_FAT	GO:0000786~nucleosome	15	1.43954	1.67738e-05	ENSG00000163041, ENSG00000168242, ENSG00000196747, ENSG00000124635, ENSG00000203811, ENSG00000196890, ENSG00000182611, ENSG00000196331, ENSG00000198339, ENSG00000187990, ENSG00000197061, ENSG00000184270, ENSG00000196374, ENSG00000115163, ENSG00000197238, ENSG00000203813, ENSG00000188486, ENSG00000183598, ENSG00000184678, ENSG00000203852, ENSG00000196176, ENSG00000197914, ENSG00000124693, ENSG0000…	809	57	12063	3.92395	0.00880091	0.000252536	0.0243308
SP_PIR_KEYWORDS	gtp-binding	39	3.7428	1.85304e-05	ENSG00000100883, ENSG00000137267, ENSG00000079332, ENSG00000198211, ENSG00000116473, ENSG00000106615, ENSG00000087470, ENSG00000124209, ENSG00000122035, ENSG00000132341, ENSG00000175582, ENSG00000167553, ENSG00000167552, ENSG00000100889, ENSG00000131462, ENSG00000137285, ENSG00000099246, ENSG00000196230, ENSG00000065135, ENSG00000173876, ENSG00000123416, ENSG00000198836, ENSG00000156508, ENSG0000…	1035	318	17847	2.11477	0.0100484	0.000296991	0.0270044
BIOCARTA	h_smPathway:Spliceosomal Assembly	9	0.863724	2.28852e-05	ENSG00000143977, ENSG00000139343, ENSG00000167088, ENSG00000100028, ENSG00000125743, ENSG00000125870, ENSG00000125835, ENSG00000077312, ENSG00000182004	135	15	1382	6.14222	0.00454385	0.00454385	0.0286569
GOTERM_BP_FAT	GO:0042274~ribosomal small subunit biogenesis	7	0.671785	1.68331e-05	ENSG00000182774, ENSG00000181163, ENSG00000184779, ENSG00000115268, ENSG00000138326, ENSG00000164587, ENSG00000171863, ENSG00000137154	878	10	12798	10.2034	0.047644	0.000856061	0.0301922
SP_PIR_KEYWORDS	Initiation factor	13	1.2476	2.09843e-05	ENSG00000085760, ENSG00000104131, ENSG00000104408, ENSG00000125977, ENSG00000114784, ENSG00000161960, ENSG00000173674, ENSG00000134001, ENSG00000147677, ENSG00000063046, ENSG00000130741, ENSG00000173812, ENSG00000149100	1035	50	17847	4.4833	0.0113714	0.000326705	0.0305798
KEGG_PATHWAY	hsa05016:Huntington's disease	33	3.16699	2.55608e-05	ENSG00000173660, ENSG00000108064, ENSG00000178741, ENSG00000172115, ENSG00000151366, ENSG00000198899, ENSG00000213585, ENSG00000126267, ENSG00000163882, ENSG00000168653, ENSG00000147684, ENSG00000156467, ENSG00000131174, ENSG00000164919, ENSG00000178127, ENSG00000198727, ENSG00000154723, ENSG00000117118, ENSG00000112695, ENSG00000198938, ENSG00000131495, ENSG00000196591, ENSG00000165264, ENSG0000…	430	172	4906	2.18899	0.00395414	0.000565837	0.0306926
GOTERM_BP_FAT	GO:0051603~proteolysis involved in cellular protein catabolic process	68	6.52591	1.72996e-05	ENSG00000177889, ENSG00000131467, ENSG00000116030, ENSG00000119318, ENSG00000161057, ENSG00000143106, ENSG00000086758, ENSG00000100764, ENSG00000166233, ENSG00000176386, ENSG00000138592, ENSG00000126261, ENSG00000113558, ENSG00000159593, ENSG00000154582, ENSG00000168615, ENSG00000078140, ENSG00000185651, ENSG00000131263, ENSG00000114062, ENSG00000166598, ENSG00000221983, ENSG00000214357, ENSG0000…	878	582	12798	1.70307	0.0489315	0.000864612	0.0310287
GOTERM_CC_FAT	GO:0044427~chromosomal part	48	4.60653	2.21011e-05	ENSG00000149115, ENSG00000010292, ENSG00000163041, ENSG00000168242, ENSG00000100242, ENSG00000182628, ENSG00000196419, ENSG00000120438, ENSG00000171223, ENSG00000196890, ENSG00000198339, ENSG00000104408, ENSG00000196331, ENSG00000196374, ENSG00000197238, ENSG00000100401, ENSG00000108055, ENSG00000183598, ENSG00000196591, ENSG00000184678, ENSG00000101972, ENSG00000124693, ENSG00000109445, ENSG0000…	809	375	12063	1.90861	0.0115798	0.000323487	0.032057
GOTERM_BP_FAT	GO:0034660~ncRNA metabolic process	34	3.26296	1.80512e-05	ENSG00000091127, ENSG00000174173, ENSG00000162623, ENSG00000055044, ENSG00000138385, ENSG00000115866, ENSG00000138326, ENSG00000171863, ENSG00000148843, ENSG00000182774, ENSG00000124787, ENSG00000164934, ENSG00000143493, ENSG00000115268, ENSG00000065427, ENSG00000084463, ENSG00000188846, ENSG00000122406, ENSG00000184779, ENSG00000119616, ENSG00000147604, ENSG00000164880, ENSG00000164346, ENSG0000…	878	221	12798	2.24251	0.0510024	0.000886877	0.0323767
SP_PIR_KEYWORDS	GTP binding	15	1.43954	2.40317e-05	ENSG00000137267, ENSG00000168374, ENSG00000106615, ENSG00000087470, ENSG00000175582, ENSG00000070831, ENSG00000130741, ENSG00000131462, ENSG00000127955, ENSG00000137285, ENSG00000085760, ENSG00000127920, ENSG00000065135, ENSG00000138069, ENSG00000156508	1035	67	17847	3.86048	0.013012	0.000363751	0.03502
SP_PIR_KEYWORDS	nucleotide-binding	135	12.9559	2.86514e-05	ENSG00000109971, ENSG00000112739, ENSG00000170759, ENSG00000168078, ENSG00000196419, ENSG00000161057, ENSG00000100201, ENSG00000120438, ENSG00000089876, ENSG00000100764, ENSG00000198276, ENSG00000103222, ENSG00000069956, ENSG00000099246, ENSG00000126261, ENSG00000140284, ENSG00000126803, ENSG00000156508, ENSG00000078140, ENSG00000065427, ENSG00000183785, ENSG00000174953, ENSG00000166598, ENSG0000…	1035	1647	17847	1.4134	0.0154939	0.000421944	0.0417508
KEGG_PATHWAY	hsa03040:Spliceosome	26	2.4952	3.81268e-05	ENSG00000109971, ENSG00000116752, ENSG00000128534, ENSG00000109606, ENSG00000139343, ENSG00000135486, ENSG00000167088, ENSG00000106355, ENSG00000170860, ENSG00000100028, ENSG00000125743, ENSG00000198563, ENSG00000115128, ENSG00000077312, ENSG00000204390, ENSG00000143977, ENSG00000162385, ENSG00000125835, ENSG00000125870, ENSG00000126803, ENSG00000139675, ENSG00000182004, ENSG00000119953, ENSG0000…	430	122	4906	2.43149	0.00589234	0.000738448	0.0457783
GOTERM_BP_FAT	GO:0019941~modification-dependent protein catabolic process	65	6.238	2.66841e-05	ENSG00000177889, ENSG00000131467, ENSG00000116030, ENSG00000119318, ENSG00000161057, ENSG00000143106, ENSG00000086758, ENSG00000100764, ENSG00000166233, ENSG00000176386, ENSG00000138592, ENSG00000126261, ENSG00000113558, ENSG00000159593, ENSG00000154582, ENSG00000078140, ENSG00000185651, ENSG00000131263, ENSG00000114062, ENSG00000166598, ENSG00000221983, ENSG00000214357, ENSG00000126067, ENSG0000…	878	556	12798	1.70406	0.0744664	0.00128892	0.0478571
GOTERM_BP_FAT	GO:0043632~modification-dependent macromolecule catabolic process	65	6.238	2.66841e-05	ENSG00000177889, ENSG00000131467, ENSG00000116030, ENSG00000119318, ENSG00000161057, ENSG00000143106, ENSG00000086758, ENSG00000100764, ENSG00000166233, ENSG00000176386, ENSG00000138592, ENSG00000126261, ENSG00000113558, ENSG00000159593, ENSG00000154582, ENSG00000078140, ENSG00000185651, ENSG00000131263, ENSG00000114062, ENSG00000166598, ENSG00000221983, ENSG00000214357, ENSG00000126067, ENSG0000…	878	556	12798	1.70406	0.0744664	0.00128892	0.0478571
GOTERM_CC_FAT	GO:0000785~chromatin	30	2.87908	3.33464e-05	ENSG00000149115, ENSG00000163041, ENSG00000168242, ENSG00000119048, ENSG00000132341, ENSG00000196747, ENSG00000120438, ENSG00000122565, ENSG00000171223, ENSG00000124635, ENSG00000196890, ENSG00000203811, ENSG00000182611, ENSG00000177606, ENSG00000198339, ENSG00000104408, ENSG00000196331, ENSG00000187990, ENSG00000197061, ENSG00000184270, ENSG00000196374, ENSG00000115163, ENSG00000197238, ENSG0000…	809	193	12063	2.31777	0.0174203	0.000474857	0.0483644
SMART	SM00102:ADF	6	0.575816	4.18599e-05	ENSG00000151239, ENSG00000125868, ENSG00000172757, ENSG00000197045, ENSG00000103187, ENSG00000165410	456	9	8640	12.6316	0.00978906	0.00490657	0.0538371
GOTERM_MF_FAT	GO:0015078~hydrogen ion transmembrane transporter activity	18	1.72745	3.59668e-05	ENSG00000164919, ENSG00000154723, ENSG00000198727, ENSG00000173660, ENSG00000112695, ENSG00000178741, ENSG00000155097, ENSG00000198938, ENSG00000198899, ENSG00000165629, ENSG00000126267, ENSG00000166260, ENSG00000110719, ENSG00000127184, ENSG00000156467, ENSG00000169021, ENSG00000131143, ENSG00000131174, ENSG00000154518	815	85	12244	3.18141	0.0302143	0.00306332	0.0556598
GOTERM_BP_FAT	GO:0006323~DNA packaging	21	2.01536	3.35752e-05	ENSG00000010292, ENSG00000163041, ENSG00000168242, ENSG00000153147, ENSG00000196747, ENSG00000187109, ENSG00000124635, ENSG00000196890, ENSG00000203811, ENSG00000182611, ENSG00000196331, ENSG00000181163, ENSG00000198339, ENSG00000183291, ENSG00000187990, ENSG00000197061, ENSG00000184270, ENSG00000119335, ENSG00000196374, ENSG00000115163, ENSG00000197238, ENSG00000203813, ENSG00000188486, ENSG0000…	878	107	12798	2.86077	0.0927794	0.00159495	0.0602125
KEGG_PATHWAY	hsa05010:Alzheimer's disease	30	2.87908	5.53334e-05	ENSG00000173660, ENSG00000178741, ENSG00000151366, ENSG00000172115, ENSG00000198899, ENSG00000126267, ENSG00000168653, ENSG00000147684, ENSG00000096433, ENSG00000156467, ENSG00000159593, ENSG00000131174, ENSG00000164919, ENSG00000178127, ENSG00000198727, ENSG00000154723, ENSG00000117118, ENSG00000112695, ENSG00000198938, ENSG00000131495, ENSG00000165264, ENSG00000165629, ENSG00000127184, ENSG0000…	430	155	4906	2.20825	0.00854024	0.000952537	0.0664317
GOTERM_BP_FAT	GO:0006091~generation of precursor metabolites and energy	41	3.93474	3.7317e-05	ENSG00000172331, ENSG00000173660, ENSG00000197930, ENSG00000116747, ENSG00000151366, ENSG00000172115, ENSG00000198899, ENSG00000136810, ENSG00000168653, ENSG00000134352, ENSG00000134333, ENSG00000147684, ENSG00000156467, ENSG00000091483, ENSG00000164919, ENSG00000178127, ENSG00000198727, ENSG00000154723, ENSG00000117118, ENSG00000103018, ENSG00000198888, ENSG00000155097, ENSG00000198938, ENSG0000…	878	300	12798	1.9921	0.102571	0.00174398	0.0669208
GOTERM_CC_FAT	GO:0005643~nuclear pore	17	1.63148	4.79166e-05	ENSG00000100401, ENSG00000116030, ENSG00000132341, ENSG00000186432, ENSG00000126883, ENSG00000083312, ENSG00000184575, ENSG00000102898, ENSG00000105576, ENSG00000132661, ENSG00000132507, ENSG00000082898, ENSG00000086200, ENSG00000213024, ENSG00000198088, ENSG00000132182, ENSG00000065150	809	78	12063	3.24983	0.0249365	0.000664323	0.0694895
INTERPRO	IPR000426:Proteasome, alpha-subunit, conserved site	6	0.575816	4.23589e-05	ENSG00000041357, ENSG00000129084, ENSG00000143106, ENSG00000106588, ENSG00000100902, ENSG00000100567	970	8	15706	12.1438	0.06204	0.00797403	0.0704253
GOTERM_BP_FAT	GO:0006417~regulation of translation	24	2.30326	4.1872e-05	ENSG00000079785, ENSG00000185650, ENSG00000198034, ENSG00000116001, ENSG00000114784, ENSG00000105887, ENSG00000158615, ENSG00000147677, ENSG00000063046, ENSG00000173812, ENSG00000205323, ENSG00000120705, ENSG00000073792, ENSG00000172239, ENSG00000104408, ENSG00000085760, ENSG00000132507, ENSG00000170515, ENSG00000162385, ENSG00000134001, ENSG00000136244, ENSG00000164171, ENSG00000120727, ENSG0000…	878	135	12798	2.59134	0.114348	0.00192562	0.0750864
GOTERM_CC_FAT	GO:0030964~NADH dehydrogenase complex	12	1.15163	5.594e-05	ENSG00000198763, ENSG00000178127, ENSG00000198840, ENSG00000119421, ENSG00000198888, ENSG00000147684, ENSG00000183648, ENSG00000151366, ENSG00000131495, ENSG00000165264, ENSG00000004779, ENSG00000168653	809	41	12063	4.3642	0.0290509	0.000755643	0.0811208
GOTERM_CC_FAT	GO:0045271~respiratory chain complex I	12	1.15163	5.594e-05	ENSG00000198763, ENSG00000178127, ENSG00000198840, ENSG00000119421, ENSG00000198888, ENSG00000147684, ENSG00000183648, ENSG00000151366, ENSG00000131495, ENSG00000165264, ENSG00000004779, ENSG00000168653	809	41	12063	4.3642	0.0290509	0.000755643	0.0811208
GOTERM_CC_FAT	GO:0005747~mitochondrial respiratory chain complex I	12	1.15163	5.594e-05	ENSG00000198763, ENSG00000178127, ENSG00000198840, ENSG00000119421, ENSG00000198888, ENSG00000147684, ENSG00000183648, ENSG00000151366, ENSG00000131495, ENSG00000165264, ENSG00000004779, ENSG00000168653	809	41	12063	4.3642	0.0290509	0.000755643	0.0811208
GOTERM_CC_FAT	GO:0032993~protein-DNA complex	17	1.63148	5.64163e-05	ENSG00000163041, ENSG00000168242, ENSG00000117748, ENSG00000196419, ENSG00000196747, ENSG00000124635, ENSG00000203811, ENSG00000196890, ENSG00000182611, ENSG00000196331, ENSG00000198339, ENSG00000187990, ENSG00000197061, ENSG00000184270, ENSG00000196374, ENSG00000115163, ENSG00000197238, ENSG00000203813, ENSG00000188486, ENSG00000183598, ENSG00000184678, ENSG00000203852, ENSG00000196176, ENSG0000…	809	79	12063	3.2087	0.0292945	0.000743029	0.0818112
SP_PIR_KEYWORDS	threonine protease	8	0.767754	5.84221e-05	ENSG00000041357, ENSG00000008018, ENSG00000129084, ENSG00000143106, ENSG00000126067, ENSG00000106588, ENSG00000100902, ENSG00000100567	1035	19	17847	7.26041	0.0313394	0.00083757	0.0851155
SP_PIR_KEYWORDS	calcium binding	18	1.72745	6.4897e-05	ENSG00000166147, ENSG00000189171, ENSG00000166598, ENSG00000163993, ENSG00000182718, ENSG00000197956, ENSG00000117906, ENSG00000102024, ENSG00000135046, ENSG00000163191, ENSG00000164111, ENSG00000070081, ENSG00000180398, ENSG00000198668, ENSG00000049449, ENSG00000123384, ENSG00000127022, ENSG00000101608	1035	101	17847	3.0731	0.0347518	0.000906512	0.0945446
INTERPRO	IPR001353:Proteasome, subunit alpha/beta	8	0.767754	5.80254e-05	ENSG00000041357, ENSG00000008018, ENSG00000129084, ENSG00000143106, ENSG00000126067, ENSG00000106588, ENSG00000100902, ENSG00000100567	970	18	15706	7.19633	0.0839982	0.00970119	0.0964605
SP_PIR_KEYWORDS	electron transfer	12	1.15163	7.29135e-05	ENSG00000164919, ENSG00000127184, ENSG00000198727, ENSG00000112695, ENSG00000178741, ENSG00000140465, ENSG00000156467, ENSG00000198938, ENSG00000172115, ENSG00000198899, ENSG00000131143, ENSG00000131174, ENSG00000126267	1035	48	17847	4.31087	0.03896	0.000992989	0.106218
SP_PIR_KEYWORDS	host-virus interaction	34	3.26296	7.29183e-05	ENSG00000109971, ENSG00000132341, ENSG00000161057, ENSG00000135316, ENSG00000213585, ENSG00000198276, ENSG00000108953, ENSG00000181163, ENSG00000008018, ENSG00000129083, ENSG00000154582, ENSG00000140307, ENSG00000115163, ENSG00000065427, ENSG00000089157, ENSG00000164163, ENSG00000065150, ENSG00000114062, ENSG00000135486, ENSG00000083312, ENSG00000163347, ENSG00000126067, ENSG00000067066, ENSG0000…	1035	278	17847	2.10891	0.0389626	0.000968845	0.106225
GOTERM_BP_FAT	GO:0070647~protein modification by small protein conjugation or removal	26	2.4952	6.32111e-05	ENSG00000177889, ENSG00000181852, ENSG00000116030, ENSG00000119048, ENSG00000086758, ENSG00000120533, ENSG00000112146, ENSG00000159593, ENSG00000109332, ENSG00000185651, ENSG00000114062, ENSG00000221983, ENSG00000188612, ENSG00000081154, ENSG00000111530, ENSG00000170315, ENSG00000129559, ENSG00000115233, ENSG00000141552, ENSG00000196367, ENSG00000136153, ENSG00000130725, ENSG00000005812, ENSG0000…	878	157	12798	2.41391	0.167496	0.00286024	0.113332
GOTERM_MF_FAT	GO:0019843~rRNA binding	9	0.863724	7.36433e-05	ENSG00000198034, ENSG00000142676, ENSG00000198242, ENSG00000122406, ENSG00000181163, ENSG00000163682, ENSG00000117133, ENSG00000126524, ENSG00000145592	815	23	12244	5.87869	0.0608876	0.00569464	0.113934
UP_SEQ_FEATURE	compositionally biased region:Asp/Glu-rich (acidic)	19	1.82342	7.41173e-05	ENSG00000114062, ENSG00000117748, ENSG00000189403, ENSG00000111142, ENSG00000102241, ENSG00000083312, ENSG00000196419, ENSG00000187109, ENSG00000166233, ENSG00000155660, ENSG00000115053, ENSG00000181163, ENSG00000125944, ENSG00000070081, ENSG00000109445, ENSG00000134982, ENSG00000124795, ENSG00000187514, ENSG00000164442	1033	112	17826	2.92745	0.186693	0.0404869	0.132289
GOTERM_MF_FAT	GO:0003743~translation initiation factor activity	14	1.34357	8.65539e-05	ENSG00000139726, ENSG00000085760, ENSG00000104131, ENSG00000104408, ENSG00000125977, ENSG00000114784, ENSG00000161960, ENSG00000173674, ENSG00000134001, ENSG00000147677, ENSG00000063046, ENSG00000130741, ENSG00000173812, ENSG00000149100	815	58	12244	3.62632	0.0711738	0.00613392	0.133896
INTERPRO	IPR002108:Actin-binding, cofilin/tropomyosin type	6	0.575816	9.04531e-05	ENSG00000151239, ENSG00000125868, ENSG00000172757, ENSG00000197045, ENSG00000103187, ENSG00000165410	970	9	15706	10.7945	0.12783	0.013584	0.15033
GOTERM_BP_FAT	GO:0006120~mitochondrial electron transport, NADH to ubiquinone	12	1.15163	8.77765e-05	ENSG00000198763, ENSG00000178127, ENSG00000198840, ENSG00000119421, ENSG00000198888, ENSG00000147684, ENSG00000183648, ENSG00000151366, ENSG00000131495, ENSG00000165264, ENSG00000004779, ENSG00000168653	878	42	12798	4.16466	0.224745	0.0039087	0.157343
GOTERM_CC_FAT	GO:0030532~small nuclear ribonucleoprotein complex	9	0.863724	0.00010967	ENSG00000143977, ENSG00000139343, ENSG00000167088, ENSG00000100028, ENSG00000125743, ENSG00000125870, ENSG00000125835, ENSG00000182004, ENSG00000060688	809	24	12063	5.59163	0.0561604	0.00140874	0.158979
GOTERM_BP_FAT	GO:0045333~cellular respiration	19	1.82342	9.03636e-05	ENSG00000117118, ENSG00000198727, ENSG00000178127, ENSG00000173660, ENSG00000198888, ENSG00000198938, ENSG00000172115, ENSG00000131495, ENSG00000151366, ENSG00000165264, ENSG00000198899, ENSG00000168653, ENSG00000198763, ENSG00000198840, ENSG00000119421, ENSG00000147684, ENSG00000156467, ENSG00000183648, ENSG00000091483, ENSG00000004779	878	97	12798	2.85515	0.23054	0.00396283	0.161977
GOTERM_BP_FAT	GO:0006605~protein targeting	31	2.97505	0.000117285	ENSG00000100883, ENSG00000055044, ENSG00000173726, ENSG00000186432, ENSG00000132341, ENSG00000125691, ENSG00000108953, ENSG00000132661, ENSG00000177606, ENSG00000086200, ENSG00000196683, ENSG00000065150, ENSG00000141232, ENSG00000170540, ENSG00000137575, ENSG00000083312, ENSG00000126883, ENSG00000067167, ENSG00000185009, ENSG00000132432, ENSG00000102898, ENSG00000105576, ENSG00000134308, ENSG0000…	878	212	12798	2.13144	0.288334	0.00506394	0.210186
GOTERM_CC_FAT	GO:0005839~proteasome core complex	8	0.767754	0.000145543	ENSG00000041357, ENSG00000008018, ENSG00000129084, ENSG00000143106, ENSG00000126067, ENSG00000106588, ENSG00000100902, ENSG00000100567	809	19	12063	6.27832	0.0738384	0.00182468	0.210929
GOTERM_MF_FAT	GO:0070003~threonine-type peptidase activity	8	0.767754	0.000138879	ENSG00000041357, ENSG00000008018, ENSG00000129084, ENSG00000143106, ENSG00000126067, ENSG00000106588, ENSG00000100902, ENSG00000100567	815	19	12244	6.32561	0.111723	0.00907181	0.214759
GOTERM_MF_FAT	GO:0004298~threonine-type endopeptidase activity	8	0.767754	0.000138879	ENSG00000041357, ENSG00000008018, ENSG00000129084, ENSG00000143106, ENSG00000126067, ENSG00000106588, ENSG00000100902, ENSG00000100567	815	19	12244	6.32561	0.111723	0.00907181	0.214759
SP_PIR_KEYWORDS	proteinase	7	0.671785	0.000180475	ENSG00000041357, ENSG00000008018, ENSG00000143106, ENSG00000126067, ENSG00000106588, ENSG00000100902, ENSG00000100567	1035	16	17847	7.54402	0.0936847	0.00233935	0.262718
GOTERM_MF_FAT	GO:0015002~heme-copper terminal oxidase activity	9	0.863724	0.000196245	ENSG00000164919, ENSG00000166260, ENSG00000127184, ENSG00000112695, ENSG00000178741, ENSG00000198938, ENSG00000198899, ENSG00000131143, ENSG00000131174, ENSG00000126267	815	26	12244	5.20038	0.15415	0.0118869	0.303344
GOTERM_MF_FAT	GO:0016676~oxidoreductase activity, acting on heme group of donors, oxygen as acceptor	9	0.863724	0.000196245	ENSG00000164919, ENSG00000166260, ENSG00000127184, ENSG00000112695, ENSG00000178741, ENSG00000198938, ENSG00000198899, ENSG00000131143, ENSG00000131174, ENSG00000126267	815	26	12244	5.20038	0.15415	0.0118869	0.303344
GOTERM_MF_FAT	GO:0016675~oxidoreductase activity, acting on heme group of donors	9	0.863724	0.000196245	ENSG00000164919, ENSG00000166260, ENSG00000127184, ENSG00000112695, ENSG00000178741, ENSG00000198938, ENSG00000198899, ENSG00000131143, ENSG00000131174, ENSG00000126267	815	26	12244	5.20038	0.15415	0.0118869	0.303344
GOTERM_MF_FAT	GO:0004129~cytochrome-c oxidase activity	9	0.863724	0.000196245	ENSG00000164919, ENSG00000166260, ENSG00000127184, ENSG00000112695, ENSG00000178741, ENSG00000198938, ENSG00000198899, ENSG00000131143, ENSG00000131174, ENSG00000126267	815	26	12244	5.20038	0.15415	0.0118869	0.303344
GOTERM_BP_FAT	GO:0051258~protein polymerization	12	1.15163	0.000172243	ENSG00000137267, ENSG00000137285, ENSG00000198211, ENSG00000196230, ENSG00000173876, ENSG00000152086, ENSG00000123416, ENSG00000167553, ENSG00000112290, ENSG00000167552, ENSG00000183785, ENSG00000131462	878	45	12798	3.88702	0.393195	0.00731936	0.308532
GOTERM_BP_FAT	GO:0032446~protein modification by small protein conjugation	22	2.11132	0.000173597	ENSG00000177889, ENSG00000185651, ENSG00000181852, ENSG00000114062, ENSG00000116030, ENSG00000221983, ENSG00000119048, ENSG00000188612, ENSG00000111530, ENSG00000081154, ENSG00000086758, ENSG00000170315, ENSG00000129559, ENSG00000141552, ENSG00000130725, ENSG00000136153, ENSG00000005812, ENSG00000112146, ENSG00000159593, ENSG00000143947, ENSG00000109332, ENSG00000144848	878	129	12798	2.48588	0.395573	0.00727017	0.310953
GOTERM_BP_FAT	GO:0008104~protein localization	87	8.34933	0.000190655	ENSG00000177879, ENSG00000186432, ENSG00000185825, ENSG00000138757, ENSG00000086598, ENSG00000125691, ENSG00000125844, ENSG00000108953, ENSG00000116266, ENSG00000132661, ENSG00000099246, ENSG00000131238, ENSG00000136068, ENSG00000172915, ENSG00000122958, ENSG00000197858, ENSG00000086200, ENSG00000141232, ENSG00000131746, ENSG00000113615, ENSG00000170540, ENSG00000103769, ENSG00000198818, ENSG0000…	878	857	12798	1.47974	0.42475	0.00786818	0.341459
GOTERM_MF_FAT	GO:0015077~monovalent inorganic cation transmembrane transporter activity	18	1.72745	0.000258681	ENSG00000164919, ENSG00000154723, ENSG00000198727, ENSG00000173660, ENSG00000112695, ENSG00000178741, ENSG00000155097, ENSG00000198938, ENSG00000198899, ENSG00000165629, ENSG00000126267, ENSG00000166260, ENSG00000110719, ENSG00000127184, ENSG00000156467, ENSG00000169021, ENSG00000131143, ENSG00000131174, ENSG00000154518	815	99	12244	2.73151	0.19803	0.0146046	0.399674
GOTERM_BP_FAT	GO:0015980~energy derivation by oxidation of organic compounds	23	2.20729	0.000230518	ENSG00000117118, ENSG00000198727, ENSG00000178127, ENSG00000173660, ENSG00000198888, ENSG00000198938, ENSG00000172115, ENSG00000165264, ENSG00000131495, ENSG00000151366, ENSG00000198899, ENSG00000184203, ENSG00000186298, ENSG00000168653, ENSG00000134352, ENSG00000198763, ENSG00000171298, ENSG00000198840, ENSG00000119421, ENSG00000147684, ENSG00000156467, ENSG00000183648, ENSG00000091483, ENSG0000…	878	141	12798	2.3777	0.487564	0.00937241	0.412714
SP_PIR_KEYWORDS	P-loop	18	1.72745	0.000330357	ENSG00000170759, ENSG00000168374, ENSG00000106615, ENSG00000087470, ENSG00000175582, ENSG00000100201, ENSG00000070831, ENSG00000130741, ENSG00000103222, ENSG00000117528, ENSG00000127955, ENSG00000110367, ENSG00000085760, ENSG00000065135, ENSG00000035928, ENSG00000138069, ENSG00000161960, ENSG00000164163	1035	115	17847	2.69898	0.164792	0.00417902	0.480412
GOTERM_BP_FAT	GO:0045184~establishment of protein localization	77	7.38964	0.000288458	ENSG00000177879, ENSG00000186432, ENSG00000185825, ENSG00000086598, ENSG00000125691, ENSG00000125844, ENSG00000108953, ENSG00000116266, ENSG00000132661, ENSG00000099246, ENSG00000131238, ENSG00000122958, ENSG00000086200, ENSG00000141232, ENSG00000113615, ENSG00000170540, ENSG00000103769, ENSG00000198818, ENSG00000166598, ENSG00000137575, ENSG00000126883, ENSG00000185009, ENSG00000205302, ENSG0000…	878	746	12798	1.50453	0.566841	0.0115529	0.516196
SP_PIR_KEYWORDS	nucleotide binding	17	1.63148	0.000385259	ENSG00000170759, ENSG00000168374, ENSG00000106615, ENSG00000175582, ENSG00000100201, ENSG00000070831, ENSG00000130741, ENSG00000103222, ENSG00000117528, ENSG00000127955, ENSG00000110367, ENSG00000085760, ENSG00000065135, ENSG00000035928, ENSG00000138069, ENSG00000161960, ENSG00000164163	1035	106	17847	2.76546	0.189421	0.00476151	0.560042
GOTERM_BP_FAT	GO:0006333~chromatin assembly or disassembly	20	1.91939	0.00035929	ENSG00000163041, ENSG00000168242, ENSG00000153147, ENSG00000196747, ENSG00000187109, ENSG00000122565, ENSG00000124635, ENSG00000196890, ENSG00000203811, ENSG00000182611, ENSG00000196331, ENSG00000181163, ENSG00000198339, ENSG00000187990, ENSG00000197061, ENSG00000184270, ENSG00000119335, ENSG00000196374, ENSG00000115163, ENSG00000197238, ENSG00000203813, ENSG00000188486, ENSG00000183598, ENSG0000…	878	117	12798	2.49168	0.647296	0.0141743	0.642563
COG_ONTOLOGY	Posttranslational modification, protein turnover, chaperones	13	1.2476	0.000811872	ENSG00000131269, ENSG00000161057, ENSG00000163636, ENSG00000100764, ENSG00000175166, ENSG00000108671, ENSG00000145860, ENSG00000148834, ENSG00000100519, ENSG00000166200, ENSG00000180667, ENSG00000113558, ENSG00000137955	81	101	1888	3.00012	0.0193041	0.0193041	0.649419
SP_PIR_KEYWORDS	cell cycle	45	4.31862	0.000456659	ENSG00000010292, ENSG00000142178, ENSG00000107949, ENSG00000131467, ENSG00000164045, ENSG00000151465, ENSG00000182628, ENSG00000132341, ENSG00000162063, ENSG00000134058, ENSG00000072501, ENSG00000176386, ENSG00000116741, ENSG00000175305, ENSG00000069956, ENSG00000100632, ENSG00000136122, ENSG00000101367, ENSG00000159593, ENSG00000117289, ENSG00000101224, ENSG00000146457, ENSG00000073350, ENSG0000…	1035	449	17847	1.72819	0.22037	0.00551664	0.663514
GOTERM_BP_FAT	GO:0051247~positive regulation of protein metabolic process	32	3.07102	0.000381264	ENSG00000177889, ENSG00000131467, ENSG00000143106, ENSG00000161057, ENSG00000100764, ENSG00000176386, ENSG00000134352, ENSG00000100519, ENSG00000008018, ENSG00000113558, ENSG00000129084, ENSG00000168615, ENSG00000136244, ENSG00000198034, ENSG00000221983, ENSG00000126067, ENSG00000196591, ENSG00000163636, ENSG00000108671, ENSG00000175166, ENSG00000100567, ENSG00000170315, ENSG00000115233, ENSG0000…	878	237	12798	1.96811	0.669079	0.0148332	0.681735
GOTERM_BP_FAT	GO:0032270~positive regulation of cellular protein metabolic process	31	2.97505	0.000394394	ENSG00000177889, ENSG00000131467, ENSG00000143106, ENSG00000161057, ENSG00000100764, ENSG00000176386, ENSG00000134352, ENSG00000100519, ENSG00000008018, ENSG00000113558, ENSG00000129084, ENSG00000168615, ENSG00000136244, ENSG00000198034, ENSG00000221983, ENSG00000126067, ENSG00000196591, ENSG00000163636, ENSG00000108671, ENSG00000175166, ENSG00000100567, ENSG00000170315, ENSG00000115233, ENSG0000…	878	227	12798	1.9906	0.681448	0.0151372	0.705136
GOTERM_BP_FAT	GO:0010605~negative regulation of macromolecule metabolic process	74	7.10173	0.00043926	ENSG00000125740, ENSG00000142178, ENSG00000131467, ENSG00000116030, ENSG00000161057, ENSG00000143106, ENSG00000100764, ENSG00000141002, ENSG00000176386, ENSG00000108953, ENSG00000169174, ENSG00000104408, ENSG00000178913, ENSG00000179111, ENSG00000060138, ENSG00000131263, ENSG00000189403, ENSG00000221983, ENSG00000126067, ENSG00000196591, ENSG00000110700, ENSG00000108671, ENSG00000197157, ENSG0000…	878	720	12798	1.49812	0.720327	0.0166252	0.785053
SP_PIR_KEYWORDS	molecular chaperone	6	0.575816	0.000562523	ENSG00000109971, ENSG00000146731, ENSG00000126803, ENSG00000127022, ENSG00000120438, ENSG00000156261	1035	13	17847	7.95853	0.2641	0.00664438	0.816745
SP_PIR_KEYWORDS	endoplasmic reticulum	63	6.04607	0.000600677	ENSG00000145354, ENSG00000147155, ENSG00000123179, ENSG00000166130, ENSG00000073756, ENSG00000185825, ENSG00000000419, ENSG00000118363, ENSG00000111897, ENSG00000124214, ENSG00000125844, ENSG00000183291, ENSG00000140465, ENSG00000140284, ENSG00000197858, ENSG00000023318, ENSG00000087502, ENSG00000113615, ENSG00000137575, ENSG00000166598, ENSG00000103335, ENSG00000166794, ENSG00000077232, ENSG0000…	1035	702	17847	1.54749	0.279253	0.00694318	0.871916
SMART	SM00427:H2B	6	0.575816	0.000766019	ENSG00000196890, ENSG00000168242, ENSG00000196331, ENSG00000187990, ENSG00000180596, ENSG00000196374, ENSG00000184678, ENSG00000124635	456	15	8640	7.57895	0.1648	0.0582617	0.980975
SMART	SM00033:CH	12	1.15163	0.000768739	ENSG00000183856, ENSG00000130402, ENSG00000136153, ENSG00000136068, ENSG00000101367, ENSG00000139354, ENSG00000064042, ENSG00000173898, ENSG00000178209, ENSG00000196924, ENSG00000140575, ENSG00000102024	456	68	8640	3.34365	0.165334	0.0441753	0.984442
SP_PIR_KEYWORDS	viral nucleoprotein	8	0.767754	0.00068477	ENSG00000125944, ENSG00000138385, ENSG00000167088, ENSG00000135486, ENSG00000124942, ENSG00000125870, ENSG00000125835, ENSG00000135316	1035	27	17847	5.10918	0.31156	0.00774748	0.993414
GOTERM_BP_FAT	GO:0015031~protein transport	75	7.1977	0.000582109	ENSG00000177879, ENSG00000186432, ENSG00000185825, ENSG00000086598, ENSG00000125691, ENSG00000125844, ENSG00000108953, ENSG00000116266, ENSG00000132661, ENSG00000099246, ENSG00000131238, ENSG00000122958, ENSG00000086200, ENSG00000141232, ENSG00000113615, ENSG00000170540, ENSG00000103769, ENSG00000198818, ENSG00000166598, ENSG00000137575, ENSG00000126883, ENSG00000185009, ENSG00000205302, ENSG0000…	878	739	12798	1.47933	0.815223	0.0216912	1.0391
SP_PIR_KEYWORDS	DNA binding	35	3.35893	0.000741334	ENSG00000185022, ENSG00000163041, ENSG00000168242, ENSG00000108064, ENSG00000196419, ENSG00000196747, ENSG00000116747, ENSG00000170345, ENSG00000124635, ENSG00000203811, ENSG00000177606, ENSG00000198339, ENSG00000070081, ENSG00000187990, ENSG00000197061, ENSG00000035928, ENSG00000167635, ENSG00000113387, ENSG00000060138, ENSG00000197238, ENSG00000009307, ENSG00000203813, ENSG00000198830, ENSG0000…	1035	328	17847	1.84001	0.332474	0.00821458	1.07506
GOTERM_BP_FAT	GO:0031401~positive regulation of protein modification process	26	2.4952	0.000608866	ENSG00000177889, ENSG00000131467, ENSG00000161057, ENSG00000143106, ENSG00000100764, ENSG00000176386, ENSG00000134352, ENSG00000100519, ENSG00000008018, ENSG00000113558, ENSG00000129084, ENSG00000136244, ENSG00000221983, ENSG00000126067, ENSG00000163636, ENSG00000108671, ENSG00000175166, ENSG00000100567, ENSG00000170315, ENSG00000115233, ENSG00000141552, ENSG00000041357, ENSG00000143947, ENSG0000…	878	181	12798	2.09383	0.829027	0.0223898	1.08662
GOTERM_BP_FAT	GO:0022618~ribonucleoprotein complex assembly	14	1.34357	0.000620274	ENSG00000079785, ENSG00000181163, ENSG00000139343, ENSG00000143977, ENSG00000114391, ENSG00000167088, ENSG00000100028, ENSG00000125743, ENSG00000125835, ENSG00000115268, ENSG00000164587, ENSG00000119953, ENSG00000182004, ENSG00000132600	878	68	12798	3.001	0.834594	0.0225192	1.10687
GOTERM_BP_FAT	GO:0007051~spindle organization	11	1.05566	0.000633336	ENSG00000196230, ENSG00000108055, ENSG00000099901, ENSG00000100242, ENSG00000132341, ENSG00000123975, ENSG00000168061, ENSG00000160299, ENSG00000072501, ENSG00000100345, ENSG00000131462	878	44	12798	3.64408	0.840746	0.022704	1.13005
UP_SEQ_FEATURE	domain:ADF-H	5	0.479846	0.000647737	ENSG00000125868, ENSG00000172757, ENSG00000197045, ENSG00000103187, ENSG00000165410	1033	8	17826	10.7853	0.835768	0.259981	1.15055
SP_PIR_KEYWORDS	rrna-binding	6	0.575816	0.000833468	ENSG00000198034, ENSG00000142676, ENSG00000198242, ENSG00000122406, ENSG00000117133, ENSG00000145592	1035	14	17847	7.39006	0.36519	0.00904742	1.20792
UP_SEQ_FEATURE	compositionally biased region:Asp/Glu-rich (highly acidic)	8	0.767754	0.000681663	ENSG00000100401, ENSG00000181163, ENSG00000127922, ENSG00000124795, ENSG00000116251, ENSG00000119335, ENSG00000143401, ENSG00000136938	1033	27	17826	5.11305	0.8506	0.237833	1.21046
GOTERM_BP_FAT	GO:0044087~regulation of cellular component biogenesis	21	2.01536	0.00070889	ENSG00000188157, ENSG00000163466, ENSG00000189403, ENSG00000116030, ENSG00000221983, ENSG00000111229, ENSG00000111530, ENSG00000070831, ENSG00000198898, ENSG00000134222, ENSG00000171862, ENSG00000170315, ENSG00000162704, ENSG00000101367, ENSG00000134982, ENSG00000197694, ENSG00000143947, ENSG00000173898, ENSG00000116489, ENSG00000172534, ENSG00000078401	878	133	12798	2.30152	0.8721	0.0250694	1.26405
GOTERM_BP_FAT	GO:0048285~organelle fission	30	2.87908	0.00073845	ENSG00000010292, ENSG00000137267, ENSG00000198211, ENSG00000164045, ENSG00000168078, ENSG00000087470, ENSG00000182628, ENSG00000132341, ENSG00000162063, ENSG00000072501, ENSG00000214253, ENSG00000176386, ENSG00000137285, ENSG00000136122, ENSG00000196230, ENSG00000101367, ENSG00000101224, ENSG00000198836, ENSG00000113328, ENSG00000129055, ENSG00000108055, ENSG00000150457, ENSG00000101972, ENSG0000…	878	225	12798	1.94351	0.882615	0.0257872	1.31643
INTERPRO	IPR002452:Alpha tubulin	5	0.479846	0.000824725	ENSG00000152086, ENSG00000123416, ENSG00000167553, ENSG00000167552, ENSG00000183785	970	8	15706	10.1198	0.712778	0.107215	1.36283
GOTERM_BP_FAT	GO:0043066~negative regulation of apoptosis	41	3.93474	0.000779756	ENSG00000136997, ENSG00000171862, ENSG00000135046, ENSG00000129562, ENSG00000131238, ENSG00000181163, ENSG00000124767, ENSG00000172757, ENSG00000153234, ENSG00000145604, ENSG00000140443, ENSG00000136244, ENSG00000060138, ENSG00000163545, ENSG00000164442, ENSG00000107262, ENSG00000189403, ENSG00000166598, ENSG00000221983, ENSG00000158006, ENSG00000097033, ENSG00000126561, ENSG00000164880, ENSG0000…	878	346	12798	1.72725	0.895876	0.026887	1.38958
GOTERM_BP_FAT	GO:0006613~cotranslational protein targeting to membrane	6	0.575816	0.000788025	ENSG00000100883, ENSG00000170540, ENSG00000174780, ENSG00000114850, ENSG00000067167, ENSG00000008952	878	12	12798	7.28815	0.898345	0.0268493	1.40422
GOTERM_BP_FAT	GO:0070271~protein complex biogenesis	54	5.18234	0.000813095	ENSG00000137267, ENSG00000173660, ENSG00000108064, ENSG00000115866, ENSG00000110768, ENSG00000120438, ENSG00000198898, ENSG00000163882, ENSG00000168653, ENSG00000131462, ENSG00000116266, ENSG00000178913, ENSG00000196230, ENSG00000123416, ENSG00000140307, ENSG00000086200, ENSG00000197858, ENSG00000183785, ENSG00000165704, ENSG00000188157, ENSG00000184634, ENSG00000197780, ENSG00000170606, ENSG0000…	878	496	12798	1.58694	0.905479	0.0273706	1.44859
GOTERM_BP_FAT	GO:0006461~protein complex assembly	54	5.18234	0.000813095	ENSG00000137267, ENSG00000173660, ENSG00000108064, ENSG00000115866, ENSG00000110768, ENSG00000120438, ENSG00000198898, ENSG00000163882, ENSG00000168653, ENSG00000131462, ENSG00000116266, ENSG00000178913, ENSG00000196230, ENSG00000123416, ENSG00000140307, ENSG00000086200, ENSG00000197858, ENSG00000183785, ENSG00000165704, ENSG00000188157, ENSG00000184634, ENSG00000197780, ENSG00000170606, ENSG0000…	878	496	12798	1.58694	0.905479	0.0273706	1.44859
GOTERM_CC_FAT	GO:0005635~nuclear envelope	27	2.59117	0.00106689	ENSG00000100401, ENSG00000213719, ENSG00000116030, ENSG00000100242, ENSG00000083312, ENSG00000126883, ENSG00000132341, ENSG00000186432, ENSG00000197956, ENSG00000184575, ENSG00000122565, ENSG00000102898, ENSG00000072310, ENSG00000132661, ENSG00000105576, ENSG00000070081, ENSG00000132507, ENSG00000096433, ENSG00000115446, ENSG00000082898, ENSG00000146457, ENSG00000140299, ENSG00000086200, ENSG0000…	809	203	12063	1.98324	0.430247	0.0129974	1.53663
SMART	SM00450:RHOD	7	0.671785	0.00123251	ENSG00000138592, ENSG00000164045, ENSG00000138166, ENSG00000139318, ENSG00000101224, ENSG00000158050, ENSG00000120129	456	24	8640	5.52632	0.2516	0.0563158	1.57401
GOTERM_CC_FAT	GO:0019773~proteasome core complex, alpha-subunit complex	4	0.383877	0.00113793	ENSG00000041357, ENSG00000143106, ENSG00000106588, ENSG00000100902	809	4	12063	14.911	0.451206	0.0135445	1.63816
GOTERM_BP_FAT	GO:0000079~regulation of cyclin-dependent protein kinase activity	12	1.15163	0.000922268	ENSG00000107949, ENSG00000137193, ENSG00000164045, ENSG00000150457, ENSG00000134982, ENSG00000123975, ENSG00000110768, ENSG00000134058, ENSG00000171862, ENSG00000186834, ENSG00000175305, ENSG00000113328	878	54	12798	3.23918	0.931149	0.030635	1.64157
UP_SEQ_FEATURE	domain:Rhodanese	7	0.671785	0.000948788	ENSG00000138592, ENSG00000164045, ENSG00000138166, ENSG00000139318, ENSG00000101224, ENSG00000158050, ENSG00000120129	1033	21	17826	5.75218	0.9291	0.281658	1.68103
GOTERM_BP_FAT	GO:0006403~RNA localization	17	1.63148	0.000962105	ENSG00000135486, ENSG00000132341, ENSG00000126883, ENSG00000184575, ENSG00000198563, ENSG00000138757, ENSG00000124214, ENSG00000132661, ENSG00000120533, ENSG00000181163, ENSG00000132507, ENSG00000162385, ENSG00000139675, ENSG00000082898, ENSG00000213024, ENSG00000132182, ENSG00000014164	878	98	12798	2.52854	0.938668	0.0315763	1.7119
GOTERM_BP_FAT	GO:0046907~intracellular transport	66	6.33397	0.000967666	ENSG00000109971, ENSG00000170759, ENSG00000177879, ENSG00000186432, ENSG00000185825, ENSG00000198563, ENSG00000125691, ENSG00000108953, ENSG00000132661, ENSG00000169174, ENSG00000122958, ENSG00000086200, ENSG00000014164, ENSG00000141232, ENSG00000087502, ENSG00000170540, ENSG00000113615, ENSG00000167996, ENSG00000103769, ENSG00000137575, ENSG00000135486, ENSG00000126883, ENSG00000185009, ENSG0000…	878	643	12798	1.49617	0.93965	0.0314009	1.72172
GOTERM_BP_FAT	GO:0043069~negative regulation of programmed cell death	41	3.93474	0.00102987	ENSG00000136997, ENSG00000171862, ENSG00000135046, ENSG00000129562, ENSG00000131238, ENSG00000181163, ENSG00000124767, ENSG00000172757, ENSG00000153234, ENSG00000145604, ENSG00000140443, ENSG00000136244, ENSG00000060138, ENSG00000163545, ENSG00000164442, ENSG00000107262, ENSG00000189403, ENSG00000166598, ENSG00000221983, ENSG00000158006, ENSG00000097033, ENSG00000126561, ENSG00000164880, ENSG0000…	878	351	12798	1.70265	0.949619	0.0330174	1.83142
SMART	SM00088:PINT	6	0.575816	0.00144608	ENSG00000104408, ENSG00000166200, ENSG00000163636, ENSG00000197170, ENSG00000108671, ENSG00000149100	456	17	8640	6.68731	0.288282	0.0551026	1.84442
GOTERM_MF_FAT	GO:0032561~guanyl ribonucleotide binding	41	3.93474	0.00121621	ENSG00000100883, ENSG00000137267, ENSG00000079332, ENSG00000198211, ENSG00000116473, ENSG00000106615, ENSG00000087470, ENSG00000124209, ENSG00000122035, ENSG00000132341, ENSG00000175582, ENSG00000167553, ENSG00000167552, ENSG00000100889, ENSG00000131462, ENSG00000137285, ENSG00000099246, ENSG00000196230, ENSG00000065135, ENSG00000173876, ENSG00000123416, ENSG00000198836, ENSG00000156508, ENSG0000…	815	365	12244	1.68755	0.645857	0.0628186	1.86613
GOTERM_MF_FAT	GO:0019001~guanyl nucleotide binding	41	3.93474	0.00121621	ENSG00000100883, ENSG00000137267, ENSG00000079332, ENSG00000198211, ENSG00000116473, ENSG00000106615, ENSG00000087470, ENSG00000124209, ENSG00000122035, ENSG00000132341, ENSG00000175582, ENSG00000167553, ENSG00000167552, ENSG00000100889, ENSG00000131462, ENSG00000137285, ENSG00000099246, ENSG00000196230, ENSG00000065135, ENSG00000173876, ENSG00000123416, ENSG00000198836, ENSG00000156508, ENSG0000…	815	365	12244	1.68755	0.645857	0.0628186	1.86613
GOTERM_BP_FAT	GO:0060548~negative regulation of cell death	41	3.93474	0.00108312	ENSG00000136997, ENSG00000171862, ENSG00000135046, ENSG00000129562, ENSG00000131238, ENSG00000181163, ENSG00000124767, ENSG00000172757, ENSG00000153234, ENSG00000145604, ENSG00000140443, ENSG00000136244, ENSG00000060138, ENSG00000163545, ENSG00000164442, ENSG00000107262, ENSG00000189403, ENSG00000166598, ENSG00000221983, ENSG00000158006, ENSG00000097033, ENSG00000126561, ENSG00000164880, ENSG0000…	878	352	12798	1.69781	0.956836	0.0343167	1.92525
SP_PIR_KEYWORDS	ubiquinone	8	0.767754	0.00134829	ENSG00000198763, ENSG00000178127, ENSG00000198840, ENSG00000119421, ENSG00000198888, ENSG00000147684, ENSG00000165264, ENSG00000168653	1035	30	17847	4.59826	0.520645	0.0143145	1.94723
GOTERM_BP_FAT	GO:0042981~regulation of apoptosis	77	7.38964	0.00113985	ENSG00000131467, ENSG00000073756, ENSG00000171862, ENSG00000124802, ENSG00000108953, ENSG00000117450, ENSG00000169174, ENSG00000131238, ENSG00000196230, ENSG00000172757, ENSG00000159593, ENSG00000168615, ENSG00000060138, ENSG00000163545, ENSG00000120129, ENSG00000107262, ENSG00000166598, ENSG00000189403, ENSG00000221983, ENSG00000158006, ENSG00000164880, ENSG00000136156, ENSG00000137331, ENSG0000…	878	782	12798	1.43526	0.963391	0.0356931	2.02513
GOTERM_MF_FAT	GO:0005525~GTP binding	40	3.83877	0.0013303	ENSG00000100883, ENSG00000137267, ENSG00000079332, ENSG00000198211, ENSG00000116473, ENSG00000106615, ENSG00000087470, ENSG00000124209, ENSG00000122035, ENSG00000132341, ENSG00000175582, ENSG00000167553, ENSG00000167552, ENSG00000100889, ENSG00000131462, ENSG00000137285, ENSG00000099246, ENSG00000196230, ENSG00000065135, ENSG00000173876, ENSG00000123416, ENSG00000198836, ENSG00000156508, ENSG0000…	815	355	12244	1.69277	0.678739	0.0646122	2.0395
GOTERM_BP_FAT	GO:0031399~regulation of protein modification process	35	3.35893	0.00124495	ENSG00000177889, ENSG00000131467, ENSG00000074696, ENSG00000143106, ENSG00000161057, ENSG00000100764, ENSG00000176386, ENSG00000134352, ENSG00000108953, ENSG00000100519, ENSG00000177606, ENSG00000178913, ENSG00000008018, ENSG00000113558, ENSG00000129084, ENSG00000119335, ENSG00000136244, ENSG00000078401, ENSG00000150593, ENSG00000160200, ENSG00000221983, ENSG00000113575, ENSG00000126067, ENSG0000…	878	287	12798	1.7776	0.973018	0.0385064	2.20989
GOTERM_BP_FAT	GO:0043254~regulation of protein complex assembly	15	1.43954	0.00125651	ENSG00000163466, ENSG00000189403, ENSG00000116030, ENSG00000111530, ENSG00000111229, ENSG00000070831, ENSG00000198898, ENSG00000134222, ENSG00000162704, ENSG00000101367, ENSG00000134982, ENSG00000197694, ENSG00000173898, ENSG00000116489, ENSG00000172534	878	82	12798	2.6664	0.973909	0.0384475	2.23019
GOTERM_BP_FAT	GO:0006916~anti-apoptosis	27	2.59117	0.00128723	ENSG00000136997, ENSG00000135046, ENSG00000129562, ENSG00000181163, ENSG00000172757, ENSG00000124767, ENSG00000145604, ENSG00000140443, ENSG00000164442, ENSG00000107262, ENSG00000166598, ENSG00000189403, ENSG00000221983, ENSG00000097033, ENSG00000158006, ENSG00000126561, ENSG00000137331, ENSG00000117525, ENSG00000134248, ENSG00000134250, ENSG00000121879, ENSG00000170315, ENSG00000164111, ENSG0000…	878	201	12798	1.95801	0.976136	0.0389589	2.28413
INTERPRO	IPR002453:Beta tubulin	5	0.479846	0.00141214	ENSG00000137267, ENSG00000137285, ENSG00000198211, ENSG00000196230, ENSG00000173876	970	9	15706	8.99542	0.881952	0.163104	2.32284
UP_SEQ_FEATURE	zinc finger region:C4-type	12	1.15163	0.00132763	ENSG00000177954, ENSG00000166855, ENSG00000145736, ENSG00000115641, ENSG00000221983, ENSG00000125977, ENSG00000062822, ENSG00000143947, ENSG00000213246, ENSG00000185088, ENSG00000170315, ENSG00000145592	1033	66	17826	3.13755	0.975372	0.337373	2.34476
SP_PIR_KEYWORDS	ubl conjugation pathway	46	4.41459	0.00163087	ENSG00000177889, ENSG00000181852, ENSG00000116030, ENSG00000119318, ENSG00000119048, ENSG00000198258, ENSG00000086758, ENSG00000145780, ENSG00000166233, ENSG00000118939, ENSG00000064726, ENSG00000176386, ENSG00000138592, ENSG00000102226, ENSG00000164934, ENSG00000126261, ENSG00000143164, ENSG00000113558, ENSG00000112146, ENSG00000109332, ENSG00000154582, ENSG00000159593, ENSG00000145604, ENSG0000…	1035	492	17847	1.6122	0.58916	0.0169613	2.35084
SP_PIR_KEYWORDS	EF hand	11	1.05566	0.00167675	ENSG00000163191, ENSG00000189171, ENSG00000070081, ENSG00000163993, ENSG00000197694, ENSG00000198668, ENSG00000197956, ENSG00000049449, ENSG00000117906, ENSG00000101608, ENSG00000102024	1035	58	17847	3.27031	0.599321	0.0171085	2.41621
GENERIF_SUMMARY	16055710:c-Fos/c-Jun AP-1 dimer activity is downregulated by SUMO-1, SUMO-2, and SUMO-3	4	0.383877	0.00120213	ENSG00000177606, ENSG00000116030, ENSG00000188612, ENSG00000170345	777	4	11371	14.6345	1	1	2.53599
INTERPRO	IPR000558:Histone H2B	6	0.575816	0.00157818	ENSG00000196890, ENSG00000168242, ENSG00000196331, ENSG00000187990, ENSG00000180596, ENSG00000196374, ENSG00000184678, ENSG00000124635	970	15	15706	6.4767	0.908196	0.167815	2.59261
INTERPRO	IPR013838:Beta tubulin, autoregulation binding site	6	0.575816	0.00157818	ENSG00000137267, ENSG00000137285, ENSG00000198211, ENSG00000196230, ENSG00000105429, ENSG00000173876	970	15	15706	6.4767	0.908196	0.167815	2.59261
GOTERM_MF_FAT	GO:0016887~ATPase activity	37	3.55086	0.00174175	ENSG00000017797, ENSG00000079785, ENSG00000109971, ENSG00000153147, ENSG00000196419, ENSG00000100201, ENSG00000161057, ENSG00000110768, ENSG00000198899, ENSG00000100764, ENSG00000198563, ENSG00000134058, ENSG00000103222, ENSG00000166855, ENSG00000100519, ENSG00000213782, ENSG00000035928, ENSG00000161960, ENSG00000164163, ENSG00000174953, ENSG00000109606, ENSG00000154723, ENSG00000054793, ENSG0000…	815	325	12244	1.71035	0.773952	0.0792912	2.66238
GOTERM_BP_FAT	GO:0043067~regulation of programmed cell death	77	7.38964	0.00150917	ENSG00000131467, ENSG00000073756, ENSG00000171862, ENSG00000124802, ENSG00000108953, ENSG00000117450, ENSG00000169174, ENSG00000131238, ENSG00000196230, ENSG00000172757, ENSG00000159593, ENSG00000168615, ENSG00000060138, ENSG00000163545, ENSG00000120129, ENSG00000107262, ENSG00000166598, ENSG00000189403, ENSG00000221983, ENSG00000158006, ENSG00000164880, ENSG00000136156, ENSG00000137331, ENSG0000…	878	790	12798	1.42073	0.987473	0.0450574	2.67293
GOTERM_CC_FAT	GO:0019867~outer membrane	17	1.63148	0.00195864	ENSG00000103018, ENSG00000173726, ENSG00000097033, ENSG00000087470, ENSG00000112290, ENSG00000213585, ENSG00000214253, ENSG00000186298, ENSG00000165637, ENSG00000078668, ENSG00000070081, ENSG00000096433, ENSG00000168958, ENSG00000198836, ENSG00000008394, ENSG00000164171, ENSG00000196683	809	107	12063	2.36904	0.64414	0.0226988	2.8041
UP_SEQ_FEATURE	cross-link:Glycyl lysine isopeptide (Lys-Gly) (interchain with G-Cter in SUMO)	14	1.34357	0.00160058	ENSG00000100401, ENSG00000160200, ENSG00000135486, ENSG00000139372, ENSG00000188612, ENSG00000170345, ENSG00000067066, ENSG00000090060, ENSG00000116288, ENSG00000181163, ENSG00000172845, ENSG00000167635, ENSG00000078140, ENSG00000100644	1033	88	17826	2.74536	0.988507	0.3602	2.82035
GOTERM_MF_FAT	GO:0016679~oxidoreductase activity, acting on diphenols and related substances as donors	5	0.479846	0.00186476	ENSG00000198727, ENSG00000173660, ENSG00000140465, ENSG00000156467, ENSG00000169021	815	9	12244	8.34628	0.796507	0.0803812	2.84788
GOTERM_BP_FAT	GO:0010941~regulation of cell death	77	7.38964	0.00168598	ENSG00000131467, ENSG00000073756, ENSG00000171862, ENSG00000124802, ENSG00000108953, ENSG00000117450, ENSG00000169174, ENSG00000131238, ENSG00000196230, ENSG00000172757, ENSG00000159593, ENSG00000168615, ENSG00000060138, ENSG00000163545, ENSG00000120129, ENSG00000107262, ENSG00000166598, ENSG00000189403, ENSG00000221983, ENSG00000158006, ENSG00000164880, ENSG00000136156, ENSG00000137331, ENSG0000…	878	793	12798	1.41535	0.992505	0.0496962	2.98163
SP_PIR_KEYWORDS	transport	122	11.7083	0.00207756	ENSG00000196517, ENSG00000138757, ENSG00000086598, ENSG00000103222, ENSG00000125844, ENSG00000116266, ENSG00000099246, ENSG00000110660, ENSG00000122958, ENSG00000087502, ENSG00000117118, ENSG00000198727, ENSG00000178127, ENSG00000189171, ENSG00000126883, ENSG00000165264, ENSG00000185009, ENSG00000143878, ENSG00000138069, ENSG00000111711, ENSG00000213024, ENSG00000113504, ENSG00000017797, ENSG0000…	1035	1624	17847	1.29538	0.678079	0.020771	2.98568
SP_PIR_KEYWORDS	er-golgi transport	13	1.2476	0.00210404	ENSG00000087502, ENSG00000113615, ENSG00000079332, ENSG00000170348, ENSG00000168374, ENSG00000148396, ENSG00000129083, ENSG00000180398, ENSG00000138069, ENSG00000175582, ENSG00000185825, ENSG00000182400, ENSG00000086598	1035	80	17847	2.80207	0.682701	0.0206548	3.02319
GOTERM_BP_FAT	GO:0070727~cellular macromolecule localization	45	4.31862	0.0017272	ENSG00000100883, ENSG00000079332, ENSG00000055044, ENSG00000177879, ENSG00000173726, ENSG00000186432, ENSG00000132341, ENSG00000185825, ENSG00000125691, ENSG00000108953, ENSG00000124214, ENSG00000132661, ENSG00000177606, ENSG00000181163, ENSG00000129083, ENSG00000086200, ENSG00000196683, ENSG00000141232, ENSG00000065150, ENSG00000170540, ENSG00000113615, ENSG00000103769, ENSG00000137575, ENSG0000…	878	407	12798	1.61163	0.99335	0.0503696	3.05346
GOTERM_BP_FAT	GO:0006913~nucleocytoplasmic transport	22	2.11132	0.00174349	ENSG00000055044, ENSG00000135486, ENSG00000083312, ENSG00000132341, ENSG00000186432, ENSG00000126883, ENSG00000184575, ENSG00000198563, ENSG00000125691, ENSG00000102898, ENSG00000105576, ENSG00000132661, ENSG00000177606, ENSG00000181163, ENSG00000132507, ENSG00000119335, ENSG00000115268, ENSG00000082898, ENSG00000086200, ENSG00000065150, ENSG00000014164, ENSG00000141232	878	153	12798	2.09594	0.993658	0.0503274	3.08184
BIOCARTA	h_igf1mtorpathway:Skeletal muscle hypertrophy is regulated via AKT/mTOR pathway	8	0.767754	0.00251025	ENSG00000125977, ENSG00000113575, ENSG00000140443, ENSG00000134001, ENSG00000137154, ENSG00000130741, ENSG00000121879, ENSG00000171862	135	21	1382	3.89982	0.393572	0.221265	3.09869
UP_SEQ_FEATURE	site:Involved in polymerization	4	0.383877	0.00177132	ENSG00000152086, ENSG00000123416, ENSG00000167553, ENSG00000167552	1033	5	17826	13.8052	0.992865	0.361955	3.11673
GOTERM_BP_FAT	GO:0046112~nucleobase biosynthetic process	6	0.575816	0.00177485	ENSG00000163655, ENSG00000165704, ENSG00000147224, ENSG00000084774, ENSG00000128050, ENSG00000128059	878	14	12798	6.24699	0.99421	0.0507059	3.13644
GOTERM_BP_FAT	GO:0051789~response to protein stimulus	17	1.63148	0.00183424	ENSG00000023318, ENSG00000109971, ENSG00000116044, ENSG00000080824, ENSG00000213719, ENSG00000197930, ENSG00000170345, ENSG00000170606, ENSG00000105993, ENSG00000204390, ENSG00000096384, ENSG00000124795, ENSG00000153234, ENSG00000126803, ENSG00000142871, ENSG00000164171, ENSG00000120738	878	104	12798	2.38267	0.995128	0.0518492	3.23977
GOTERM_BP_FAT	GO:0051236~establishment of RNA localization	16	1.53551	0.00193402	ENSG00000135486, ENSG00000132341, ENSG00000126883, ENSG00000184575, ENSG00000198563, ENSG00000138757, ENSG00000132661, ENSG00000120533, ENSG00000181163, ENSG00000132507, ENSG00000162385, ENSG00000139675, ENSG00000082898, ENSG00000213024, ENSG00000132182, ENSG00000014164	878	95	12798	2.45496	0.996354	0.0540683	3.41314
GOTERM_BP_FAT	GO:0050658~RNA transport	16	1.53551	0.00193402	ENSG00000135486, ENSG00000132341, ENSG00000126883, ENSG00000184575, ENSG00000198563, ENSG00000138757, ENSG00000132661, ENSG00000120533, ENSG00000181163, ENSG00000132507, ENSG00000162385, ENSG00000139675, ENSG00000082898, ENSG00000213024, ENSG00000132182, ENSG00000014164	878	95	12798	2.45496	0.996354	0.0540683	3.41314
GOTERM_BP_FAT	GO:0050657~nucleic acid transport	16	1.53551	0.00193402	ENSG00000135486, ENSG00000132341, ENSG00000126883, ENSG00000184575, ENSG00000198563, ENSG00000138757, ENSG00000132661, ENSG00000120533, ENSG00000181163, ENSG00000132507, ENSG00000162385, ENSG00000139675, ENSG00000082898, ENSG00000213024, ENSG00000132182, ENSG00000014164	878	95	12798	2.45496	0.996354	0.0540683	3.41314
SP_PIR_KEYWORDS	cell division	28	2.68714	0.00241752	ENSG00000010292, ENSG00000164045, ENSG00000151465, ENSG00000182628, ENSG00000132341, ENSG00000162063, ENSG00000134058, ENSG00000072501, ENSG00000175305, ENSG00000176386, ENSG00000164649, ENSG00000136122, ENSG00000101367, ENSG00000101224, ENSG00000073350, ENSG00000113328, ENSG00000129055, ENSG00000108055, ENSG00000150457, ENSG00000070831, ENSG00000123975, ENSG00000101972, ENSG00000164611, ENSG0000…	1035	260	17847	1.85699	0.732635	0.0232808	3.46625
PIR_SUPERFAMILY	PIRSF002050:histone H2B	6	0.575816	0.00243321	ENSG00000196890, ENSG00000168242, ENSG00000196331, ENSG00000187990, ENSG00000180596, ENSG00000196374, ENSG00000184678, ENSG00000124635	566	13	7047	5.7464	0.753601	0.503614	3.51387
GOTERM_BP_FAT	GO:0051169~nuclear transport	22	2.11132	0.00205142	ENSG00000055044, ENSG00000135486, ENSG00000083312, ENSG00000132341, ENSG00000186432, ENSG00000126883, ENSG00000184575, ENSG00000198563, ENSG00000125691, ENSG00000102898, ENSG00000105576, ENSG00000132661, ENSG00000177606, ENSG00000181163, ENSG00000132507, ENSG00000119335, ENSG00000115268, ENSG00000082898, ENSG00000086200, ENSG00000065150, ENSG00000014164, ENSG00000141232	878	155	12798	2.0689	0.997408	0.0567129	3.61674
INTERPRO	IPR002194:Chaperonin TCP-1, conserved site	5	0.479846	0.0022391	ENSG00000146731, ENSG00000150753, ENSG00000120438, ENSG00000166226, ENSG00000156261	970	10	15706	8.09588	0.966268	0.215018	3.65947
GOTERM_BP_FAT	GO:0009113~purine base biosynthetic process	5	0.479846	0.00208799	ENSG00000163655, ENSG00000165704, ENSG00000147224, ENSG00000128050, ENSG00000128059	878	9	12798	8.09795	0.997669	0.0571514	3.68009
GOTERM_CC_FAT	GO:0000313~organellar ribosome	10	0.959693	0.00258508	ENSG00000106591, ENSG00000136522, ENSG00000172590, ENSG00000163319, ENSG00000198015, ENSG00000187145, ENSG00000154719, ENSG00000114686, ENSG00000172172, ENSG00000111639	809	45	12063	3.31356	0.744389	0.029219	3.68537
GOTERM_CC_FAT	GO:0005761~mitochondrial ribosome	10	0.959693	0.00258508	ENSG00000106591, ENSG00000136522, ENSG00000172590, ENSG00000163319, ENSG00000198015, ENSG00000187145, ENSG00000154719, ENSG00000114686, ENSG00000172172, ENSG00000111639	809	45	12063	3.31356	0.744389	0.029219	3.68537
GOTERM_MF_FAT	GO:0016651~oxidoreductase activity, acting on NADH or NADPH	14	1.34357	0.00250288	ENSG00000198763, ENSG00000178127, ENSG00000198840, ENSG00000148834, ENSG00000119421, ENSG00000198888, ENSG00000147684, ENSG00000183648, ENSG00000165264, ENSG00000151366, ENSG00000131495, ENSG00000184752, ENSG00000004779, ENSG00000168653	815	81	12244	2.59662	0.882066	0.101368	3.80488
GOTERM_BP_FAT	GO:0000087~M phase of mitotic cell cycle	28	2.68714	0.00228054	ENSG00000010292, ENSG00000137267, ENSG00000198211, ENSG00000164045, ENSG00000168078, ENSG00000182628, ENSG00000132341, ENSG00000162063, ENSG00000072501, ENSG00000176386, ENSG00000137285, ENSG00000136122, ENSG00000196230, ENSG00000101367, ENSG00000101224, ENSG00000113328, ENSG00000129055, ENSG00000114391, ENSG00000108055, ENSG00000150457, ENSG00000101972, ENSG00000164611, ENSG00000141552, ENSG0000…	878	220	12798	1.85517	0.998668	0.0616803	4.01294
GOTERM_BP_FAT	GO:0000387~spliceosomal snRNP biogenesis	8	0.767754	0.0022955	ENSG00000143977, ENSG00000139343, ENSG00000167088, ENSG00000100028, ENSG00000125743, ENSG00000125835, ENSG00000182004, ENSG00000132600	878	28	12798	4.16466	0.998725	0.0614999	4.03874
SP_PIR_KEYWORDS	thiolester bond	8	0.767754	0.00291089	ENSG00000127955, ENSG00000221983, ENSG00000065135, ENSG00000143947, ENSG00000117525, ENSG00000139874, ENSG00000170315, ENSG00000125730	1035	34	17847	4.05729	0.795819	0.0274879	4.15976
GOTERM_BP_FAT	GO:0006886~intracellular protein transport	41	3.93474	0.00237387	ENSG00000100883, ENSG00000079332, ENSG00000055044, ENSG00000177879, ENSG00000173726, ENSG00000186432, ENSG00000132341, ENSG00000185825, ENSG00000125691, ENSG00000108953, ENSG00000132661, ENSG00000177606, ENSG00000181163, ENSG00000129083, ENSG00000086200, ENSG00000196683, ENSG00000141232, ENSG00000065150, ENSG00000170540, ENSG00000113615, ENSG00000103769, ENSG00000137575, ENSG00000083312, ENSG0000…	878	367	12798	1.62842	0.998985	0.0629538	4.17388
INTERPRO	IPR001763:Rhodanese-like	7	0.671785	0.00279493	ENSG00000138592, ENSG00000164045, ENSG00000138166, ENSG00000139318, ENSG00000101224, ENSG00000158050, ENSG00000120129	970	24	15706	4.72259	0.985475	0.245819	4.54819
INTERPRO	IPR001715:Calponin-like actin-binding	12	1.15163	0.00280092	ENSG00000183856, ENSG00000130402, ENSG00000136153, ENSG00000136068, ENSG00000101367, ENSG00000139354, ENSG00000064042, ENSG00000173898, ENSG00000178209, ENSG00000196924, ENSG00000140575, ENSG00000102024	970	68	15706	2.85737	0.985606	0.232839	4.55772
GOTERM_BP_FAT	GO:0034613~cellular protein localization	44	4.22265	0.00260314	ENSG00000100883, ENSG00000079332, ENSG00000055044, ENSG00000177879, ENSG00000173726, ENSG00000186432, ENSG00000132341, ENSG00000185825, ENSG00000125691, ENSG00000108953, ENSG00000132661, ENSG00000177606, ENSG00000181163, ENSG00000129083, ENSG00000086200, ENSG00000196683, ENSG00000141232, ENSG00000065150, ENSG00000170540, ENSG00000113615, ENSG00000103769, ENSG00000137575, ENSG00000097033, ENSG0000…	878	404	12798	1.58752	0.999479	0.0682067	4.56816
INTERPRO	IPR000717:Proteasome component region PCI	6	0.575816	0.00293296	ENSG00000104408, ENSG00000166200, ENSG00000163636, ENSG00000197170, ENSG00000108671, ENSG00000149100	970	17	15706	5.71474	0.988218	0.229907	4.76768
GOTERM_CC_FAT	GO:0031968~organelle outer membrane	16	1.53551	0.0034671	ENSG00000103018, ENSG00000173726, ENSG00000097033, ENSG00000087470, ENSG00000112290, ENSG00000213585, ENSG00000214253, ENSG00000186298, ENSG00000165637, ENSG00000078668, ENSG00000070081, ENSG00000096433, ENSG00000168958, ENSG00000198836, ENSG00000008394, ENSG00000196683	809	103	12063	2.31627	0.83964	0.0381948	4.91359
