# Supplementary material for: Complementary Post Transcriptional Regulatory Information is Detected by PUNCH-P and Ribosome Profiling
Source: Sci Rep. 2016 Feb 22;6:21635. doi: 10.1038/srep21635 (PMC4761937; doi:10.1038/srep21635)
Supplement: Supplementary Table 4 [file srep21635-s5.xls]

## Sheet: chartReport
Category	Term	Count	%	PValue	Genes	List Total	Pop Hits	Pop Total	Fold Enrichment	Bonferroni	Benjamini	FDR
SP_PIR_KEYWORDS	phosphoprotein	131	67.5258	1.54923e-15	ENSG00000072274, ENSG00000084073, ENSG00000090889, ENSG00000108312, ENSG00000143416, ENSG00000170955, ENSG00000138035, ENSG00000126777, ENSG00000124784, ENSG00000072571, ENSG00000183808, ENSG00000160679, ENSG00000120063, ENSG00000137824, ENSG00000116830, ENSG00000115486, ENSG00000132142, ENSG00000126787, ENSG00000145901, ENSG00000166848, ENSG00000137831, ENSG00000121940, ENSG00000137073, ENSG0000…	192	7085	17847	1.71868	4.2899e-13	4.2899e-13	2.05391e-12
SP_PIR_KEYWORDS	cell cycle	24	12.3711	5.41813e-10	ENSG00000121892, ENSG00000073111, ENSG00000138778, ENSG00000161800, ENSG00000040275, ENSG00000138182, ENSG00000129534, ENSG00000138180, ENSG00000129474, ENSG00000134057, ENSG00000132780, ENSG00000126787, ENSG00000143228, ENSG00000137812, ENSG00000138160, ENSG00000136108, ENSG00000109805, ENSG00000166483, ENSG00000165480, ENSG00000124762, ENSG00000198901, ENSG00000163535, ENSG00000157456, ENSG0000…	192	449	17847	4.96854	1.4954e-07	7.47702e-08	7.14814e-07
GOTERM_CC_FAT	GO:0005819~spindle	15	7.73196	2.37013e-09	ENSG00000118193, ENSG00000138778, ENSG00000161800, ENSG00000040275, ENSG00000090889, ENSG00000138182, ENSG00000126787, ENSG00000137822, ENSG00000138160, ENSG00000136108, ENSG00000101871, ENSG00000165480, ENSG00000004897, ENSG00000198901, ENSG00000137824	148	145	12063	8.43173	5.90162e-07	5.90162e-07	3.07708e-06
SP_PIR_KEYWORDS	cell division	18	9.27835	2.99965e-09	ENSG00000121892, ENSG00000138778, ENSG00000161800, ENSG00000040275, ENSG00000138182, ENSG00000129534, ENSG00000138180, ENSG00000134057, ENSG00000143228, ENSG00000137812, ENSG00000138160, ENSG00000100297, ENSG00000109805, ENSG00000166483, ENSG00000165480, ENSG00000198901, ENSG00000163535, ENSG00000157456	192	260	17847	6.43522	8.27904e-07	2.75968e-07	3.95744e-06
SP_PIR_KEYWORDS	mitosis	14	7.21649	7.27467e-08	ENSG00000121892, ENSG00000143228, ENSG00000138778, ENSG00000137812, ENSG00000040275, ENSG00000138160, ENSG00000138182, ENSG00000129534, ENSG00000138180, ENSG00000109805, ENSG00000166483, ENSG00000165480, ENSG00000134057, ENSG00000157456	192	180	17847	7.22969	2.00779e-05	5.01951e-06	9.59747e-05
GOTERM_BP_FAT	GO:0000279~M phase	18	9.27835	1.2065e-07	ENSG00000121892, ENSG00000116062, ENSG00000138778, ENSG00000040275, ENSG00000138182, ENSG00000129534, ENSG00000138180, ENSG00000134057, ENSG00000126787, ENSG00000143228, ENSG00000138160, ENSG00000109805, ENSG00000166483, ENSG00000165480, ENSG00000004897, ENSG00000198901, ENSG00000163535, ENSG00000157456	144	324	12798	4.9375	0.000168052	0.000168052	0.00019867
GOTERM_BP_FAT	GO:0000280~nuclear division	15	7.73196	1.30298e-07	ENSG00000121892, ENSG00000143228, ENSG00000138778, ENSG00000040275, ENSG00000138160, ENSG00000138182, ENSG00000129534, ENSG00000138180, ENSG00000109805, ENSG00000166483, ENSG00000004897, ENSG00000165480, ENSG00000134057, ENSG00000126787, ENSG00000157456	144	216	12798	6.17188	0.000181489	9.07488e-05	0.000214557
GOTERM_BP_FAT	GO:0007067~mitosis	15	7.73196	1.30298e-07	ENSG00000121892, ENSG00000143228, ENSG00000138778, ENSG00000040275, ENSG00000138160, ENSG00000138182, ENSG00000129534, ENSG00000138180, ENSG00000109805, ENSG00000166483, ENSG00000004897, ENSG00000165480, ENSG00000134057, ENSG00000126787, ENSG00000157456	144	216	12798	6.17188	0.000181489	9.07488e-05	0.000214557
GOTERM_BP_FAT	GO:0000087~M phase of mitotic cell cycle	15	7.73196	1.63476e-07	ENSG00000121892, ENSG00000143228, ENSG00000138778, ENSG00000040275, ENSG00000138160, ENSG00000138182, ENSG00000129534, ENSG00000138180, ENSG00000109805, ENSG00000166483, ENSG00000004897, ENSG00000165480, ENSG00000134057, ENSG00000126787, ENSG00000157456	144	220	12798	6.05966	0.000227696	7.59043e-05	0.000269189
GOTERM_BP_FAT	GO:0048285~organelle fission	15	7.73196	2.15575e-07	ENSG00000121892, ENSG00000143228, ENSG00000138778, ENSG00000040275, ENSG00000138160, ENSG00000138182, ENSG00000129534, ENSG00000138180, ENSG00000109805, ENSG00000166483, ENSG00000004897, ENSG00000165480, ENSG00000134057, ENSG00000126787, ENSG00000157456	144	225	12798	5.925	0.00030025	7.5071e-05	0.000354978
GOTERM_BP_FAT	GO:0007049~cell cycle	27	13.9175	2.37285e-07	ENSG00000073111, ENSG00000138778, ENSG00000161800, ENSG00000129474, ENSG00000134057, ENSG00000143228, ENSG00000138160, ENSG00000137801, ENSG00000136108, ENSG00000124762, ENSG00000157456, ENSG00000121892, ENSG00000116062, ENSG00000040275, ENSG00000138182, ENSG00000129534, ENSG00000138180, ENSG00000126787, ENSG00000132780, ENSG00000109805, ENSG00000116133, ENSG00000166483, ENSG00000165480, ENSG0000…	144	755	12798	3.17831	0.000330483	6.61054e-05	0.000390727
GOTERM_CC_FAT	GO:0043228~non-membrane-bounded organelle	57	29.3814	5.85086e-07	ENSG00000090889, ENSG00000108312, ENSG00000129474, ENSG00000085840, ENSG00000141140, ENSG00000132275, ENSG00000101361, ENSG00000137822, ENSG00000111641, ENSG00000137824, ENSG00000118193, ENSG00000204574, ENSG00000133030, ENSG00000113758, ENSG00000012822, ENSG00000126787, ENSG00000132002, ENSG00000137831, ENSG00000166848, ENSG00000116604, ENSG00000163938, ENSG00000186395, ENSG00000101871, ENSG0000…	148	2468	12063	1.88245	0.000145676	7.28406e-05	0.000759601
GOTERM_CC_FAT	GO:0043232~intracellular non-membrane-bounded organelle	57	29.3814	5.85086e-07	ENSG00000090889, ENSG00000108312, ENSG00000129474, ENSG00000085840, ENSG00000141140, ENSG00000132275, ENSG00000101361, ENSG00000137822, ENSG00000111641, ENSG00000137824, ENSG00000118193, ENSG00000204574, ENSG00000133030, ENSG00000113758, ENSG00000012822, ENSG00000126787, ENSG00000132002, ENSG00000137831, ENSG00000166848, ENSG00000116604, ENSG00000163938, ENSG00000186395, ENSG00000101871, ENSG0000…	148	2468	12063	1.88245	0.000145676	7.28406e-05	0.000759601
GOTERM_BP_FAT	GO:0022403~cell cycle phase	19	9.79381	6.80719e-07	ENSG00000121892, ENSG00000116062, ENSG00000138778, ENSG00000040275, ENSG00000138182, ENSG00000129534, ENSG00000138180, ENSG00000134057, ENSG00000126787, ENSG00000143228, ENSG00000138160, ENSG00000109805, ENSG00000166483, ENSG00000165480, ENSG00000004897, ENSG00000124762, ENSG00000198901, ENSG00000163535, ENSG00000157456	144	409	12798	4.12867	0.000947792	0.000158028	0.00112091
GOTERM_BP_FAT	GO:0051301~cell division	16	8.24742	8.40103e-07	ENSG00000121892, ENSG00000138778, ENSG00000161800, ENSG00000138182, ENSG00000129534, ENSG00000138180, ENSG00000134057, ENSG00000143228, ENSG00000138160, ENSG00000100297, ENSG00000109805, ENSG00000166483, ENSG00000165480, ENSG00000198901, ENSG00000163535, ENSG00000157456	144	290	12798	4.90345	0.00116958	0.000167167	0.00138336
GOTERM_BP_FAT	GO:0022402~cell cycle process	22	11.3402	9.45338e-07	ENSG00000121892, ENSG00000116062, ENSG00000138778, ENSG00000161800, ENSG00000040275, ENSG00000138182, ENSG00000129534, ENSG00000138180, ENSG00000134057, ENSG00000126787, ENSG00000143228, ENSG00000138160, ENSG00000137801, ENSG00000109805, ENSG00000116133, ENSG00000166483, ENSG00000004897, ENSG00000165480, ENSG00000124762, ENSG00000198901, ENSG00000163535, ENSG00000157456	144	557	12798	3.51032	0.00131599	0.000164594	0.00155664
GOTERM_BP_FAT	GO:0000278~mitotic cell cycle	17	8.76289	3.12534e-06	ENSG00000121892, ENSG00000138778, ENSG00000040275, ENSG00000138182, ENSG00000129534, ENSG00000138180, ENSG00000134057, ENSG00000126787, ENSG00000143228, ENSG00000138160, ENSG00000109805, ENSG00000166483, ENSG00000165480, ENSG00000004897, ENSG00000124762, ENSG00000198901, ENSG00000157456	144	365	12798	4.13938	0.00434415	0.000483617	0.00514626
UP_SEQ_FEATURE	sequence variant	153	78.866	4.18671e-06	ENSG00000072274, ENSG00000084073, ENSG00000090889, ENSG00000168827, ENSG00000175899, ENSG00000168077, ENSG00000138035, ENSG00000170955, ENSG00000126777, ENSG00000143554, ENSG00000124784, ENSG00000072571, ENSG00000185215, ENSG00000117318, ENSG00000183808, ENSG00000110002, ENSG00000120063, ENSG00000137824, ENSG00000116830, ENSG00000115486, ENSG00000132142, ENSG00000126787, ENSG00000145901, ENSG0000…	192	11515	17826	1.23362	0.00298485	0.00298485	0.00633036
SP_PIR_KEYWORDS	coiled coil	43	22.1649	5.62522e-06	ENSG00000006114, ENSG00000138778, ENSG00000161800, ENSG00000130303, ENSG00000171931, ENSG00000165494, ENSG00000090889, ENSG00000126777, ENSG00000169925, ENSG00000143228, ENSG00000130119, ENSG00000171345, ENSG00000197256, ENSG00000138160, ENSG00000205476, ENSG00000137824, ENSG00000118193, ENSG00000040275, ENSG00000133030, ENSG00000188428, ENSG00000138182, ENSG00000104880, ENSG00000138180, ENSG0000…	192	1933	17847	2.06776	0.00155136	0.000310465	0.00742109
SP_PIR_KEYWORDS	acetylation	52	26.8041	6.09174e-06	ENSG00000006114, ENSG00000108312, ENSG00000168827, ENSG00000081189, ENSG00000138035, ENSG00000085840, ENSG00000169905, ENSG00000103966, ENSG00000111641, ENSG00000183808, ENSG00000112972, ENSG00000112096, ENSG00000059691, ENSG00000115486, ENSG00000144381, ENSG00000132142, ENSG00000113758, ENSG00000132002, ENSG00000137831, ENSG00000166848, ENSG00000163938, ENSG00000116604, ENSG00000164134, ENSG0000…	192	2573	17847	1.87857	0.00167991	0.000280182	0.00803653
GOTERM_CC_FAT	GO:0015630~microtubule cytoskeleton	21	10.8247	7.88642e-06	ENSG00000118193, ENSG00000138778, ENSG00000161800, ENSG00000040275, ENSG00000090889, ENSG00000138182, ENSG00000138180, ENSG00000129474, ENSG00000134057, ENSG00000131725, ENSG00000126787, ENSG00000137822, ENSG00000138160, ENSG00000127914, ENSG00000136108, ENSG00000101871, ENSG00000004897, ENSG00000165480, ENSG00000198901, ENSG00000137824, ENSG00000157456	148	537	12063	3.18742	0.0019618	0.000654361	0.0102383
GOTERM_CC_FAT	GO:0005874~microtubule	14	7.21649	1.93499e-05	ENSG00000118193, ENSG00000138778, ENSG00000161800, ENSG00000090889, ENSG00000138182, ENSG00000131725, ENSG00000137822, ENSG00000138160, ENSG00000136108, ENSG00000101871, ENSG00000165480, ENSG00000004897, ENSG00000198901, ENSG00000137824	148	263	12063	4.33876	0.00480659	0.00120382	0.0251187
SP_PIR_KEYWORDS	polymorphism	146	75.2577	2.87999e-05	ENSG00000072274, ENSG00000084073, ENSG00000090889, ENSG00000168827, ENSG00000175899, ENSG00000168077, ENSG00000138035, ENSG00000170955, ENSG00000126777, ENSG00000143554, ENSG00000124784, ENSG00000072571, ENSG00000185215, ENSG00000117318, ENSG00000183808, ENSG00000110002, ENSG00000120063, ENSG00000137824, ENSG00000116830, ENSG00000115486, ENSG00000132142, ENSG00000126787, ENSG00000145901, ENSG0000…	192	11068	17847	1.22616	0.00791737	0.00113491	0.037989
KEGG_PATHWAY	hsa04110:Cell cycle	8	4.12371	3.93079e-05	ENSG00000073111, ENSG00000100297, ENSG00000085840, ENSG00000166483, ENSG00000004897, ENSG00000134057, ENSG00000124762, ENSG00000157456	40	122	4906	8.04262	0.00282622	0.00282622	0.0409071
SP_PIR_KEYWORDS	microtubule	12	6.18557	3.30273e-05	ENSG00000118193, ENSG00000138778, ENSG00000137822, ENSG00000161800, ENSG00000138160, ENSG00000090889, ENSG00000138182, ENSG00000136108, ENSG00000101871, ENSG00000165480, ENSG00000198901, ENSG00000137824	192	226	17847	4.93556	0.00907427	0.00113881	0.0435642
GOTERM_CC_FAT	GO:0031974~membrane-enclosed lumen	42	21.6495	4.0613e-05	ENSG00000073111, ENSG00000204386, ENSG00000165494, ENSG00000090889, ENSG00000108312, ENSG00000175899, ENSG00000081189, ENSG00000138035, ENSG00000085840, ENSG00000147586, ENSG00000134057, ENSG00000049541, ENSG00000132275, ENSG00000101361, ENSG00000130119, ENSG00000111641, ENSG00000143162, ENSG00000100297, ENSG00000137801, ENSG00000078808, ENSG00000124762, ENSG00000102265, ENSG00000130255, ENSG0000…	148	1813	12063	1.88819	0.0100619	0.00202052	0.0527141
SP_PIR_KEYWORDS	cytoskeleton	20	10.3093	4.06259e-05	ENSG00000118193, ENSG00000138778, ENSG00000161800, ENSG00000040275, ENSG00000133030, ENSG00000090889, ENSG00000138182, ENSG00000138180, ENSG00000129474, ENSG00000134057, ENSG00000126787, ENSG00000137822, ENSG00000137831, ENSG00000127914, ENSG00000136108, ENSG00000101871, ENSG00000165480, ENSG00000198901, ENSG00000137824, ENSG00000148700	192	622	17847	2.98885	0.0111504	0.00124511	0.0535845
GOTERM_CC_FAT	GO:0044427~chromosomal part	16	8.24742	5.23059e-05	ENSG00000121892, ENSG00000116062, ENSG00000073111, ENSG00000138778, ENSG00000040275, ENSG00000129534, ENSG00000085840, ENSG00000049541, ENSG00000012822, ENSG00000120802, ENSG00000143228, ENSG00000166848, ENSG00000137812, ENSG00000109805, ENSG00000165480, ENSG00000163535	148	375	12063	3.47762	0.0129401	0.0021684	0.0678863
GOTERM_CC_FAT	GO:0043233~organelle lumen	41	21.134	6.03734e-05	ENSG00000073111, ENSG00000204386, ENSG00000165494, ENSG00000090889, ENSG00000108312, ENSG00000175899, ENSG00000081189, ENSG00000085840, ENSG00000147586, ENSG00000134057, ENSG00000049541, ENSG00000132275, ENSG00000101361, ENSG00000130119, ENSG00000111641, ENSG00000143162, ENSG00000100297, ENSG00000137801, ENSG00000078808, ENSG00000124762, ENSG00000102265, ENSG00000130255, ENSG00000132382, ENSG0000…	148	1780	12063	1.8774	0.014921	0.00214533	0.0783531
GOTERM_CC_FAT	GO:0005694~chromosome	17	8.76289	0.000103263	ENSG00000121892, ENSG00000116062, ENSG00000073111, ENSG00000138778, ENSG00000040275, ENSG00000129534, ENSG00000085840, ENSG00000049541, ENSG00000012822, ENSG00000120802, ENSG00000143228, ENSG00000166848, ENSG00000137812, ENSG00000109805, ENSG00000165480, ENSG00000148700, ENSG00000163535	148	445	12063	3.11374	0.0253861	0.00320908	0.133982
SP_PIR_KEYWORDS	endoplasmic reticulum	20	10.3093	0.000198073	ENSG00000149257, ENSG00000084073, ENSG00000117899, ENSG00000188428, ENSG00000168077, ENSG00000115486, ENSG00000110917, ENSG00000074695, ENSG00000101856, ENSG00000169905, ENSG00000126777, ENSG00000144867, ENSG00000139921, ENSG00000165240, ENSG00000121940, ENSG00000107566, ENSG00000116133, ENSG00000180879, ENSG00000127948, ENSG00000114650	192	702	17847	2.64824	0.0532058	0.00545243	0.261002
GOTERM_BP_FAT	GO:0007059~chromosome segregation	7	3.60825	0.000249202	ENSG00000143228, ENSG00000138778, ENSG00000040275, ENSG00000109805, ENSG00000165480, ENSG00000126787, ENSG00000163535	144	79	12798	7.875	0.293323	0.0341224	0.409561
SP_PIR_KEYWORDS	nucleotide-binding	34	17.5258	0.000315109	ENSG00000073111, ENSG00000138778, ENSG00000090889, ENSG00000168827, ENSG00000085840, ENSG00000141140, ENSG00000049541, ENSG00000179958, ENSG00000103966, ENSG00000144867, ENSG00000143554, ENSG00000130119, ENSG00000124784, ENSG00000172939, ENSG00000138160, ENSG00000100297, ENSG00000120063, ENSG00000116062, ENSG00000118193, ENSG00000181381, ENSG00000116830, ENSG00000204574, ENSG00000138182, ENSG0000…	192	1647	17847	1.91889	0.0833082	0.00787645	0.414926
PIR_SUPERFAMILY	PIRSF016581:interferon-induced transmembrane protein	3	1.54639	0.000423086	ENSG00000142089, ENSG00000185201, ENSG00000185885	61	4	7047	86.6434	0.0291878	0.0291878	0.436993
INTERPRO	IPR009115:Annexin, type VIII	3	1.54639	0.000338822	ENSG00000150165, ENSG00000186807, ENSG00000165390	169	3	15706	92.9349	0.121423	0.121423	0.468403
GOTERM_CC_FAT	GO:0070013~intracellular organelle lumen	38	19.5876	0.000380215	ENSG00000073111, ENSG00000204386, ENSG00000165494, ENSG00000090889, ENSG00000108312, ENSG00000081189, ENSG00000085840, ENSG00000147586, ENSG00000134057, ENSG00000049541, ENSG00000132275, ENSG00000101361, ENSG00000130119, ENSG00000111641, ENSG00000143162, ENSG00000100297, ENSG00000078808, ENSG00000124762, ENSG00000130255, ENSG00000132382, ENSG00000149257, ENSG00000116830, ENSG00000112096, ENSG0000…	148	1739	12063	1.78106	0.0903464	0.0104661	0.492501
UP_SEQ_FEATURE	region of interest:Beta domain	3	1.54639	0.000340207	ENSG00000116604, ENSG00000081189, ENSG00000068305	192	3	17826	92.8438	0.215689	0.114387	0.51318
GOTERM_CC_FAT	GO:0005876~spindle microtubule	5	2.57732	0.000396649	ENSG00000138160, ENSG00000090889, ENSG00000004897, ENSG00000165480, ENSG00000198901	148	29	12063	14.0529	0.0940627	0.00982989	0.513738
SP_PIR_KEYWORDS	kinetochore	6	3.09278	0.000525932	ENSG00000143228, ENSG00000138778, ENSG00000137812, ENSG00000040275, ENSG00000165480, ENSG00000163535	192	62	17847	8.99546	0.135147	0.0120267	0.691642
GOTERM_CC_FAT	GO:0044430~cytoskeletal part	24	12.3711	0.000566483	ENSG00000118193, ENSG00000138778, ENSG00000161800, ENSG00000040275, ENSG00000090889, ENSG00000138182, ENSG00000138180, ENSG00000129474, ENSG00000134057, ENSG00000141140, ENSG00000113758, ENSG00000131725, ENSG00000126787, ENSG00000171345, ENSG00000137822, ENSG00000186395, ENSG00000138160, ENSG00000127914, ENSG00000136108, ENSG00000101871, ENSG00000004897, ENSG00000165480, ENSG00000198901, ENSG0000…	148	903	12063	2.16629	0.131593	0.0127448	0.732961
SP_PIR_KEYWORDS	nucleus	65	33.5052	0.000609612	ENSG00000090889, ENSG00000108312, ENSG00000081189, ENSG00000143416, ENSG00000129474, ENSG00000085840, ENSG00000132275, ENSG00000101361, ENSG00000111641, ENSG00000117318, ENSG00000198815, ENSG00000137824, ENSG00000188158, ENSG00000118193, ENSG00000116830, ENSG00000012822, ENSG00000126787, ENSG00000132002, ENSG00000145901, ENSG00000137831, ENSG00000166848, ENSG00000116604, ENSG00000163938, ENSG0000…	192	4115	17847	1.46828	0.154903	0.012863	0.801278
SP_PIR_KEYWORDS	cytoplasm	54	27.8351	0.000620181	ENSG00000006114, ENSG00000090889, ENSG00000143416, ENSG00000129474, ENSG00000141140, ENSG00000137822, ENSG00000072571, ENSG00000112972, ENSG00000137824, ENSG00000118193, ENSG00000116830, ENSG00000133030, ENSG00000104880, ENSG00000144381, ENSG00000132142, ENSG00000113758, ENSG00000012822, ENSG00000126787, ENSG00000132002, ENSG00000145901, ENSG00000137831, ENSG00000101871, ENSG00000163507, ENSG0000…	192	3227	17847	1.55546	0.157366	0.0121557	0.815118
GENERIF_SUMMARY	15834131:A conserved pattern of alternative splicing in vertebrate MEF2 (myocyte enhancer factor 2) genes generates an acidic activation domain in MEF2 proteins selectively in tissues where MEF2 target genes are highly expressed. (MEF2)	3	1.54639	0.000480436	ENSG00000116604, ENSG00000081189, ENSG00000068305	146	3	11371	77.8836	0.752653	0.752653	0.858574
SMART	SM00432:MADS	3	1.54639	0.000852384	ENSG00000116604, ENSG00000081189, ENSG00000068305	82	5	8640	63.2195	0.065148	0.065148	0.900233
UP_SEQ_FEATURE	DNA-binding region:Mef2-type	3	1.54639	0.000675609	ENSG00000116604, ENSG00000081189, ENSG00000068305	192	4	17826	69.6328	0.382791	0.14858	1.0167
GOTERM_MF_FAT	GO:0000166~nucleotide binding	40	20.6186	0.000804307	ENSG00000073111, ENSG00000138778, ENSG00000090889, ENSG00000168827, ENSG00000085840, ENSG00000141140, ENSG00000049541, ENSG00000179958, ENSG00000103966, ENSG00000144867, ENSG00000143554, ENSG00000124784, ENSG00000130119, ENSG00000172939, ENSG00000138160, ENSG00000100297, ENSG00000183808, ENSG00000120063, ENSG00000127948, ENSG00000116062, ENSG00000118193, ENSG00000198431, ENSG00000204574, ENSG0000…	136	2157	12244	1.66953	0.25868	0.25868	1.1043
GOTERM_CC_FAT	GO:0000793~condensed chromosome	8	4.12371	0.000872454	ENSG00000143228, ENSG00000138778, ENSG00000137812, ENSG00000040275, ENSG00000109805, ENSG00000165480, ENSG00000148700, ENSG00000163535	148	126	12063	5.17503	0.19534	0.0179483	1.12678
GOTERM_CC_FAT	GO:0000779~condensed chromosome, centromeric region	6	3.09278	0.00115219	ENSG00000143228, ENSG00000138778, ENSG00000137812, ENSG00000040275, ENSG00000165480, ENSG00000163535	148	65	12063	7.5237	0.249535	0.0218397	1.48558
INTERPRO	IPR002100:Transcription factor, MADS-box	3	1.54639	0.00111357	ENSG00000116604, ENSG00000081189, ENSG00000068305	169	5	15706	55.7609	0.346635	0.19169	1.5318
UP_SEQ_FEATURE	domain:Kinesin-motor	5	2.57732	0.00103988	ENSG00000118193, ENSG00000138778, ENSG00000138160, ENSG00000090889, ENSG00000138182	192	42	17826	11.0528	0.524249	0.16949	1.56087
SP_PIR_KEYWORDS	golgi apparatus	16	8.24742	0.00122521	ENSG00000006114, ENSG00000084073, ENSG00000130303, ENSG00000168077, ENSG00000157593, ENSG00000074695, ENSG00000123240, ENSG00000131725, ENSG00000090487, ENSG00000135052, ENSG00000165240, ENSG00000121940, ENSG00000127914, ENSG00000078808, ENSG00000116133, ENSG00000114650	192	569	17847	2.6138	0.287066	0.0223052	1.60441
UP_SEQ_FEATURE	domain:MADS-box	3	1.54639	0.00111807	ENSG00000116604, ENSG00000081189, ENSG00000068305	192	5	17826	55.7062	0.550108	0.147643	1.67731
GOTERM_BP_FAT	GO:0042060~wound healing	9	4.63918	0.00114692	ENSG00000073060, ENSG00000115486, ENSG00000106991, ENSG00000074695, ENSG00000129474, ENSG00000134057, ENSG00000120063, ENSG00000186807, ENSG00000165390	144	186	12798	4.3004	0.797817	0.135259	1.87194
SP_PIR_KEYWORDS	atp-binding	27	13.9175	0.00147731	ENSG00000073111, ENSG00000138778, ENSG00000090889, ENSG00000085840, ENSG00000141140, ENSG00000049541, ENSG00000103966, ENSG00000124784, ENSG00000172939, ENSG00000138160, ENSG00000100297, ENSG00000116062, ENSG00000118193, ENSG00000181381, ENSG00000116830, ENSG00000204574, ENSG00000138182, ENSG00000059691, ENSG00000144381, ENSG00000132142, ENSG00000110721, ENSG00000137996, ENSG00000165240, ENSG0000…	192	1299	17847	1.93205	0.335046	0.0251799	1.93155
GOTERM_CC_FAT	GO:0031981~nuclear lumen	31	15.9794	0.00167129	ENSG00000073111, ENSG00000165494, ENSG00000090889, ENSG00000108312, ENSG00000081189, ENSG00000085840, ENSG00000134057, ENSG00000132275, ENSG00000049541, ENSG00000101361, ENSG00000130119, ENSG00000111641, ENSG00000143162, ENSG00000100297, ENSG00000124762, ENSG00000130255, ENSG00000132382, ENSG00000116830, ENSG00000138182, ENSG00000185630, ENSG00000101856, ENSG00000132002, ENSG00000137996, ENSG0000…	148	1417	12063	1.78314	0.340649	0.0293118	2.14821
GOTERM_BP_FAT	GO:0007017~microtubule-based process	10	5.15464	0.00153409	ENSG00000118193, ENSG00000138778, ENSG00000137822, ENSG00000138160, ENSG00000040275, ENSG00000090889, ENSG00000138182, ENSG00000101871, ENSG00000198901, ENSG00000126777	144	241	12798	3.68776	0.882183	0.163241	2.49638
GOTERM_BP_FAT	GO:0009611~response to wounding	15	7.73196	0.00158211	ENSG00000204574, ENSG00000072274, ENSG00000112096, ENSG00000073060, ENSG00000175899, ENSG00000115486, ENSG00000106991, ENSG00000129474, ENSG00000074695, ENSG00000134057, ENSG00000186807, ENSG00000137801, ENSG00000117318, ENSG00000165390, ENSG00000120063	144	506	12798	2.63463	0.889819	0.156052	2.57357
SP_PIR_KEYWORDS	dna replication	6	3.09278	0.00230302	ENSG00000073111, ENSG00000100297, ENSG00000085840, ENSG00000049541, ENSG00000132780, ENSG00000159259	192	86	17847	6.4851	0.470788	0.0367413	2.99608
GOTERM_CC_FAT	GO:0005783~endoplasmic reticulum	23	11.8557	0.00236549	ENSG00000149257, ENSG00000084073, ENSG00000117899, ENSG00000188428, ENSG00000168077, ENSG00000115486, ENSG00000110917, ENSG00000074695, ENSG00000101856, ENSG00000169905, ENSG00000126777, ENSG00000103966, ENSG00000144867, ENSG00000139921, ENSG00000165240, ENSG00000121940, ENSG00000080608, ENSG00000107566, ENSG00000109861, ENSG00000180879, ENSG00000116133, ENSG00000127948, ENSG00000114650	148	944	12063	1.98586	0.445508	0.0385508	3.0279
UP_SEQ_FEATURE	short sequence motif:Nuclear localization signal	11	5.6701	0.00248441	ENSG00000188158, ENSG00000145901, ENSG00000166848, ENSG00000137812, ENSG00000204256, ENSG00000090889, ENSG00000129474, ENSG00000124762, ENSG00000132780, ENSG00000102753, ENSG00000120802	192	321	17826	3.18156	0.830699	0.256222	3.69139
GOTERM_MF_FAT	GO:0017076~purine nucleotide binding	34	17.5258	0.00275166	ENSG00000073111, ENSG00000138778, ENSG00000090889, ENSG00000168827, ENSG00000085840, ENSG00000141140, ENSG00000049541, ENSG00000103966, ENSG00000144867, ENSG00000130119, ENSG00000124784, ENSG00000172939, ENSG00000138160, ENSG00000100297, ENSG00000120063, ENSG00000116062, ENSG00000118193, ENSG00000198431, ENSG00000181381, ENSG00000116830, ENSG00000204574, ENSG00000138182, ENSG00000059691, ENSG0000…	136	1845	12244	1.65908	0.641214	0.401013	3.73133
PIR_SUPERFAMILY	PIRSF002359:annexin I	3	1.54639	0.00445412	ENSG00000150165, ENSG00000186807, ENSG00000165390	61	12	7047	28.8811	0.268373	0.144648	4.51483
UP_SEQ_FEATURE	compositionally biased region:Lys-rich (basic)	3	1.54639	0.00306489	ENSG00000185215, ENSG00000081189, ENSG00000068305	192	8	17826	34.8164	0.888273	0.268822	4.53535
GOTERM_BP_FAT	GO:0008283~cell proliferation	13	6.70103	0.00289442	ENSG00000139921, ENSG00000198431, ENSG00000161800, ENSG00000073060, ENSG00000143162, ENSG00000130303, ENSG00000144381, ENSG00000004897, ENSG00000116690, ENSG00000106244, ENSG00000132780, ENSG00000126787, ENSG00000123473	144	425	12798	2.71853	0.982363	0.250547	4.66092
GOTERM_CC_FAT	GO:0000775~chromosome, centromeric region	7	3.60825	0.00375428	ENSG00000143228, ENSG00000138778, ENSG00000137812, ENSG00000040275, ENSG00000129534, ENSG00000165480, ENSG00000163535	148	122	12063	4.67662	0.608032	0.0568557	4.76595
