# Supplementary material for: Complementary Post Transcriptional Regulatory Information is Detected by PUNCH-P and Ribosome Profiling
Source: Sci Rep. 2016 Feb 22;6:21635. doi: 10.1038/srep21635 (PMC4761937; doi:10.1038/srep21635)
Supplement: Supplementary Table 5 [file srep21635-s6.xls]

## Sheet: chartReport
Category	Term	Count	%	PValue	Genes	List Total	Pop Hits	Pop Total	Fold Enrichment	Bonferroni	Benjamini	FDR
GOTERM_BP_FAT	GO:0000280~nuclear division	32	26.2295	8.16633e-30	ENSG00000105325, ENSG00000135476, ENSG00000154473, ENSG00000117724, ENSG00000184661, ENSG00000149503, ENSG00000066279, ENSG00000111665, ENSG00000094804, ENSG00000170312, ENSG00000156970, ENSG00000088325, ENSG00000121621, ENSG00000137804, ENSG00000076382, ENSG00000137807, ENSG00000166851, ENSG00000178999, ENSG00000145386, ENSG00000072864, ENSG00000080986, ENSG00000079616, ENSG00000117650, ENSG0000…	111	216	12798	17.0811	7.2762e-27	7.2762e-27	1.27127e-26
GOTERM_BP_FAT	GO:0007067~mitosis	32	26.2295	8.16633e-30	ENSG00000105325, ENSG00000135476, ENSG00000154473, ENSG00000117724, ENSG00000184661, ENSG00000149503, ENSG00000066279, ENSG00000111665, ENSG00000094804, ENSG00000170312, ENSG00000156970, ENSG00000088325, ENSG00000121621, ENSG00000137804, ENSG00000076382, ENSG00000137807, ENSG00000166851, ENSG00000178999, ENSG00000145386, ENSG00000072864, ENSG00000080986, ENSG00000079616, ENSG00000117650, ENSG0000…	111	216	12798	17.0811	7.2762e-27	7.2762e-27	1.27127e-26
GOTERM_BP_FAT	GO:0000087~M phase of mitotic cell cycle	32	26.2295	1.46856e-29	ENSG00000105325, ENSG00000135476, ENSG00000154473, ENSG00000117724, ENSG00000184661, ENSG00000149503, ENSG00000066279, ENSG00000111665, ENSG00000094804, ENSG00000170312, ENSG00000156970, ENSG00000088325, ENSG00000121621, ENSG00000137804, ENSG00000076382, ENSG00000137807, ENSG00000166851, ENSG00000178999, ENSG00000145386, ENSG00000072864, ENSG00000080986, ENSG00000079616, ENSG00000117650, ENSG0000…	111	220	12798	16.7705	1.30849e-26	6.54245e-27	2.28614e-26
GOTERM_BP_FAT	GO:0022403~cell cycle phase	39	31.9672	1.57658e-29	ENSG00000105325, ENSG00000135476, ENSG00000154473, ENSG00000117724, ENSG00000184661, ENSG00000149503, ENSG00000066279, ENSG00000146648, ENSG00000148773, ENSG00000111665, ENSG00000094804, ENSG00000170312, ENSG00000156970, ENSG00000088325, ENSG00000121621, ENSG00000137804, ENSG00000076382, ENSG00000137807, ENSG00000013810, ENSG00000166851, ENSG00000178999, ENSG00000135446, ENSG00000145386, ENSG0000…	111	409	12798	10.9941	1.40473e-26	4.68243e-27	2.45429e-26
GOTERM_BP_FAT	GO:0000279~M phase	36	29.5082	2.26827e-29	ENSG00000105325, ENSG00000135476, ENSG00000154473, ENSG00000117724, ENSG00000184661, ENSG00000149503, ENSG00000066279, ENSG00000148773, ENSG00000111665, ENSG00000094804, ENSG00000170312, ENSG00000156970, ENSG00000088325, ENSG00000121621, ENSG00000137804, ENSG00000076382, ENSG00000137807, ENSG00000013810, ENSG00000166851, ENSG00000178999, ENSG00000145386, ENSG00000072864, ENSG00000080986, ENSG0000…	111	324	12798	12.8108	2.02103e-26	5.05258e-27	3.53107e-26
GOTERM_BP_FAT	GO:0048285~organelle fission	32	26.2295	3.00775e-29	ENSG00000105325, ENSG00000135476, ENSG00000154473, ENSG00000117724, ENSG00000184661, ENSG00000149503, ENSG00000066279, ENSG00000111665, ENSG00000094804, ENSG00000170312, ENSG00000156970, ENSG00000088325, ENSG00000121621, ENSG00000137804, ENSG00000076382, ENSG00000137807, ENSG00000166851, ENSG00000178999, ENSG00000145386, ENSG00000072864, ENSG00000080986, ENSG00000079616, ENSG00000117650, ENSG0000…	111	225	12798	16.3978	2.67991e-26	5.35982e-27	4.68224e-26
GOTERM_BP_FAT	GO:0000278~mitotic cell cycle	37	30.3279	7.95585e-29	ENSG00000105325, ENSG00000135476, ENSG00000154473, ENSG00000117724, ENSG00000184661, ENSG00000149503, ENSG00000066279, ENSG00000146648, ENSG00000111665, ENSG00000094804, ENSG00000170312, ENSG00000156970, ENSG00000088325, ENSG00000121621, ENSG00000137804, ENSG00000076382, ENSG00000137807, ENSG00000166851, ENSG00000178999, ENSG00000135446, ENSG00000145386, ENSG00000072864, ENSG00000080986, ENSG0000…	111	365	12798	11.6877	7.08866e-26	1.18144e-26	1.2385e-25
SP_PIR_KEYWORDS	cell cycle	36	29.5082	1.19302e-27	ENSG00000105325, ENSG00000154473, ENSG00000117724, ENSG00000123485, ENSG00000184661, ENSG00000108106, ENSG00000149503, ENSG00000066279, ENSG00000148773, ENSG00000111665, ENSG00000094804, ENSG00000170312, ENSG00000156970, ENSG00000023287, ENSG00000137804, ENSG00000076382, ENSG00000137807, ENSG00000166851, ENSG00000178999, ENSG00000135446, ENSG00000145386, ENSG00000072864, ENSG00000080986, ENSG0000…	122	449	17847	11.729	2.62465e-25	2.62465e-25	1.51865e-24
SP_PIR_KEYWORDS	mitosis	27	22.1311	1.62066e-27	ENSG00000105325, ENSG00000154473, ENSG00000117724, ENSG00000184661, ENSG00000149503, ENSG00000066279, ENSG00000111665, ENSG00000094804, ENSG00000170312, ENSG00000156970, ENSG00000137804, ENSG00000076382, ENSG00000137807, ENSG00000166851, ENSG00000178999, ENSG00000145386, ENSG00000072864, ENSG00000080986, ENSG00000117650, ENSG00000117399, ENSG00000142945, ENSG00000134690, ENSG00000121152, ENSG0000…	122	180	17847	21.943	3.56544e-25	1.78272e-25	2.063e-24
GOTERM_BP_FAT	GO:0007049~cell cycle	46	37.7049	5.30135e-27	ENSG00000105325, ENSG00000135476, ENSG00000178252, ENSG00000154473, ENSG00000179218, ENSG00000117724, ENSG00000123485, ENSG00000184661, ENSG00000149503, ENSG00000066279, ENSG00000146648, ENSG00000148773, ENSG00000111665, ENSG00000094804, ENSG00000170312, ENSG00000156970, ENSG00000088325, ENSG00000023287, ENSG00000121621, ENSG00000137804, ENSG00000137807, ENSG00000076382, ENSG00000178999, ENSG0000…	111	755	12798	7.02474	4.7235e-24	6.74786e-25	8.25272e-24
GOTERM_BP_FAT	GO:0022402~cell cycle process	41	33.6066	7.97492e-27	ENSG00000105325, ENSG00000135476, ENSG00000178252, ENSG00000179218, ENSG00000154473, ENSG00000117724, ENSG00000184661, ENSG00000149503, ENSG00000066279, ENSG00000146648, ENSG00000148773, ENSG00000111665, ENSG00000094804, ENSG00000170312, ENSG00000156970, ENSG00000088325, ENSG00000121621, ENSG00000137804, ENSG00000137807, ENSG00000076382, ENSG00000013810, ENSG00000166851, ENSG00000178999, ENSG0000…	111	557	12798	8.48687	7.10566e-24	8.88207e-25	1.24147e-23
SP_PIR_KEYWORDS	cell division	29	23.7705	5.75188e-26	ENSG00000105325, ENSG00000154473, ENSG00000117724, ENSG00000184661, ENSG00000108106, ENSG00000149503, ENSG00000066279, ENSG00000111665, ENSG00000094804, ENSG00000170312, ENSG00000156970, ENSG00000137804, ENSG00000076382, ENSG00000137807, ENSG00000166851, ENSG00000178999, ENSG00000135446, ENSG00000145386, ENSG00000072864, ENSG00000080986, ENSG00000117650, ENSG00000142945, ENSG00000117399, ENSG0000…	122	260	17847	16.3166	1.26541e-23	4.21805e-24	7.3218e-23
GOTERM_BP_FAT	GO:0051301~cell division	27	22.1311	1.1389e-19	ENSG00000105325, ENSG00000135476, ENSG00000117724, ENSG00000184661, ENSG00000149503, ENSG00000066279, ENSG00000111665, ENSG00000094804, ENSG00000170312, ENSG00000156970, ENSG00000137804, ENSG00000076382, ENSG00000137807, ENSG00000166851, ENSG00000178999, ENSG00000135446, ENSG00000145386, ENSG00000072864, ENSG00000080986, ENSG00000117650, ENSG00000117399, ENSG00000134690, ENSG00000121152, ENSG0000…	111	290	12798	10.7346	1.01476e-16	1.12751e-17	1.77296e-16
GOTERM_CC_FAT	GO:0005819~spindle	21	17.2131	4.41354e-19	ENSG00000117724, ENSG00000072864, ENSG00000066279, ENSG00000149503, ENSG00000112742, ENSG00000079616, ENSG00000117650, ENSG00000117399, ENSG00000094804, ENSG00000170312, ENSG00000134690, ENSG00000156970, ENSG00000088325, ENSG00000121621, ENSG00000137804, ENSG00000137807, ENSG00000076382, ENSG00000178999, ENSG00000166851, ENSG00000101447, ENSG00000087586	104	145	12063	16.7986	1.12104e-16	1.12104e-16	5.74793e-16
GOTERM_CC_FAT	GO:0015630~microtubule cytoskeleton	33	27.0492	4.79735e-19	ENSG00000135476, ENSG00000117724, ENSG00000176014, ENSG00000149503, ENSG00000066279, ENSG00000094804, ENSG00000170312, ENSG00000156970, ENSG00000088325, ENSG00000188229, ENSG00000121621, ENSG00000127824, ENSG00000137804, ENSG00000076382, ENSG00000137807, ENSG00000166851, ENSG00000178999, ENSG00000131747, ENSG00000104833, ENSG00000072864, ENSG00000112742, ENSG00000079616, ENSG00000117650, ENSG0000…	104	537	12063	7.1279	1.21853e-16	6.09264e-17	6.24778e-16
GOTERM_BP_FAT	GO:0007017~microtubule-based process	23	18.8525	6.99247e-17	ENSG00000135476, ENSG00000104833, ENSG00000176014, ENSG00000072864, ENSG00000080986, ENSG00000112742, ENSG00000079616, ENSG00000117650, ENSG00000142945, ENSG00000182481, ENSG00000156970, ENSG00000075218, ENSG00000175216, ENSG00000188229, ENSG00000121621, ENSG00000112984, ENSG00000127824, ENSG00000137804, ENSG00000076382, ENSG00000137807, ENSG00000013810, ENSG00000175063, ENSG00000087586	111	241	12798	11.0035	9.89209e-14	9.88098e-15	1.77636e-13
GOTERM_CC_FAT	GO:0044430~cytoskeletal part	37	30.3279	8.4899e-16	ENSG00000135476, ENSG00000117724, ENSG00000176014, ENSG00000115306, ENSG00000149503, ENSG00000066279, ENSG00000094804, ENSG00000170312, ENSG00000156970, ENSG00000088325, ENSG00000188229, ENSG00000100941, ENSG00000150995, ENSG00000121621, ENSG00000127824, ENSG00000137804, ENSG00000076382, ENSG00000137807, ENSG00000166851, ENSG00000178999, ENSG00000131747, ENSG00000104833, ENSG00000072864, ENSG0000…	104	903	12063	4.75265	2.25597e-13	7.51621e-14	1.15463e-12
GOTERM_CC_FAT	GO:0043228~non-membrane-bounded organelle	57	46.7213	2.73577e-14	ENSG00000123485, ENSG00000117724, ENSG00000205542, ENSG00000115306, ENSG00000124614, ENSG00000094804, ENSG00000156970, ENSG00000178028, ENSG00000183963, ENSG00000188229, ENSG00000148175, ENSG00000121621, ENSG00000127824, ENSG00000076382, ENSG00000104833, ENSG00000131747, ENSG00000106028, ENSG00000144713, ENSG00000072864, ENSG00000112742, ENSG00000142945, ENSG00000134690, ENSG00000121152, ENSG0000…	104	2468	12063	2.67887	6.93712e-12	1.73428e-12	3.55715e-11
GOTERM_CC_FAT	GO:0043232~intracellular non-membrane-bounded organelle	57	46.7213	2.73577e-14	ENSG00000123485, ENSG00000117724, ENSG00000205542, ENSG00000115306, ENSG00000124614, ENSG00000094804, ENSG00000156970, ENSG00000178028, ENSG00000183963, ENSG00000188229, ENSG00000148175, ENSG00000121621, ENSG00000127824, ENSG00000076382, ENSG00000104833, ENSG00000131747, ENSG00000106028, ENSG00000144713, ENSG00000072864, ENSG00000112742, ENSG00000142945, ENSG00000134690, ENSG00000121152, ENSG0000…	104	2468	12063	2.67887	6.93712e-12	1.73428e-12	3.55715e-11
SP_PIR_KEYWORDS	phosphoprotein	90	73.7705	3.63634e-14	ENSG00000123485, ENSG00000117724, ENSG00000205542, ENSG00000115306, ENSG00000024422, ENSG00000124614, ENSG00000146648, ENSG00000076248, ENSG00000146842, ENSG00000094804, ENSG00000124783, ENSG00000156970, ENSG00000178028, ENSG00000067704, ENSG00000183963, ENSG00000188229, ENSG00000121621, ENSG00000148175, ENSG00000127824, ENSG00000076382, ENSG00000135446, ENSG00000145386, ENSG00000131747, ENSG0000…	122	7085	17847	1.85827	8.01137e-12	2.00284e-12	4.63518e-11
GOTERM_CC_FAT	GO:0005856~cytoskeleton	41	33.6066	1.13256e-13	ENSG00000135476, ENSG00000205542, ENSG00000117724, ENSG00000176014, ENSG00000115306, ENSG00000149503, ENSG00000066279, ENSG00000094804, ENSG00000170312, ENSG00000156970, ENSG00000088325, ENSG00000183963, ENSG00000188229, ENSG00000100941, ENSG00000150995, ENSG00000148175, ENSG00000121621, ENSG00000127824, ENSG00000137804, ENSG00000076382, ENSG00000137807, ENSG00000166851, ENSG00000178999, ENSG0000…	104	1314	12063	3.61918	2.87637e-11	5.75273e-12	1.47482e-10
SP_PIR_KEYWORDS	acetylation	49	40.1639	7.70567e-12	ENSG00000120265, ENSG00000179218, ENSG00000205542, ENSG00000117724, ENSG00000115306, ENSG00000111331, ENSG00000076248, ENSG00000156970, ENSG00000067704, ENSG00000188229, ENSG00000127824, ENSG00000135446, ENSG00000115310, ENSG00000131747, ENSG00000106028, ENSG00000115541, ENSG00000197747, ENSG00000121152, ENSG00000136942, ENSG00000076003, ENSG00000115484, ENSG00000112983, ENSG00000011426, ENSG0000…	122	2573	17847	2.78588	1.69526e-09	3.39052e-10	9.80892e-09
GOTERM_BP_FAT	GO:0000226~microtubule cytoskeleton organization	15	12.2951	1.36566e-11	ENSG00000135476, ENSG00000156970, ENSG00000175216, ENSG00000072864, ENSG00000080986, ENSG00000112742, ENSG00000121621, ENSG00000137804, ENSG00000076382, ENSG00000137807, ENSG00000117650, ENSG00000013810, ENSG00000142945, ENSG00000087586, ENSG00000175063	111	140	12798	12.3533	1.21681e-08	1.10619e-09	2.12596e-08
KEGG_PATHWAY	hsa04110:Cell cycle	14	11.4754	2.65335e-10	ENSG00000105325, ENSG00000135476, ENSG00000154473, ENSG00000112742, ENSG00000117399, ENSG00000094804, ENSG00000170312, ENSG00000156970, ENSG00000076003, ENSG00000132646, ENSG00000112118, ENSG00000166851, ENSG00000135446, ENSG00000145386	54	122	4906	10.4256	1.69814e-08	1.69814e-08	2.69554e-07
SP_PIR_KEYWORDS	kinetochore	10	8.19672	3.35974e-10	ENSG00000156970, ENSG00000154473, ENSG00000117724, ENSG00000072864, ENSG00000149503, ENSG00000080986, ENSG00000076382, ENSG00000117650, ENSG00000166851, ENSG00000142945	122	62	17847	23.5947	7.39144e-08	1.23191e-08	4.27675e-07
GOTERM_CC_FAT	GO:0000775~chromosome, centromeric region	13	10.6557	4.65811e-10	ENSG00000134690, ENSG00000156970, ENSG00000154473, ENSG00000123485, ENSG00000117724, ENSG00000072864, ENSG00000149503, ENSG00000080986, ENSG00000079616, ENSG00000076382, ENSG00000178999, ENSG00000142945, ENSG00000148773	104	122	12063	12.3596	1.18316e-07	1.97194e-08	6.06645e-07
GOTERM_BP_FAT	GO:0007346~regulation of mitotic cell cycle	14	11.4754	3.94089e-10	ENSG00000135476, ENSG00000154473, ENSG00000117724, ENSG00000112742, ENSG00000146648, ENSG00000117650, ENSG00000094804, ENSG00000170312, ENSG00000156970, ENSG00000075218, ENSG00000011426, ENSG00000137804, ENSG00000175063, ENSG00000145386	111	148	12798	10.9065	3.51133e-07	2.92611e-08	6.13487e-07
GOTERM_BP_FAT	GO:0007059~chromosome segregation	11	9.01639	1.27563e-09	ENSG00000135476, ENSG00000131747, ENSG00000121152, ENSG00000154473, ENSG00000123485, ENSG00000117724, ENSG00000149503, ENSG00000080986, ENSG00000121621, ENSG00000137804, ENSG00000117650	111	79	12798	16.0541	1.13658e-06	8.74294e-08	1.98579e-06
GOTERM_BP_FAT	GO:0051726~regulation of cell cycle	18	14.7541	2.3848e-09	ENSG00000105325, ENSG00000135476, ENSG00000154473, ENSG00000179218, ENSG00000117724, ENSG00000112742, ENSG00000146648, ENSG00000117650, ENSG00000094804, ENSG00000170312, ENSG00000156970, ENSG00000075218, ENSG00000011426, ENSG00000137804, ENSG00000013810, ENSG00000135446, ENSG00000145386, ENSG00000175063	111	326	12798	6.36611	2.12485e-06	1.51775e-07	3.71246e-06
GOTERM_BP_FAT	GO:0007051~spindle organization	9	7.37705	3.15619e-09	ENSG00000135476, ENSG00000156970, ENSG00000080986, ENSG00000112742, ENSG00000137807, ENSG00000076382, ENSG00000013810, ENSG00000087586, ENSG00000175063	111	44	12798	23.5835	2.81216e-06	1.87478e-07	4.91331e-06
GOTERM_MF_FAT	GO:0032553~ribonucleotide binding	35	28.6885	4.39679e-09	ENSG00000176014, ENSG00000111331, ENSG00000108106, ENSG00000024422, ENSG00000146648, ENSG00000148773, ENSG00000094804, ENSG00000170312, ENSG00000156970, ENSG00000067704, ENSG00000088325, ENSG00000188229, ENSG00000121621, ENSG00000204388, ENSG00000127824, ENSG00000204389, ENSG00000137807, ENSG00000166851, ENSG00000178999, ENSG00000135446, ENSG00000104833, ENSG00000131747, ENSG00000112742, ENSG0000…	85	1766	12244	2.85484	9.89277e-07	9.89277e-07	5.61708e-06
GOTERM_MF_FAT	GO:0032555~purine ribonucleotide binding	35	28.6885	4.39679e-09	ENSG00000176014, ENSG00000111331, ENSG00000108106, ENSG00000024422, ENSG00000146648, ENSG00000148773, ENSG00000094804, ENSG00000170312, ENSG00000156970, ENSG00000067704, ENSG00000088325, ENSG00000188229, ENSG00000121621, ENSG00000204388, ENSG00000127824, ENSG00000204389, ENSG00000137807, ENSG00000166851, ENSG00000178999, ENSG00000135446, ENSG00000104833, ENSG00000131747, ENSG00000112742, ENSG0000…	85	1766	12244	2.85484	9.89277e-07	9.89277e-07	5.61708e-06
SP_PIR_KEYWORDS	microtubule	14	11.4754	4.47898e-09	ENSG00000104833, ENSG00000176014, ENSG00000072864, ENSG00000149503, ENSG00000079616, ENSG00000142945, ENSG00000075218, ENSG00000188229, ENSG00000112984, ENSG00000121621, ENSG00000127824, ENSG00000137804, ENSG00000137807, ENSG00000076382	122	226	17847	9.06202	9.85376e-07	1.40768e-07	5.70147e-06
GOTERM_CC_FAT	GO:0005694~chromosome	20	16.3934	5.65439e-09	ENSG00000131747, ENSG00000154473, ENSG00000117724, ENSG00000123485, ENSG00000072864, ENSG00000149503, ENSG00000080986, ENSG00000079616, ENSG00000117650, ENSG00000148773, ENSG00000142945, ENSG00000134690, ENSG00000121152, ENSG00000156970, ENSG00000178028, ENSG00000163918, ENSG00000132646, ENSG00000076382, ENSG00000112118, ENSG00000178999	104	445	12063	5.21305	1.43621e-06	2.05173e-07	7.36393e-06
GOTERM_MF_FAT	GO:0005524~ATP binding	31	25.4098	6.85961e-09	ENSG00000111331, ENSG00000108106, ENSG00000024422, ENSG00000146648, ENSG00000148773, ENSG00000094804, ENSG00000170312, ENSG00000156970, ENSG00000067704, ENSG00000088325, ENSG00000121621, ENSG00000204388, ENSG00000204389, ENSG00000137807, ENSG00000166851, ENSG00000178999, ENSG00000135446, ENSG00000131747, ENSG00000112742, ENSG00000079616, ENSG00000117650, ENSG00000142945, ENSG00000141959, ENSG0000…	85	1423	12244	3.13806	1.54341e-06	7.71705e-07	8.76344e-06
GOTERM_CC_FAT	GO:0000793~condensed chromosome	12	9.83607	9.19619e-09	ENSG00000121152, ENSG00000156970, ENSG00000123485, ENSG00000117724, ENSG00000072864, ENSG00000149503, ENSG00000080986, ENSG00000076382, ENSG00000117650, ENSG00000178999, ENSG00000142945, ENSG00000148773	104	126	12063	11.0467	2.33583e-06	2.91979e-07	1.19766e-05
GOTERM_MF_FAT	GO:0032559~adenyl ribonucleotide binding	31	25.4098	9.51703e-09	ENSG00000111331, ENSG00000108106, ENSG00000024422, ENSG00000146648, ENSG00000148773, ENSG00000094804, ENSG00000170312, ENSG00000156970, ENSG00000067704, ENSG00000088325, ENSG00000121621, ENSG00000204388, ENSG00000204389, ENSG00000137807, ENSG00000166851, ENSG00000178999, ENSG00000135446, ENSG00000131747, ENSG00000112742, ENSG00000079616, ENSG00000117650, ENSG00000142945, ENSG00000141959, ENSG0000…	85	1443	12244	3.09457	2.14133e-06	7.13777e-07	1.21584e-05
GOTERM_MF_FAT	GO:0017076~purine nucleotide binding	35	28.6885	1.37281e-08	ENSG00000176014, ENSG00000111331, ENSG00000108106, ENSG00000024422, ENSG00000146648, ENSG00000148773, ENSG00000094804, ENSG00000170312, ENSG00000156970, ENSG00000067704, ENSG00000088325, ENSG00000188229, ENSG00000121621, ENSG00000204388, ENSG00000127824, ENSG00000204389, ENSG00000137807, ENSG00000166851, ENSG00000178999, ENSG00000135446, ENSG00000104833, ENSG00000131747, ENSG00000112742, ENSG0000…	85	1845	12244	2.7326	3.08882e-06	7.72207e-07	1.75383e-05
GOTERM_CC_FAT	GO:0044427~chromosomal part	18	14.7541	1.64728e-08	ENSG00000154473, ENSG00000117724, ENSG00000123485, ENSG00000072864, ENSG00000080986, ENSG00000149503, ENSG00000079616, ENSG00000148773, ENSG00000142945, ENSG00000134690, ENSG00000121152, ENSG00000156970, ENSG00000178028, ENSG00000163918, ENSG00000132646, ENSG00000112118, ENSG00000076382, ENSG00000178999	104	375	12063	5.56754	4.18408e-06	4.64899e-07	2.14532e-05
GOTERM_BP_FAT	GO:0007010~cytoskeleton organization	19	15.5738	1.81412e-08	ENSG00000135476, ENSG00000179218, ENSG00000205542, ENSG00000072864, ENSG00000080986, ENSG00000024422, ENSG00000112742, ENSG00000117650, ENSG00000142945, ENSG00000156970, ENSG00000175216, ENSG00000011426, ENSG00000121621, ENSG00000137804, ENSG00000076382, ENSG00000137807, ENSG00000013810, ENSG00000175063, ENSG00000087586	111	422	12798	5.19111	1.61637e-05	1.01024e-06	2.82408e-05
SP_PIR_KEYWORDS	nucleotide-binding	33	27.0492	3.06754e-08	ENSG00000176014, ENSG00000111331, ENSG00000108106, ENSG00000024422, ENSG00000146648, ENSG00000148773, ENSG00000094804, ENSG00000170312, ENSG00000156970, ENSG00000067704, ENSG00000188229, ENSG00000121621, ENSG00000204388, ENSG00000127824, ENSG00000204389, ENSG00000137807, ENSG00000166851, ENSG00000178999, ENSG00000135446, ENSG00000131747, ENSG00000104833, ENSG00000112742, ENSG00000079616, ENSG0000…	122	1647	17847	2.93107	6.74857e-06	8.43574e-07	3.9048e-05
GOTERM_MF_FAT	GO:0030554~adenyl nucleotide binding	31	25.4098	3.17781e-08	ENSG00000111331, ENSG00000108106, ENSG00000024422, ENSG00000146648, ENSG00000148773, ENSG00000094804, ENSG00000170312, ENSG00000156970, ENSG00000067704, ENSG00000088325, ENSG00000121621, ENSG00000204388, ENSG00000204389, ENSG00000137807, ENSG00000166851, ENSG00000178999, ENSG00000135446, ENSG00000131747, ENSG00000112742, ENSG00000079616, ENSG00000117650, ENSG00000142945, ENSG00000141959, ENSG0000…	85	1520	12244	2.9378	7.15004e-06	1.43001e-06	4.05978e-05
SP_PIR_KEYWORDS	atp-binding	29	23.7705	3.19679e-08	ENSG00000111331, ENSG00000108106, ENSG00000024422, ENSG00000146648, ENSG00000148773, ENSG00000094804, ENSG00000170312, ENSG00000156970, ENSG00000067704, ENSG00000121621, ENSG00000204388, ENSG00000204389, ENSG00000137807, ENSG00000166851, ENSG00000178999, ENSG00000135446, ENSG00000131747, ENSG00000112742, ENSG00000079616, ENSG00000117650, ENSG00000142945, ENSG00000141959, ENSG00000163918, ENSG0000…	122	1299	17847	3.26584	7.03291e-06	7.81437e-07	4.06932e-05
GOTERM_MF_FAT	GO:0001883~purine nucleoside binding	31	25.4098	4.54985e-08	ENSG00000111331, ENSG00000108106, ENSG00000024422, ENSG00000146648, ENSG00000148773, ENSG00000094804, ENSG00000170312, ENSG00000156970, ENSG00000067704, ENSG00000088325, ENSG00000121621, ENSG00000204388, ENSG00000204389, ENSG00000137807, ENSG00000166851, ENSG00000178999, ENSG00000135446, ENSG00000131747, ENSG00000112742, ENSG00000079616, ENSG00000117650, ENSG00000142945, ENSG00000141959, ENSG0000…	85	1544	12244	2.89214	1.02371e-05	1.70619e-06	5.81263e-05
GOTERM_CC_FAT	GO:0005874~microtubule	15	12.2951	4.72927e-08	ENSG00000104833, ENSG00000176014, ENSG00000072864, ENSG00000149503, ENSG00000079616, ENSG00000142945, ENSG00000170312, ENSG00000075218, ENSG00000188229, ENSG00000112984, ENSG00000121621, ENSG00000127824, ENSG00000137804, ENSG00000137807, ENSG00000076382	104	263	12063	6.61542	1.20123e-05	1.20123e-06	6.15911e-05
GOTERM_MF_FAT	GO:0001882~nucleoside binding	31	25.4098	5.34967e-08	ENSG00000111331, ENSG00000108106, ENSG00000024422, ENSG00000146648, ENSG00000148773, ENSG00000094804, ENSG00000170312, ENSG00000156970, ENSG00000067704, ENSG00000088325, ENSG00000121621, ENSG00000204388, ENSG00000204389, ENSG00000137807, ENSG00000166851, ENSG00000178999, ENSG00000135446, ENSG00000131747, ENSG00000112742, ENSG00000079616, ENSG00000117650, ENSG00000142945, ENSG00000141959, ENSG0000…	85	1555	12244	2.87168	1.20367e-05	1.71954e-06	6.83443e-05
GOTERM_MF_FAT	GO:0000166~nucleotide binding	37	30.3279	5.67114e-08	ENSG00000176014, ENSG00000111331, ENSG00000108106, ENSG00000024422, ENSG00000146648, ENSG00000148773, ENSG00000094804, ENSG00000170312, ENSG00000156970, ENSG00000067704, ENSG00000088325, ENSG00000188229, ENSG00000121621, ENSG00000204388, ENSG00000127824, ENSG00000204389, ENSG00000137807, ENSG00000166851, ENSG00000178999, ENSG00000135446, ENSG00000102317, ENSG00000104833, ENSG00000131747, ENSG0000…	85	2157	12244	2.4709	1.276e-05	1.59501e-06	7.24512e-05
GOTERM_CC_FAT	GO:0000776~kinetochore	9	7.37705	2.50606e-07	ENSG00000156970, ENSG00000154473, ENSG00000123485, ENSG00000117724, ENSG00000072864, ENSG00000080986, ENSG00000079616, ENSG00000076382, ENSG00000142945	104	76	12063	13.7357	6.3652e-05	5.78671e-06	0.000326374
GOTERM_CC_FAT	GO:0030496~midbody	6	4.91803	3.22862e-07	ENSG00000170312, ENSG00000117724, ENSG00000149503, ENSG00000137807, ENSG00000117650, ENSG00000178999	104	18	12063	38.6635	8.20037e-05	6.8339e-06	0.000420476
GOTERM_BP_FAT	GO:0007018~microtubule-based movement	10	8.19672	3.27006e-07	ENSG00000104833, ENSG00000176014, ENSG00000072864, ENSG00000188229, ENSG00000112984, ENSG00000121621, ENSG00000127824, ENSG00000079616, ENSG00000137807, ENSG00000142945	111	107	12798	10.7754	0.00029132	1.71388e-05	0.000509056
GOTERM_CC_FAT	GO:0031974~membrane-enclosed lumen	37	30.3279	3.9758e-07	ENSG00000105325, ENSG00000179218, ENSG00000154473, ENSG00000117724, ENSG00000123485, ENSG00000115306, ENSG00000148773, ENSG00000094804, ENSG00000170312, ENSG00000067704, ENSG00000178028, ENSG00000088325, ENSG00000100941, ENSG00000150995, ENSG00000132646, ENSG00000137804, ENSG00000100316, ENSG00000137807, ENSG00000166851, ENSG00000135446, ENSG00000145386, ENSG00000131747, ENSG00000106028, ENSG0000…	104	1813	12063	2.36715	0.00010098	7.76807e-06	0.000517783
UP_SEQ_FEATURE	nucleotide phosphate-binding region:ATP	23	18.8525	3.81309e-07	ENSG00000131747, ENSG00000024422, ENSG00000112742, ENSG00000146648, ENSG00000079616, ENSG00000117650, ENSG00000148773, ENSG00000142945, ENSG00000094804, ENSG00000141959, ENSG00000170312, ENSG00000156970, ENSG00000163918, ENSG00000076003, ENSG00000121621, ENSG00000112984, ENSG00000168906, ENSG00000112118, ENSG00000137807, ENSG00000178999, ENSG00000166851, ENSG00000135446, ENSG00000087586	122	950	17826	3.53752	0.000195211	0.000195211	0.00055093
GOTERM_CC_FAT	GO:0031981~nuclear lumen	32	26.2295	4.40493e-07	ENSG00000105325, ENSG00000154473, ENSG00000117724, ENSG00000123485, ENSG00000115306, ENSG00000148773, ENSG00000094804, ENSG00000170312, ENSG00000178028, ENSG00000088325, ENSG00000100941, ENSG00000150995, ENSG00000132646, ENSG00000137804, ENSG00000100316, ENSG00000137807, ENSG00000166851, ENSG00000135446, ENSG00000145386, ENSG00000131747, ENSG00000117650, ENSG00000117399, ENSG00000134690, ENSG0000…	104	1417	12063	2.6194	0.000111879	7.99178e-06	0.00057367
GOTERM_CC_FAT	GO:0070013~intracellular organelle lumen	36	29.5082	4.50165e-07	ENSG00000105325, ENSG00000179218, ENSG00000154473, ENSG00000117724, ENSG00000123485, ENSG00000115306, ENSG00000148773, ENSG00000094804, ENSG00000170312, ENSG00000067704, ENSG00000178028, ENSG00000088325, ENSG00000100941, ENSG00000150995, ENSG00000132646, ENSG00000137804, ENSG00000100316, ENSG00000137807, ENSG00000166851, ENSG00000135446, ENSG00000145386, ENSG00000131747, ENSG00000106028, ENSG0000…	104	1739	12063	2.40118	0.000114335	7.62276e-06	0.000586266
GOTERM_BP_FAT	GO:0000070~mitotic sister chromatid segregation	7	5.7377	3.8862e-07	ENSG00000135476, ENSG00000121152, ENSG00000154473, ENSG00000080986, ENSG00000121621, ENSG00000137804, ENSG00000117650	111	34	12798	23.7377	0.0003462	1.92365e-05	0.000604971
SP_PIR_KEYWORDS	cytoplasm	46	37.7049	4.96914e-07	ENSG00000120265, ENSG00000168209, ENSG00000105325, ENSG00000135476, ENSG00000179218, ENSG00000205542, ENSG00000117724, ENSG00000164022, ENSG00000115306, ENSG00000149503, ENSG00000066279, ENSG00000124614, ENSG00000111665, ENSG00000143476, ENSG00000094804, ENSG00000156970, ENSG00000088325, ENSG00000183963, ENSG00000023287, ENSG00000121621, ENSG00000204388, ENSG00000137804, ENSG00000204389, ENSG0000…	122	3227	17847	2.08528	0.000109315	1.09321e-05	0.00063254
GOTERM_BP_FAT	GO:0010564~regulation of cell cycle process	10	8.19672	4.14528e-07	ENSG00000105325, ENSG00000135476, ENSG00000075218, ENSG00000179218, ENSG00000117724, ENSG00000011426, ENSG00000112742, ENSG00000137804, ENSG00000117650, ENSG00000175063	111	110	12798	10.4816	0.000369277	1.9439e-05	0.000645303
GOTERM_BP_FAT	GO:0000819~sister chromatid segregation	7	5.7377	4.65763e-07	ENSG00000135476, ENSG00000121152, ENSG00000154473, ENSG00000080986, ENSG00000121621, ENSG00000137804, ENSG00000117650	111	35	12798	23.0595	0.000414908	2.07495e-05	0.00072506
GOTERM_CC_FAT	GO:0043233~organelle lumen	36	29.5082	7.91593e-07	ENSG00000105325, ENSG00000179218, ENSG00000154473, ENSG00000117724, ENSG00000123485, ENSG00000115306, ENSG00000148773, ENSG00000094804, ENSG00000170312, ENSG00000067704, ENSG00000178028, ENSG00000088325, ENSG00000100941, ENSG00000150995, ENSG00000132646, ENSG00000137804, ENSG00000100316, ENSG00000137807, ENSG00000166851, ENSG00000135446, ENSG00000145386, ENSG00000131747, ENSG00000106028, ENSG0000…	104	1780	12063	2.34587	0.000201044	1.25665e-05	0.00103092
SP_PIR_KEYWORDS	cytoskeleton	18	14.7541	1.00771e-06	ENSG00000205542, ENSG00000117724, ENSG00000115306, ENSG00000072864, ENSG00000149503, ENSG00000142945, ENSG00000134690, ENSG00000156970, ENSG00000183963, ENSG00000088325, ENSG00000011426, ENSG00000121621, ENSG00000137804, ENSG00000137807, ENSG00000076382, ENSG00000178999, ENSG00000101447, ENSG00000087586	122	622	17847	4.23338	0.000221671	2.01539e-05	0.00128274
GOTERM_CC_FAT	GO:0000779~condensed chromosome, centromeric region	8	6.55738	1.24961e-06	ENSG00000156970, ENSG00000123485, ENSG00000117724, ENSG00000072864, ENSG00000080986, ENSG00000076382, ENSG00000178999, ENSG00000142945	104	65	12063	14.2757	0.000317352	1.86705e-05	0.00162741
SP_PIR_KEYWORDS	ubl conjugation	17	13.9344	1.56439e-06	ENSG00000154473, ENSG00000108106, ENSG00000146648, ENSG00000079616, ENSG00000111665, ENSG00000117399, ENSG00000170312, ENSG00000134690, ENSG00000156970, ENSG00000011426, ENSG00000162244, ENSG00000121621, ENSG00000132646, ENSG00000137804, ENSG00000175063, ENSG00000087586, ENSG00000092199	122	571	17847	4.3553	0.000344106	2.868e-05	0.00199135
GOTERM_BP_FAT	GO:0007093~mitotic cell cycle checkpoint	7	5.7377	1.65443e-06	ENSG00000170312, ENSG00000156970, ENSG00000075218, ENSG00000154473, ENSG00000117724, ENSG00000112742, ENSG00000145386	111	43	12798	18.7693	0.00147301	7.01928e-05	0.00257546
SP_PIR_KEYWORDS	ATP	11	9.01639	4.23316e-06	ENSG00000170312, ENSG00000141959, ENSG00000115541, ENSG00000131747, ENSG00000168906, ENSG00000204388, ENSG00000146648, ENSG00000204389, ENSG00000137807, ENSG00000117650, ENSG00000166851, ENSG00000135446	122	233	17847	6.90625	0.000930864	7.16357e-05	0.00538843
SP_PIR_KEYWORDS	centromere	6	4.91803	5.53261e-06	ENSG00000134690, ENSG00000123485, ENSG00000149503, ENSG00000117650, ENSG00000178999, ENSG00000142945	122	38	17847	23.0979	0.00121644	8.69375e-05	0.00704245
GOTERM_CC_FAT	GO:0005829~cytosol	28	22.9508	8.17013e-06	ENSG00000105325, ENSG00000179218, ENSG00000154473, ENSG00000164022, ENSG00000115306, ENSG00000124614, ENSG00000111665, ENSG00000109475, ENSG00000094804, ENSG00000170312, ENSG00000070915, ENSG00000156970, ENSG00000188229, ENSG00000127824, ENSG00000100316, ENSG00000166851, ENSG00000135446, ENSG00000104833, ENSG00000072864, ENSG00000144713, ENSG00000117650, ENSG00000117399, ENSG00000141959, ENSG0000…	104	1299	12063	2.50018	0.00207307	0.000115283	0.0106398
GOTERM_CC_FAT	GO:0000777~condensed chromosome kinetochore	7	5.7377	8.53536e-06	ENSG00000156970, ENSG00000123485, ENSG00000117724, ENSG00000072864, ENSG00000080986, ENSG00000076382, ENSG00000142945	104	57	12063	14.2444	0.00216564	0.000114098	0.0111154
GOTERM_CC_FAT	GO:0000922~spindle pole	6	4.91803	9.4077e-06	ENSG00000117724, ENSG00000072864, ENSG00000088325, ENSG00000066279, ENSG00000117650, ENSG00000166851	104	34	12063	20.4689	0.00238672	0.000119471	0.0122513
GOTERM_BP_FAT	GO:0048015~phosphoinositide-mediated signaling	8	6.55738	8.13109e-06	ENSG00000131747, ENSG00000156970, ENSG00000163918, ENSG00000080986, ENSG00000132646, ENSG00000076382, ENSG00000087586, ENSG00000175063	111	85	12798	10.8515	0.00721865	0.000329256	0.0126571
GOTERM_BP_FAT	GO:0000075~cell cycle checkpoint	8	6.55738	1.18822e-05	ENSG00000170312, ENSG00000156970, ENSG00000075218, ENSG00000154473, ENSG00000117724, ENSG00000112742, ENSG00000145386, ENSG00000094804	111	90	12798	10.2486	0.0105312	0.000460201	0.0184956
GOTERM_BP_FAT	GO:0051640~organelle localization	8	6.55738	1.2782e-05	ENSG00000135476, ENSG00000117724, ENSG00000072864, ENSG00000066279, ENSG00000080986, ENSG00000121621, ENSG00000137804, ENSG00000013810	111	91	12798	10.136	0.0113242	0.000474423	0.0198962
GOTERM_CC_FAT	GO:0005813~centrosome	11	9.01639	1.85427e-05	ENSG00000135476, ENSG00000131747, ENSG00000156970, ENSG00000175216, ENSG00000072864, ENSG00000121621, ENSG00000112118, ENSG00000117650, ENSG00000166851, ENSG00000111057, ENSG00000087586	104	221	12063	5.77328	0.00469882	0.000224255	0.0241462
SP_PIR_KEYWORDS	dna replication	7	5.7377	2.59001e-05	ENSG00000106028, ENSG00000163918, ENSG00000076003, ENSG00000132646, ENSG00000112118, ENSG00000094804, ENSG00000143476	122	86	17847	11.9071	0.0056819	0.000379802	0.0329643
GOTERM_BP_FAT	GO:0000910~cytokinesis	6	4.91803	2.2167e-05	ENSG00000135476, ENSG00000011426, ENSG00000149503, ENSG00000137804, ENSG00000178999, ENSG00000166851	111	40	12798	17.2946	0.0195573	0.00078973	0.0345024
GOTERM_MF_FAT	GO:0005198~structural molecule activity	15	12.2951	3.54683e-05	ENSG00000104833, ENSG00000115306, ENSG00000176014, ENSG00000144713, ENSG00000111799, ENSG00000111057, ENSG00000109475, ENSG00000136942, ENSG00000183963, ENSG00000101680, ENSG00000100941, ENSG00000188229, ENSG00000162244, ENSG00000127824, ENSG00000100316	85	579	12244	3.73179	0.00794875	0.000886331	0.0453028
GOTERM_BP_FAT	GO:0051439~regulation of ubiquitin-protein ligase activity during mitotic cell cycle	7	5.7377	2.94831e-05	ENSG00000170312, ENSG00000105325, ENSG00000156970, ENSG00000154473, ENSG00000166851, ENSG00000117399, ENSG00000175063	111	70	12798	11.5297	0.0259277	0.00100987	0.0458871
GOTERM_BP_FAT	GO:0040001~establishment of mitotic spindle localization	4	3.27869	3.35316e-05	ENSG00000135476, ENSG00000072864, ENSG00000080986, ENSG00000137804	111	8	12798	57.6486	0.0294352	0.00110595	0.0521866
GOTERM_CC_FAT	GO:0005815~microtubule organizing center	11	9.01639	5.31345e-05	ENSG00000135476, ENSG00000131747, ENSG00000156970, ENSG00000175216, ENSG00000072864, ENSG00000121621, ENSG00000112118, ENSG00000117650, ENSG00000166851, ENSG00000111057, ENSG00000087586	104	250	12063	5.10358	0.0134059	0.00061329	0.0691771
SP_PIR_KEYWORDS	Chromosome partition	5	4.09836	5.49005e-05	ENSG00000135476, ENSG00000154473, ENSG00000149503, ENSG00000117650, ENSG00000142945	122	31	17847	23.5947	0.0120058	0.000754618	0.0698625
GOTERM_BP_FAT	GO:0051276~chromosome organization	15	12.2951	4.75406e-05	ENSG00000135476, ENSG00000131747, ENSG00000154473, ENSG00000117724, ENSG00000123485, ENSG00000080986, ENSG00000117650, ENSG00000142599, ENSG00000134690, ENSG00000121152, ENSG00000178028, ENSG00000112983, ENSG00000121621, ENSG00000137804, ENSG00000128510	111	469	12798	3.68755	0.041475	0.0015117	0.0739818
GOTERM_BP_FAT	GO:0051438~regulation of ubiquitin-protein ligase activity	7	5.7377	5.07809e-05	ENSG00000170312, ENSG00000105325, ENSG00000156970, ENSG00000154473, ENSG00000166851, ENSG00000117399, ENSG00000175063	111	77	12798	10.4816	0.0442386	0.00155902	0.0790225
SP_PIR_KEYWORDS	nucleus	48	39.3443	6.89925e-05	ENSG00000105325, ENSG00000135476, ENSG00000154473, ENSG00000117724, ENSG00000123485, ENSG00000164022, ENSG00000184661, ENSG00000149503, ENSG00000066279, ENSG00000076248, ENSG00000140332, ENSG00000148773, ENSG00000143476, ENSG00000094804, ENSG00000170312, ENSG00000156970, ENSG00000178028, ENSG00000088325, ENSG00000023287, ENSG00000100941, ENSG00000132646, ENSG00000121621, ENSG00000137804, ENSG0000…	122	4115	17847	1.70638	0.0150643	0.000892477	0.0877878
SP_PIR_KEYWORDS	coiled coil	29	23.7705	7.60833e-05	ENSG00000117724, ENSG00000149503, ENSG00000066279, ENSG00000178028, ENSG00000183963, ENSG00000023287, ENSG00000101680, ENSG00000100941, ENSG00000121621, ENSG00000137804, ENSG00000076382, ENSG00000137807, ENSG00000013810, ENSG00000072864, ENSG00000080986, ENSG00000111799, ENSG00000173391, ENSG00000079616, ENSG00000117650, ENSG00000111057, ENSG00000142945, ENSG00000142599, ENSG00000128944, ENSG0000…	122	1933	17847	2.19468	0.0165996	0.00092951	0.0968062
GOTERM_BP_FAT	GO:0051340~regulation of ligase activity	7	5.7377	6.30334e-05	ENSG00000170312, ENSG00000105325, ENSG00000156970, ENSG00000154473, ENSG00000166851, ENSG00000117399, ENSG00000175063	111	80	12798	10.0885	0.0546164	0.0018704	0.0980805
SMART	SM00129:KISc	5	4.09836	0.000108036	ENSG00000112984, ENSG00000121621, ENSG00000079616, ENSG00000137807, ENSG00000142945	54	41	8640	19.5122	0.00528007	0.00528007	0.103537
UP_SEQ_FEATURE	binding site:ATP	14	11.4754	7.19063e-05	ENSG00000170312, ENSG00000131747, ENSG00000156970, ENSG00000067704, ENSG00000024422, ENSG00000112742, ENSG00000168906, ENSG00000146648, ENSG00000178999, ENSG00000166851, ENSG00000117650, ENSG00000135446, ENSG00000142945, ENSG00000087586	122	536	17826	3.81643	0.0361478	0.0182403	0.103843
GOTERM_BP_FAT	GO:0051653~spindle localization	4	3.27869	7.09567e-05	ENSG00000135476, ENSG00000072864, ENSG00000080986, ENSG00000137804	111	10	12798	46.1189	0.0612674	0.00203743	0.110403
GOTERM_BP_FAT	GO:0051293~establishment of spindle localization	4	3.27869	7.09567e-05	ENSG00000135476, ENSG00000072864, ENSG00000080986, ENSG00000137804	111	10	12798	46.1189	0.0612674	0.00203743	0.110403
GOTERM_CC_FAT	GO:0005654~nucleoplasm	20	16.3934	0.000124219	ENSG00000105325, ENSG00000131747, ENSG00000117399, ENSG00000094804, ENSG00000170312, ENSG00000142599, ENSG00000182481, ENSG00000178028, ENSG00000163918, ENSG00000076003, ENSG00000100941, ENSG00000112983, ENSG00000132646, ENSG00000112984, ENSG00000137807, ENSG00000112118, ENSG00000166851, ENSG00000135446, ENSG00000145386, ENSG00000175063	104	870	12063	2.66645	0.0310609	0.00137095	0.161654
UP_SEQ_FEATURE	mutagenesis site	29	23.7705	0.000140097	ENSG00000135476, ENSG00000205542, ENSG00000123485, ENSG00000184661, ENSG00000108106, ENSG00000149503, ENSG00000076248, ENSG00000146648, ENSG00000166710, ENSG00000143476, ENSG00000156970, ENSG00000100941, ENSG00000132646, ENSG00000148175, ENSG00000166851, ENSG00000178999, ENSG00000131747, ENSG00000080986, ENSG00000112742, ENSG00000173391, ENSG00000116161, ENSG00000117650, ENSG00000111057, ENSG0000…	122	2000	17826	2.11866	0.069222	0.0236279	0.202227
INTERPRO	IPR019821:Kinesin, motor region, conserved site	5	4.09836	0.000182391	ENSG00000112984, ENSG00000121621, ENSG00000079616, ENSG00000137807, ENSG00000142945	110	41	15706	17.4124	0.044752	0.044752	0.236833
INTERPRO	IPR001752:Kinesin, motor region	5	4.09836	0.000182391	ENSG00000112984, ENSG00000121621, ENSG00000079616, ENSG00000137807, ENSG00000142945	110	41	15706	17.4124	0.044752	0.044752	0.236833
GOTERM_BP_FAT	GO:0006260~DNA replication	9	7.37705	0.000170905	ENSG00000131747, ENSG00000106028, ENSG00000117724, ENSG00000163918, ENSG00000076003, ENSG00000132646, ENSG00000112118, ENSG00000094804, ENSG00000143476	111	182	12798	5.70151	0.141261	0.00474775	0.265721
UP_SEQ_FEATURE	domain:Kinesin-motor	5	4.09836	0.000185206	ENSG00000112984, ENSG00000121621, ENSG00000079616, ENSG00000137807, ENSG00000142945	122	42	17826	17.3946	0.0904765	0.0234298	0.267261
GOTERM_CC_FAT	GO:0044445~cytosolic part	8	6.55738	0.000237423	ENSG00000141959, ENSG00000136942, ENSG00000144713, ENSG00000115484, ENSG00000162244, ENSG00000124614, ENSG00000100316, ENSG00000109475	104	145	12063	6.39947	0.0585299	0.00250987	0.308765
GOTERM_BP_FAT	GO:0031396~regulation of protein ubiquitination	7	5.7377	0.000206001	ENSG00000170312, ENSG00000105325, ENSG00000156970, ENSG00000154473, ENSG00000166851, ENSG00000117399, ENSG00000175063	111	99	12798	8.15233	0.167703	0.00554714	0.320205
KEGG_PATHWAY	hsa04540:Gap junction	7	5.7377	0.000327507	ENSG00000170312, ENSG00000104833, ENSG00000176014, ENSG00000188229, ENSG00000150995, ENSG00000127824, ENSG00000146648	54	88	4906	7.22685	0.0207457	0.0104272	0.332217
GOTERM_CC_FAT	GO:0022625~cytosolic large ribosomal subunit	5	4.09836	0.00026661	ENSG00000136942, ENSG00000144713, ENSG00000162244, ENSG00000100316, ENSG00000109475	104	37	12063	15.6744	0.0654854	0.00270546	0.346661
INTERPRO	IPR018316:Tubulin/FtsZ, 2-layer sandwich domain	4	3.27869	0.000340126	ENSG00000104833, ENSG00000176014, ENSG00000188229, ENSG00000127824	110	20	15706	28.5564	0.0818422	0.0417945	0.441232
GOTERM_BP_FAT	GO:0008283~cell proliferation	13	10.6557	0.000285613	ENSG00000154473, ENSG00000117724, ENSG00000072864, ENSG00000066279, ENSG00000146648, ENSG00000142945, ENSG00000148773, ENSG00000156970, ENSG00000088325, ENSG00000205213, ENSG00000132646, ENSG00000013810, ENSG00000166851	111	425	12798	3.52674	0.224709	0.00745785	0.443695
GENERIF_SUMMARY	18663358:A novel function of Aurora-A, the regulation of ch-TOG and MCAK localization, in a common pathway in control of spindle pole integrity.	3	2.45902	0.000247074	ENSG00000175216, ENSG00000142945, ENSG00000087586	105	3	11371	108.295	0.539146	0.539146	0.446138
GOTERM_BP_FAT	GO:0051656~establishment of organelle localization	6	4.91803	0.000290148	ENSG00000135476, ENSG00000117724, ENSG00000072864, ENSG00000080986, ENSG00000121621, ENSG00000137804	111	68	12798	10.1733	0.227837	0.00736019	0.450726
PIR_SUPERFAMILY	PIRSF002306:tubulin	4	3.27869	0.000458944	ENSG00000104833, ENSG00000176014, ENSG00000188229, ENSG00000127824	53	21	7047	25.3261	0.0262735	0.0262735	0.455682
KEGG_PATHWAY	hsa03030:DNA replication	5	4.09836	0.000496169	ENSG00000106028, ENSG00000163918, ENSG00000076003, ENSG00000132646, ENSG00000112118	54	35	4906	12.9788	0.0312636	0.0105317	0.502916
INTERPRO	IPR000217:Tubulin	4	3.27869	0.000394814	ENSG00000104833, ENSG00000176014, ENSG00000188229, ENSG00000127824	110	21	15706	27.1965	0.0943641	0.0324995	0.51201
INTERPRO	IPR017975:Tubulin, conserved site	4	3.27869	0.000394814	ENSG00000104833, ENSG00000176014, ENSG00000188229, ENSG00000127824	110	21	15706	27.1965	0.0943641	0.0324995	0.51201
INTERPRO	IPR003008:Tubulin/FtsZ, GTPase domain	4	3.27869	0.000454851	ENSG00000104833, ENSG00000176014, ENSG00000188229, ENSG00000127824	110	22	15706	25.9603	0.107915	0.0281447	0.589655
GOTERM_CC_FAT	GO:0022626~cytosolic ribosome	6	4.91803	0.000499703	ENSG00000136942, ENSG00000144713, ENSG00000162244, ENSG00000124614, ENSG00000100316, ENSG00000109475	104	77	12063	9.03821	0.119228	0.00487103	0.648832
GOTERM_BP_FAT	GO:0019932~second-messenger-mediated signaling	9	7.37705	0.00077318	ENSG00000131747, ENSG00000156970, ENSG00000163918, ENSG00000080986, ENSG00000132646, ENSG00000146648, ENSG00000076382, ENSG00000087586, ENSG00000175063	111	228	12798	4.55121	0.498008	0.0189615	1.19687
GOTERM_BP_FAT	GO:0031399~regulation of protein modification process	10	8.19672	0.000812484	ENSG00000170312, ENSG00000105325, ENSG00000156970, ENSG00000154473, ENSG00000023287, ENSG00000112742, ENSG00000146648, ENSG00000166851, ENSG00000117399, ENSG00000175063	111	287	12798	4.01733	0.515296	0.0193831	1.25735
GOTERM_BP_FAT	GO:0006259~DNA metabolic process	13	10.6557	0.000860605	ENSG00000131747, ENSG00000106028, ENSG00000117724, ENSG00000079616, ENSG00000076248, ENSG00000143476, ENSG00000094804, ENSG00000182481, ENSG00000178028, ENSG00000163918, ENSG00000076003, ENSG00000132646, ENSG00000112118	111	481	12798	3.11614	0.535656	0.0199852	1.33136
GENERIF_SUMMARY	17488622:These results identify a GEF-H1-dependent mechanism to modulate localized RhoA activation during cytokinesis under the control of mitotic kinases.	3	2.45902	0.000813768	ENSG00000170312, ENSG00000178999, ENSG00000087586	105	5	11371	64.9771	0.92209	0.720876	1.46232
SP_PIR_KEYWORDS	cell cycle control	4	3.27869	0.00118959	ENSG00000170312, ENSG00000148773, ENSG00000135446, ENSG00000145386	122	31	17847	18.8757	0.230386	0.0136879	1.50376
GOTERM_BP_FAT	GO:0051783~regulation of nuclear division	5	4.09836	0.00109422	ENSG00000135476, ENSG00000117724, ENSG00000112742, ENSG00000137804, ENSG00000117650	111	53	12798	10.8771	0.622989	0.0247021	1.68988
GOTERM_BP_FAT	GO:0007088~regulation of mitosis	5	4.09836	0.00109422	ENSG00000135476, ENSG00000117724, ENSG00000112742, ENSG00000137804, ENSG00000117650	111	53	12798	10.8771	0.622989	0.0247021	1.68988
GOTERM_BP_FAT	GO:0006412~translation	10	8.19672	0.00113606	ENSG00000102317, ENSG00000136942, ENSG00000067704, ENSG00000164022, ENSG00000144713, ENSG00000162244, ENSG00000146648, ENSG00000124614, ENSG00000100316, ENSG00000109475	111	301	12798	3.83047	0.636802	0.0250023	1.75397
KEGG_PATHWAY	hsa03010:Ribosome	6	4.91803	0.00186368	ENSG00000136942, ENSG00000144713, ENSG00000162244, ENSG00000124614, ENSG00000100316, ENSG00000109475	54	83	4906	6.5676	0.112535	0.0294056	1.87724
GOTERM_BP_FAT	GO:0006414~translational elongation	6	4.91803	0.00134265	ENSG00000136942, ENSG00000144713, ENSG00000162244, ENSG00000124614, ENSG00000100316, ENSG00000109475	111	95	12798	7.28193	0.697932	0.0287755	2.06981
INTERPRO	IPR002453:Beta tubulin	3	2.45902	0.0016643	ENSG00000104833, ENSG00000176014, ENSG00000188229	110	9	15706	47.5939	0.341695	0.0802168	2.14197
GENERIF_SUMMARY	17268814:Observational study of gene-disease association and gene-gene interaction. (HuGE Navigator)	3	2.45902	0.00121337	ENSG00000156970, ENSG00000154473, ENSG00000112742	105	6	11371	54.1476	0.977768	0.718814	2.17296
GENERIF_SUMMARY	19008095:Observational study of gene-disease association. (HuGE Navigator)	3	2.45902	0.00121337	ENSG00000135476, ENSG00000117724, ENSG00000117650	105	6	11371	54.1476	0.977768	0.718814	2.17296
GENERIF_SUMMARY	15931342:Observational study of genetic testing. (HuGE Navigator)	3	2.45902	0.00121337	ENSG00000198786, ENSG00000198804, ENSG00000198712	105	6	11371	54.1476	0.977768	0.718814	2.17296
GOTERM_CC_FAT	GO:0015934~large ribosomal subunit	5	4.09836	0.00169412	ENSG00000136942, ENSG00000144713, ENSG00000162244, ENSG00000100316, ENSG00000109475	104	60	12063	9.66587	0.349927	0.0158242	2.18398
GOTERM_CC_FAT	GO:0005730~nucleolus	15	12.2951	0.00171439	ENSG00000131747, ENSG00000154473, ENSG00000123485, ENSG00000115306, ENSG00000117650, ENSG00000148773, ENSG00000134690, ENSG00000136942, ENSG00000088325, ENSG00000150995, ENSG00000100941, ENSG00000112983, ENSG00000137804, ENSG00000112118, ENSG00000100316	104	674	12063	2.58139	0.353272	0.0154448	2.20985
UP_SEQ_FEATURE	short sequence motif:Nuclear localization signal	9	7.37705	0.00156784	ENSG00000182481, ENSG00000156970, ENSG00000117724, ENSG00000023287, ENSG00000137807, ENSG00000140332, ENSG00000142945, ENSG00000143476, ENSG00000092199	122	321	17826	4.09668	0.55218	0.148429	2.24155
GOTERM_MF_FAT	GO:0003777~microtubule motor activity	5	4.09836	0.00181715	ENSG00000112984, ENSG00000121621, ENSG00000079616, ENSG00000137807, ENSG00000142945	85	76	12244	9.47678	0.335839	0.040097	2.29681
GOTERM_BP_FAT	GO:0051319~G2 phase	3	2.45902	0.00149469	ENSG00000182481, ENSG00000075218, ENSG00000117724	111	7	12798	49.4131	0.736253	0.0312343	2.30166
GOTERM_BP_FAT	GO:0000085~G2 phase of mitotic cell cycle	3	2.45902	0.00149469	ENSG00000182481, ENSG00000075218, ENSG00000117724	111	7	12798	49.4131	0.736253	0.0312343	2.30166
KEGG_PATHWAY	hsa05130:Pathogenic Escherichia coli infection	5	4.09836	0.00240397	ENSG00000104833, ENSG00000176014, ENSG00000188229, ENSG00000127824, ENSG00000111057	54	53	4906	8.57093	0.142762	0.0303381	2.41549
GOTERM_CC_FAT	GO:0005876~spindle microtubule	4	3.27869	0.00187994	ENSG00000170312, ENSG00000121621, ENSG00000137804, ENSG00000076382	104	29	12063	15.9987	0.379949	0.0163461	2.42084
SP_PIR_KEYWORDS	phosphotransferase	7	5.7377	0.00225357	ENSG00000170312, ENSG00000141959, ENSG00000112742, ENSG00000146648, ENSG00000166851, ENSG00000135446, ENSG00000087586	122	197	17847	5.19801	0.391249	0.0245119	2.83105
GOTERM_BP_FAT	GO:0051235~maintenance of location	5	4.09836	0.00185018	ENSG00000179218, ENSG00000205542, ENSG00000066279, ENSG00000080986, ENSG00000013810	111	61	12798	9.4506	0.807958	0.0376461	2.84173
GOTERM_CC_FAT	GO:0005657~replication fork	4	3.27869	0.00228422	ENSG00000163918, ENSG00000178028, ENSG00000132646, ENSG00000112118	104	31	12063	14.9665	0.44058	0.0191756	2.93432
GOTERM_BP_FAT	GO:0051329~interphase of mitotic cell cycle	6	4.91803	0.00192165	ENSG00000182481, ENSG00000075218, ENSG00000117724, ENSG00000146648, ENSG00000135446, ENSG00000094804	111	103	12798	6.71635	0.819826	0.0382019	2.94996
GOTERM_BP_FAT	GO:0032268~regulation of cellular protein metabolic process	12	9.83607	0.00209203	ENSG00000170312, ENSG00000105325, ENSG00000156970, ENSG00000154473, ENSG00000179218, ENSG00000023287, ENSG00000112742, ENSG00000146648, ENSG00000166851, ENSG00000135446, ENSG00000117399, ENSG00000175063	111	463	12798	2.98827	0.845251	0.0406176	3.20755
GOTERM_BP_FAT	GO:0051325~interphase	6	4.91803	0.00217989	ENSG00000182481, ENSG00000075218, ENSG00000117724, ENSG00000146648, ENSG00000135446, ENSG00000094804	111	106	12798	6.52626	0.856927	0.0413886	3.34012
GOTERM_BP_FAT	GO:0051436~negative regulation of ubiquitin-protein ligase activity during mitotic cell cycle	5	4.09836	0.00220875	ENSG00000105325, ENSG00000156970, ENSG00000154473, ENSG00000117399, ENSG00000175063	111	64	12798	9.0076	0.860567	0.0410521	3.38364
GOTERM_BP_FAT	GO:0031145~anaphase-promoting complex-dependent proteasomal ubiquitin-dependent protein catabolic process	5	4.09836	0.00220875	ENSG00000170312, ENSG00000156970, ENSG00000154473, ENSG00000117399, ENSG00000175063	111	64	12798	9.0076	0.860567	0.0410521	3.38364
GOTERM_BP_FAT	GO:0043623~cellular protein complex assembly	7	5.7377	0.00239993	ENSG00000104833, ENSG00000179218, ENSG00000117724, ENSG00000176014, ENSG00000188229, ENSG00000011426, ENSG00000127824	111	158	12798	5.10811	0.882452	0.0436222	3.67143
GOTERM_BP_FAT	GO:0051352~negative regulation of ligase activity	5	4.09836	0.00247278	ENSG00000105325, ENSG00000156970, ENSG00000154473, ENSG00000117399, ENSG00000175063	111	66	12798	8.73464	0.889857	0.0440215	3.78086
GOTERM_BP_FAT	GO:0051444~negative regulation of ubiquitin-protein ligase activity	5	4.09836	0.00247278	ENSG00000105325, ENSG00000156970, ENSG00000154473, ENSG00000117399, ENSG00000175063	111	66	12798	8.73464	0.889857	0.0440215	3.78086
GOTERM_BP_FAT	GO:0051437~positive regulation of ubiquitin-protein ligase activity during mitotic cell cycle	5	4.09836	0.0026126	ENSG00000170312, ENSG00000105325, ENSG00000166851, ENSG00000117399, ENSG00000175063	111	67	12798	8.60428	0.902789	0.0455475	3.9906
GOTERM_CC_FAT	GO:0033279~ribosomal subunit	6	4.91803	0.00312256	ENSG00000136942, ENSG00000144713, ENSG00000162244, ENSG00000124614, ENSG00000100316, ENSG00000109475	104	116	12063	5.9995	0.548134	0.0252993	3.99116
GOTERM_BP_FAT	GO:0034621~cellular macromolecular complex subunit organization	10	8.19672	0.00272031	ENSG00000104833, ENSG00000179218, ENSG00000123485, ENSG00000117724, ENSG00000176014, ENSG00000188229, ENSG00000011426, ENSG00000121621, ENSG00000127824, ENSG00000142945	111	342	12798	3.37127	0.911708	0.0464755	4.15189
SMART	SM00220:S_TKc	7	5.7377	0.00464835	ENSG00000170312, ENSG00000112742, ENSG00000117650, ENSG00000178999, ENSG00000166851, ENSG00000135446, ENSG00000087586	54	257	8640	4.35798	0.204115	0.107876	4.3689
GOTERM_BP_FAT	GO:0051443~positive regulation of ubiquitin-protein ligase activity	5	4.09836	0.00290834	ENSG00000170312, ENSG00000105325, ENSG00000166851, ENSG00000117399, ENSG00000175063	111	69	12798	8.35488	0.925362	0.048681	4.43281
SMART	SM00320:WD40	7	5.7377	0.00491771	ENSG00000105325, ENSG00000178252, ENSG00000154473, ENSG00000092470, ENSG00000140332, ENSG00000117399, ENSG00000143476	54	260	8640	4.30769	0.2146	0.0773643	4.61675
UP_SEQ_FEATURE	repeat:WD 7	6	4.91803	0.00329212	ENSG00000105325, ENSG00000178252, ENSG00000092470, ENSG00000140332, ENSG00000117399, ENSG00000143476	122	147	17826	5.96387	0.815175	0.245267	4.65272
