# Supplementary material for: Complementary Post Transcriptional Regulatory Information is Detected by PUNCH-P and Ribosome Profiling
Source: Sci Rep. 2016 Feb 22;6:21635. doi: 10.1038/srep21635 (PMC4761937; doi:10.1038/srep21635)
Supplement: Supplementary Table 6 [file srep21635-s7.xls]

## Sheet: Legend
RP-PP	Genes that are significantly DE in RP but not in PP
PP-RP	Genes that are significantly DE in PP but not in RP
RPiPP	The intersect of genes significantly DE in both PP and RP
RPuPP	The union of genes significantly DE in both PP and RP

## Sheet: RP-PP
Pathway	Cluster Number	Pval
IL-5 signaling pathway	1/4	p=2.52e-02
Physiological and Pathological Hypertrophy of the Heart	1/4	p=1.01e-02
miRNA regulation of DNA Damage Response	1/4	p=2.95e-02
miRNAs involved in DDR	1/4	p=2.87e-02
Epithelium TarBase	1/4	p=4.51e-08
Leukocyte TarBase	1/4	p=1.59e-03
Lymphocyte TarBase	1/4	p=2.18e-06
Muscle cell TarBase	1/4	p=4.33e-09
Squamous cell TarBase	1/4	p=2.76e-05
TSH signaling pathway	1/4	p=8.57e-04
Prolactin Signaling Pathway	1/4	p=1.34e-03
Alpha 6 Beta 4 signaling pathway	1/4	p=1.50e-02
Selenium Metabolism and Selenoproteins	1/4	p=1.97e-02
IL-3 Signaling Pathway	1/4	p=3.65e-02
Myometrial Relaxation and Contraction Pathways	1/4	p=1.65e-04
Keap1-Nrf2 Pathway	1/4	p=2.07e-02
Focal Adhesion	1/4	p=1.47e-04
Signaling of Hepatocyte Growth Factor Receptor	1/4	p=1.61e-02
IL-6 signaling pathway	1/4	p=2.67e-02
TGF beta Signaling Pathway	1/4	p=1.12e-04
Oxidative Stress	1/4	p=9.06e-05
mRNA processing	1/4	p=9.92e-16
EGF/EGFR Signaling Pathway	1/4	p=4.58e-03
IL-2 Signaling pathway	1/4	p=2.67e-02
Senescence and Autophagy	1/4	p=2.04e-03
DNA damage response	1/4	p=2.41e-02
Prostaglandin Synthesis and Regulation	1/4	p=1.57e-03
Translation Factors	2/4	p=9.28e-20
IL-5 signaling pathway	2/4	p=3.20e-02
Cytoplasmic Ribosomal Proteins	2/4	p=1.03e-95
IL-2 Signaling pathway	2/4	p=3.33e-02
Selenium Pathway	3/4	p=3.03e-02
Vitamin B12 Metabolism	3/4	p=2.27e-02
Folate Metabolism	3/4	p=1.63e-02
Cell cycle	3/4	p=3.78e-03
Proteasome Degradation	3/4	p=1.11e-17
Integrated Cancer pathway	3/4	p=3.00e-02
SREBP signalling	3/4	p=9.31e-03
Integrated Breast Cancer Pathway	3/4	p=1.52e-03
RANKL/RANK Signaling Pathway	3/4	p=2.78e-02
TNF alpha Signaling Pathway	3/4	p=1.71e-03
Signal Transduction of S1P Receptor	3/4	p=1.00e-02
TGF beta Signaling Pathway	3/4	p=2.47e-02
MAPK signaling pathway	3/4	p=5.10e-04
Nucleotide Metabolism	3/4	p=7.11e-03
Eukaryotic Transcription Initiation	3/4	p=1.33e-06
G1 to S cell cycle control	3/4	p=1.15e-02
DNA Replication	3/4	p=1.34e-05
Insulin Signaling	3/4	p=5.73e-03
Glycogen Metabolism	3/4	p=3.85e-02
Regulation of Actin Cytoskeleton	3/4	p=2.64e-03
G13 Signaling Pathway	3/4	p=1.96e-04
Mismatch repair	3/4	p=9.99e-03
Notch Signaling Pathway	3/4	p=3.35e-02
Senescence and Autophagy	3/4	p=6.52e-03
DNA damage response	3/4	p=4.69e-02
DNA damage response (only ATM dependent)	3/4	p=4.02e-02
Serotonin HTR1 Group and FOS Pathway	3/4	p=3.20e-02
Electron Transport Chain	4/4	p=5.28e-45
Androgen receptor signaling pathway	4/4	p=1.29e-02
miRNA regulation of DNA Damage Response	4/4	p=7.37e-03
Oxidative phosphorylation	4/4	p=2.96e-21
Arachidonate Epoxygenase / Epoxide Hydrolase	4/4	p=3.76e-02
TCA Cycle	4/4	p=1.15e-02

## Sheet: PP-RP
Pathway	Cluster Number	Pval
Energy Metabolism	1/13	p=3.84e-02
cytochrome P450	1/13	p=4.33e-02
AMPK signaling	2/13	p=9.24e-04
miRNA regulation of DNA Damage Response	2/13	p=1.33e-05
Energy Metabolism	2/13	p=3.08e-02
miRNAs involved in DDR	2/13	p=1.09e-02
TP53 network	2/13	p=1.27e-02
Cell cycle	2/13	p=2.18e-11
Integrated Cancer pathway	2/13	p=2.24e-02
Integrated Breast Cancer Pathway	2/13	p=4.93e-03
Cell Differentiation - meta	2/13	p=1.32e-02
Cell Differentiation - Index	2/13	p=9.80e-03
Adipogenesis	2/13	p=3.40e-03
TGF beta Signaling Pathway	2/13	p=3.90e-03
G1 to S cell cycle control	2/13	p=5.14e-10
DNA Replication	2/13	p=3.14e-04
Endochondral Ossification	2/13	p=4.76e-02
Mismatch repair	2/13	p=5.20e-03
Notch Signaling Pathway	2/13	p=3.98e-02
ErbB signaling pathway	2/13	p=3.59e-02
DNA damage response	2/13	p=1.10e-05
TSH signaling pathway	3/13	p=4.84e-02
Signal Transduction of S1P Receptor	3/13	p=1.62e-02
IL-6 signaling pathway	3/13	p=2.85e-02
DNA Replication	3/13	p=2.85e-02
G13 Signaling Pathway	3/13	p=3.03e-02
Energy Metabolism	4/13	p=6.66e-06
Cell Differentiation - meta	4/13	p=1.18e-06
Cell Differentiation - Index	4/13	p=6.33e-07
Adipogenesis	4/13	p=5.41e-05
TGF beta Signaling Pathway	4/13	p=1.58e-02
MAPK signaling pathway	4/13	p=1.82e-02
p38 MAPK Signaling Pathway	4/13	p=4.05e-03
EGF/EGFR Signaling Pathway	4/13	p=7.84e-05
Endochondral Ossification	4/13	p=8.09e-03
Matrix Metalloproteinases	5/13	p=4.91e-03
NOD pathway	5/13	p=6.21e-03
Regulation of toll-like receptor signaling pathway	5/13	p=2.27e-02
Selenium Pathway	5/13	p=1.44e-02
Vitamin B12 Metabolism	5/13	p=8.95e-03
MicroRNAs in cardiomyocyte hypertrophy	5/13	p=1.50e-02
Type II diabetes mellitus	5/13	p=3.76e-03
Folate Metabolism	5/13	p=1.23e-02
Apoptosis Modulation and Signaling	5/13	p=1.61e-02
Cell cycle	5/13	p=1.64e-02
IL-1 signaling pathway	5/13	p=9.09e-03
RANKL/RANK Signaling Pathway	5/13	p=9.52e-03
TWEAK Signaling Pathway	5/13	p=7.65e-03
Prolactin Signaling Pathway	5/13	p=1.24e-02
B Cell Receptor Signaling Pathway	5/13	p=1.61e-02
TNF alpha Signaling Pathway	5/13	p=1.43e-02
Adipogenesis	5/13	p=2.20e-02
Apoptosis	5/13	p=1.53e-02
EBV LMP1 signaling	5/13	p=4.19e-03
Notch Signaling Pathway	5/13	p=7.22e-03
FAS pathway and Stress induction of HSP regulation	5/13	p=6.93e-03
MAPK signaling pathway	5/13	p=2.73e-02
IL-4 signaling pathway	5/13	p=9.24e-03
G1 to S cell cycle control	5/13	p=1.12e-02
DNA Replication	5/13	p=6.64e-03
Cytokines and Inflammatory Response	5/13	p=4.19e-03
TGF Beta Signaling Pathway	5/13	p=8.80e-03
TCR Signaling Pathway	5/13	p=1.51e-02
Monoamine Transport	5/13	p=5.06e-03
Toll-like receptor signaling pathway	5/13	p=1.66e-02
AMPK signaling	6/13	p=3.75e-02
Selenium Pathway	6/13	p=4.72e-02
Vitamin B12 Metabolism	6/13	p=2.95e-02
Folate Metabolism	6/13	p=4.03e-02
SREBP signalling	6/13	p=3.51e-02
Leptin signaling pathway	6/13	p=3.51e-02
Fatty Acid Biosynthesis	6/13	p=1.15e-02
Oxidative Stress	6/13	p=1.58e-02
Cytoplasmic Ribosomal Proteins	6/13	p=4.86e-02
iron metabolism in placenta	7/13	p=3.85e-03
G Protein Signaling Pathways	8/13	p=2.51e-02
mRNA processing	10/13	p=2.73e-02
Matrix Metalloproteinases	11/13	p=3.28e-03

## Sheet: RPiPP
Pathway	Cluster Number	Pval
Cytoplasmic Ribosomal Proteins	1/15	p=5.88e-12
Cell cycle	2/15	p=6.53e-09
Integrated Cancer pathway	2/15	p=1.18e-03
Integrated Breast Cancer Pathway	2/15	p=2.40e-02
AMPK signaling	3/15	p=4.84e-02
Cell cycle	3/15	p=4.03e-11
Integrated Cancer pathway	3/15	p=2.42e-02
Integrated Breast Cancer Pathway	3/15	p=5.79e-03
EGF/EGFR Signaling Pathway	3/15	p=5.73e-03
G1 to S cell cycle control	3/15	p=1.29e-07
DNA Replication	3/15	p=5.46e-11
Mismatch repair	3/15	p=5.63e-03
ErbB signaling pathway	3/15	p=3.88e-02
DNA damage response	3/15	p=4.78e-02
Apoptosis Modulation and Signaling	4/15	p=2.67e-02
MAPK signaling pathway	4/15	p=4.50e-02
Apoptosis Modulation by HSP70	4/15	p=5.30e-03
Alpha 6 Beta 4 signaling pathway	5/15	p=5.35e-03
Focal Adhesion	5/15	p=2.91e-02
MAPK signaling pathway	5/15	p=9.17e-03
Apoptosis Modulation by HSP70	5/15	p=1.06e-03
Electron Transport Chain	7/15	p=3.05e-05
Effects of nitric oxide	7/15	p=1.06e-03
EGF/EGFR Signaling Pathway	7/15	p=1.77e-02
Electron Transport Chain	8/15	p=3.05e-05
Oxidative phosphorylation	8/15	p=1.12e-05
G Protein Signaling Pathways	10/15	p=5.07e-03
TCR Signaling Pathway	10/15	p=5.07e-03
Serotonin HTR1 Group and FOS Pathway	10/15	p=1.93e-03
Serotonin Receptor 2 and ELK-SRF/GATA4 signaling	10/15	p=9.17e-04
TOR signaling	13/15	p=4.14e-03
Glycolysis and Gluconeogenesis	14/15	p=3.48e-02
Methylation Pathways	14/15	p=7.50e-03
Cell cycle	15/15	p=4.32e-02
FAS pathway and Stress induction of HSP regulation	15/15	p=1.84e-02

## Sheet: RPuPP
Pathway	Cluster Number	Pval
Electron Transport Chain	1/5	p=1.17e-42
Selenium Pathway	1/5	p=4.71e-02
SREBP signalling	1/5	p=2.19e-02
Alpha 6 Beta 4 signaling pathway	1/5	p=3.26e-03
Focal Adhesion	1/5	p=4.09e-05
TGF beta Signaling Pathway	1/5	p=4.39e-02
Oxidative phosphorylation	1/5	p=2.58e-19
Arachidonate Epoxygenase / Epoxide Hydrolase	1/5	p=1.75e-03
Translation Factors	2/5	p=4.30e-16
Signaling of Hepatocyte Growth Factor Receptor	2/5	p=4.17e-02
mRNA processing	2/5	p=3.44e-02
Cytoplasmic Ribosomal Proteins	2/5	p=2.33e-105
miRNA regulation of DNA Damage Response	3/5	p=1.65e-03
Cell cycle	3/5	p=1.92e-09
Integrated Cancer pathway	3/5	p=2.35e-02
TGF beta Signaling Pathway	3/5	p=1.80e-02
DNA damage response	3/5	p=1.31e-03
Selenium Pathway	4/5	p=4.08e-03
Vitamin B12 Metabolism	4/5	p=2.09e-02
MicroRNAs in cardiomyocyte hypertrophy	4/5	p=5.03e-02
SREBP signalling	4/5	p=4.07e-02
TSH signaling pathway	4/5	p=5.08e-06
Prolactin Signaling Pathway	4/5	p=2.27e-02
TNF alpha Signaling Pathway	4/5	p=4.12e-02
Selenium Metabolism and Selenoproteins	4/5	p=2.02e-02
Keap1-Nrf2 Pathway	4/5	p=7.23e-03
Focal Adhesion	4/5	p=3.61e-02
G Protein Signaling Pathways	4/5	p=1.81e-02
IL-6 signaling pathway	4/5	p=6.15e-03
TGF beta Signaling Pathway	4/5	p=1.06e-03
MAPK signaling pathway	4/5	p=3.62e-03
Eukaryotic Transcription Initiation	4/5	p=2.24e-05
Oxidative Stress	4/5	p=1.66e-04
mRNA processing	4/5	p=1.01e-10
EGF/EGFR Signaling Pathway	4/5	p=2.01e-02
DNA Replication	4/5	p=6.15e-03
Regulation of Actin Cytoskeleton	4/5	p=2.79e-02
G13 Signaling Pathway	4/5	p=8.04e-03
Mismatch repair	4/5	p=2.08e-02
Senescence and Autophagy	4/5	p=1.48e-03
Type II interferon signaling (IFNG)	4/5	p=2.51e-02
SIDS Susceptibility Pathways	4/5	p=1.67e-03
Serotonin HTR1 Group and FOS Pathway	4/5	p=3.35e-03
Prostaglandin Synthesis and Regulation	4/5	p=2.08e-03
miRNA regulation of DNA Damage Response	5/5	p=6.04e-05
miRNAs involved in DDR	5/5	p=1.03e-02
Nuclear Receptors	5/5	p=5.00e-02
Cell cycle	5/5	p=5.15e-17
Proteasome Degradation	5/5	p=1.75e-19
IL-1 signaling pathway	5/5	p=1.48e-02
Cholesterol Biosynthesis	5/5	p=1.25e-02
Integrated Cancer pathway	5/5	p=1.56e-05
Integrated Breast Cancer Pathway	5/5	p=2.17e-05
TNF alpha Signaling Pathway	5/5	p=8.81e-03
Signaling of Hepatocyte Growth Factor Receptor	5/5	p=3.84e-02
FAS pathway and Stress induction of HSP regulation	5/5	p=7.04e-03
TGF beta Signaling Pathway	5/5	p=4.55e-02
MAPK signaling pathway	5/5	p=9.63e-04
Nucleotide Metabolism	5/5	p=1.49e-02
Diurnally regulated genes with circadian orthologs	5/5	p=1.55e-03
EGF/EGFR Signaling Pathway	5/5	p=1.76e-02
G1 to S cell cycle control	5/5	p=2.17e-15
DNA Replication	5/5	p=3.14e-12
Mismatch repair	5/5	p=2.29e-03
Notch Signaling Pathway	5/5	p=2.57e-03
Senescence and Autophagy	5/5	p=7.92e-05
DNA damage response	5/5	p=4.25e-05
