# Supplementary material for: Complementary Post Transcriptional Regulatory Information is Detected by PUNCH-P and Ribosome Profiling
Source: Sci Rep. 2016 Feb 22;6:21635. doi: 10.1038/srep21635 (PMC4761937; doi:10.1038/srep21635)
Supplement: Supplementary Table 7 [file srep21635-s8.xls]

## Sheet: RPupPPdn
ENSG	RPFoldChange	PPFoldChange
ENSG00000004455	0.030036, p=4.42e-02	-0.352853, p=5.85e-05
ENSG00000005884	0.358546, p=8.10e-05	-0.347733, p=1.38e-02
ENSG00000014138	0.357841, p=1.77e-02	-0.350467, p=4.69e-02
ENSG00000021826	0.021608, p=4.48e-02	-0.489623, p=5.46e-04
ENSG00000023839	0.258944, p=3.56e-03	-0.420013, p=3.73e-03
ENSG00000024422	0.499520, p=5.38e-08	-0.532480, p=1.71e-02
ENSG00000030582	0.323815, p=2.24e-04	-0.379387, p=4.12e-03
ENSG00000044574	0.007137, p=9.08e-03	-0.274687, p=4.09e-04
ENSG00000052749	0.407500, p=2.03e-05	-0.361087, p=2.91e-03
ENSG00000058668	0.280159, p=3.97e-02	-0.290610, p=2.70e-04
ENSG00000064042	0.619427, p=2.95e-10	-0.338517, p=2.63e-02
ENSG00000068654	0.382726, p=7.53e-04	-0.172517, p=2.38e-02
ENSG00000070915	0.589828, p=3.48e-15	-0.966363, p=1.30e-05
ENSG00000071553	0.245154, p=2.09e-02	-0.287883, p=3.95e-02
ENSG00000072310	0.427453, p=1.09e-06	-0.335997, p=2.81e-02
ENSG00000072682	0.605938, p=5.93e-07	-0.158780, p=3.59e-02
ENSG00000086758	0.404967, p=1.58e-07	-0.155100, p=1.56e-02
ENSG00000089154	0.429934, p=1.47e-06	-0.251980, p=2.07e-04
ENSG00000101868	0.293389, p=3.28e-02	-0.153877, p=1.45e-02
ENSG00000102858	0.351324, p=7.39e-03	-0.482577, p=1.15e-03
ENSG00000105426	0.468998, p=1.03e-08	-0.172023, p=1.39e-03
ENSG00000105953	0.320266, p=6.93e-04	-0.174373, p=1.66e-02
ENSG00000106682	0.032367, p=2.51e-02	-0.174177, p=3.57e-02
ENSG00000106991	0.219927, p=2.71e-02	-0.680657, p=3.03e-03
ENSG00000108679	0.349641, p=1.45e-05	-0.249267, p=1.07e-02
ENSG00000109861	0.022489, p=4.99e-02	-0.753153, p=2.14e-04
ENSG00000110090	0.277805, p=1.83e-02	-0.192723, p=4.47e-02
ENSG00000113161	0.340217, p=1.33e-03	-0.400573, p=1.90e-03
ENSG00000114650	0.303306, p=1.86e-02	-0.721480, p=1.92e-02
ENSG00000115306	0.765787, p=2.85e-12	-1.060630, p=1.88e-04
ENSG00000116685	0.244145, p=2.23e-02	-0.321347, p=6.49e-03
ENSG00000117984	0.191832, p=3.33e-02	-0.199743, p=3.51e-02
ENSG00000120885	0.018885, p=2.43e-03	-0.396500, p=7.27e-03
ENSG00000124942	0.958038, p=1.90e-53	-0.477817, p=2.92e-02
ENSG00000125753	0.305015, p=1.11e-02	-0.419693, p=9.81e-04
ENSG00000125844	0.836946, p=2.23e-12	-0.470350, p=4.79e-02
ENSG00000127463	0.351332, p=9.37e-04	-0.239160, p=7.91e-03
ENSG00000127948	0.276755, p=4.31e-02	-0.535040, p=3.24e-03
ENSG00000128567	0.273452, p=1.97e-03	-0.665720, p=1.25e-03
ENSG00000130175	0.330942, p=1.64e-05	-0.256810, p=3.50e-03
ENSG00000130810	0.339544, p=4.89e-02	-0.268363, p=3.55e-02
ENSG00000132142	0.337148, p=3.03e-03	-0.924910, p=1.84e-06
ENSG00000132182	0.443319, p=7.50e-10	-0.172017, p=1.02e-02
ENSG00000132382	0.347542, p=3.39e-04	-0.580567, p=2.58e-04
ENSG00000136068	0.502938, p=1.18e-08	-0.329390, p=2.35e-05
ENSG00000136153	0.568349, p=1.72e-07	-0.224570, p=1.47e-02
ENSG00000136271	0.259933, p=2.94e-02	-0.317203, p=3.21e-02
ENSG00000142207	0.560352, p=1.28e-08	-0.165107, p=3.44e-02
ENSG00000143641	0.435765, p=5.23e-07	-0.064090, p=1.63e-02
ENSG00000147065	0.221550, p=3.28e-02	-0.197690, p=1.79e-02
ENSG00000148296	0.607833, p=1.43e-08	-0.225393, p=3.53e-02
ENSG00000148334	0.387000, p=1.65e-03	-0.484710, p=9.55e-03
ENSG00000149115	0.697215, p=3.43e-08	-0.255850, p=2.90e-02
ENSG00000149428	0.300355, p=7.81e-03	-0.305280, p=9.15e-04
ENSG00000153201	0.365808, p=5.60e-03	-0.367343, p=8.80e-04
ENSG00000161016	0.030100, p=5.34e-04	-0.319707, p=8.41e-03
ENSG00000162337	0.286920, p=7.77e-03	-0.383297, p=1.07e-02
ENSG00000162413	0.443705, p=2.09e-05	-0.193917, p=1.50e-02
ENSG00000166508	0.221270, p=3.91e-02	-0.222860, p=1.43e-03
ENSG00000166986	0.456759, p=8.70e-09	-0.369037, p=1.64e-02
ENSG00000167513	0.328564, p=1.29e-02	-0.326160, p=2.19e-02
ENSG00000168209	0.703940, p=4.17e-20	-1.135303, p=9.99e-04
ENSG00000169174	0.482790, p=8.70e-10	-0.251343, p=2.65e-03
ENSG00000169710	0.644305, p=1.85e-26	-0.059677, p=1.45e-02
ENSG00000172572	0.410466, p=5.08e-06	-0.269943, p=3.71e-02
ENSG00000182158	0.562542, p=1.25e-06	-0.284573, p=4.02e-02
ENSG00000187957	0.336488, p=7.92e-04	-0.341870, p=3.51e-02
ENSG00000188976	0.284051, p=9.37e-03	-0.501043, p=1.16e-04
ENSG00000196576	0.514969, p=1.12e-08	-0.159833, p=1.67e-02
ENSG00000196924	0.666978, p=8.89e-26	-0.184863, p=6.34e-03
ENSG00000197081	0.340054, p=4.72e-04	-0.290063, p=2.33e-02
ENSG00000197102	0.424751, p=1.43e-06	-0.220597, p=1.01e-04
ENSG00000198732	0.323365, p=1.50e-03	-1.150047, p=7.61e-04
ENSG00000214160	0.280733, p=2.31e-02	-0.486907, p=1.94e-02
ENSG00000215021	0.024770, p=2.85e-02	-0.482967, p=2.59e-03
ENSG00000243207	0.530533, p=6.19e-04	-0.268363, p=3.55e-02
ENSG00000243649	0.329944, p=1.69e-02	-0.632793, p=4.87e-02
ENSG00000253729	0.457594, p=1.29e-11	-0.615873, p=1.21e-04

## Sheet: RPdnPPup
ENSG	RPFoldChange	PPFoldChange
ENSG00000004700	-0.150699, p=2.94e-02	0.292650, p=8.76e-04
ENSG00000040341	-0.271612, p=1.49e-02	0.364067, p=1.82e-04
ENSG00000050405	-0.011071, p=2.45e-02	0.237103, p=3.56e-02
ENSG00000071539	-0.014084, p=4.15e-03	0.217033, p=2.91e-03
ENSG00000073712	-0.043309, p=2.37e-02	0.259530, p=9.20e-03
ENSG00000078674	-0.139971, p=9.89e-03	0.230847, p=6.49e-03
ENSG00000082153	-0.105093, p=2.86e-04	0.242830, p=1.10e-02
ENSG00000083312	-0.175016, p=3.67e-09	0.377550, p=3.01e-02
ENSG00000084652	-0.168336, p=9.64e-03	0.331430, p=4.08e-02
ENSG00000100129	-0.148498, p=7.65e-06	0.138440, p=2.42e-02
ENSG00000100644	-0.142252, p=1.39e-07	0.254813, p=4.82e-02
ENSG00000101367	-0.151008, p=2.16e-07	0.316570, p=1.88e-02
ENSG00000102317	-0.268224, p=2.00e-17	0.793737, p=1.39e-02
ENSG00000102753	-0.186970, p=2.47e-04	0.633150, p=2.90e-02
ENSG00000103363	-0.089125, p=3.97e-06	0.155167, p=2.54e-02
ENSG00000103995	-0.420607, p=2.42e-03	0.356760, p=1.37e-02
ENSG00000104695	-0.284583, p=3.49e-04	0.305933, p=4.20e-02
ENSG00000105821	-0.340293, p=2.17e-05	0.339827, p=3.51e-02
ENSG00000108406	-0.154053, p=3.26e-03	0.204947, p=4.72e-02
ENSG00000110321	-0.045364, p=3.50e-03	0.121450, p=2.74e-02
ENSG00000110367	-0.244674, p=1.62e-07	0.146553, p=8.75e-03
ENSG00000112651	-0.053083, p=2.03e-02	0.107150, p=2.84e-03
ENSG00000112972	-0.079956, p=7.98e-03	0.619863, p=7.39e-04
ENSG00000113575	-0.179458, p=6.06e-09	0.305933, p=4.20e-02
ENSG00000113594	-0.161715, p=6.13e-06	0.238300, p=4.70e-02
ENSG00000113810	-0.168549, p=1.93e-04	0.410323, p=4.89e-04
ENSG00000114416	-0.068255, p=1.56e-03	0.257080, p=2.37e-03
ENSG00000120129	-2.412077, p=0.00e+00	0.221810, p=3.89e-03
ENSG00000120694	-0.063455, p=2.14e-02	0.262677, p=3.70e-02
ENSG00000126524	-0.240313, p=7.80e-07	0.493397, p=2.33e-02
ENSG00000131263	-0.299946, p=1.60e-07	0.102087, p=6.21e-03
ENSG00000131504	-0.060806, p=1.41e-02	0.320570, p=3.78e-02
ENSG00000134318	-0.183773, p=9.33e-05	0.270830, p=1.14e-02
ENSG00000135486	-0.311583, p=1.12e-14	0.119057, p=7.03e-03
ENSG00000135778	-0.280045, p=4.23e-03	0.111270, p=4.60e-02
ENSG00000137040	-0.490553, p=1.32e-06	0.103560, p=2.54e-02
ENSG00000137106	-0.046700, p=3.73e-02	0.340285, p=3.82e-02
ENSG00000137815	-0.146270, p=5.54e-03	0.398927, p=3.94e-02
ENSG00000137996	-0.273717, p=2.77e-03	0.559640, p=1.38e-02
ENSG00000138772	-0.083534, p=3.58e-03	0.311473, p=1.92e-02
ENSG00000139675	-0.211989, p=4.42e-08	0.119057, p=7.03e-03
ENSG00000143228	-0.139522, p=1.23e-02	0.832007, p=2.06e-02
ENSG00000143756	-0.380876, p=3.60e-06	0.228142, p=4.46e-02
ENSG00000143933	-0.064595, p=4.46e-02	0.491260, p=1.01e-02
ENSG00000144895	-0.129865, p=4.30e-05	0.147610, p=2.37e-02
ENSG00000145632	-1.490383, p=4.65e-98	0.456777, p=3.12e-02
ENSG00000145833	-0.195095, p=1.46e-05	0.458200, p=3.43e-03
ENSG00000147162	-0.163923, p=1.02e-04	0.281523, p=3.57e-04
ENSG00000147274	-0.138979, p=1.36e-05	0.219363, p=2.29e-02
ENSG00000150593	-0.262567, p=2.76e-08	0.276440, p=3.97e-03
ENSG00000153207	-0.033147, p=3.28e-02	0.188737, p=3.87e-02
ENSG00000155090	-0.115627, p=2.48e-02	0.146210, p=1.82e-02
ENSG00000160014	-0.094990, p=3.13e-03	0.491260, p=1.01e-02
ENSG00000162702	-0.263782, p=5.63e-04	0.364470, p=4.09e-02
ENSG00000164134	-0.175605, p=3.72e-06	0.611953, p=3.33e-03
ENSG00000165732	-0.094639, p=2.70e-06	0.351887, p=1.87e-02
ENSG00000166483	-0.210916, p=2.77e-02	0.741867, p=1.02e-02
ENSG00000168078	-0.197345, p=7.76e-07	0.409833, p=1.56e-02
ENSG00000170242	-0.254389, p=2.27e-03	0.317510, p=5.56e-03
ENSG00000170759	-0.475997, p=4.42e-16	0.163980, p=3.12e-02
ENSG00000174780	-0.383872, p=7.99e-14	0.190070, p=6.92e-03
ENSG00000175390	-0.092069, p=1.89e-04	0.338847, p=2.12e-02
ENSG00000196950	-0.140705, p=5.46e-04	0.437440, p=3.11e-02
ENSG00000198380	-0.094151, p=4.66e-02	0.406173, p=3.29e-03
ENSG00000198431	-0.042935, p=2.07e-04	0.519337, p=2.40e-03
ENSG00000198668	-0.486936, p=1.44e-29	0.491260, p=1.01e-02
ENSG00000240891	-1.214709, p=4.32e-02	0.338993, p=2.96e-02
ENSG00000244462	-0.033489, p=1.61e-02	0.220210, p=1.24e-03
