# Supplementary material for: Complementary Post Transcriptional Regulatory Information is Detected by PUNCH-P and Ribosome Profiling
Source: Sci Rep. 2016 Feb 22;6:21635. doi: 10.1038/srep21635 (PMC4761937; doi:10.1038/srep21635)
Supplement: Supplementary Table 8 [file srep21635-s9.xls]

## Sheet: RP Reps
Genes	G1 RP Rep1	G1 RP Rep2	G1 RP Rep3	G1 RP Rep4	M RP Rep1	M RP Rep2	M RP Rep3	M RP Rep4
ENSG00000000003	794	1048	1233	1560	421	585	244	2153
ENSG00000000005	0	0	0	0	0	0	0	0
ENSG00000000419	1463.32	1812.27	2208.78	4707	699.061	882.275	435	4719.94
ENSG00000000457	58	75	89	140	46	51	18	109
ENSG00000000460	343.157	407.417	366	927	178	254	107	1223
ENSG00000000938	0	0	0	0	0	0	0	0
ENSG00000000971	14	23	16	664	7	8	7	1475
ENSG00000001036	1426.54	1772.94	1855.24	3808	768.361	953.018	464	2800
ENSG00000001084	262.004	355.962	372	828	130.862	191.618	90	869.85
ENSG00000001167	312	395	390	384	185	253	122	593
ENSG00000001460	25	31	27	9	7	10	3	37
ENSG00000001461	177	222.033	257.005	118	97	113	59	159
ENSG00000001497	1534.63	1601.81	1999.5	2004	896.753	1152.33	484.565	2948
ENSG00000001561	0	0	0	0	0	0	0	0
ENSG00000001617	458.309	505.589	541	592	246.5	283.812	103	627
ENSG00000001626	12	3	6	0	2	2	2	0
ENSG00000001629	96.5	115.482	140.667	419	50.5	48.4	18	402
ENSG00000001630	2062	2412.17	2574.82	7113	990	1257.9	560.581	6090.74
ENSG00000001631	130	193.6	159	261	74	81	38	424
ENSG00000002016	75	72.8333	55	51	37	34	12	100
ENSG00000002330	99	72	151	30	43	85	38	123
ENSG00000002549	475.065	588.904	580.354	1000	271.5	321.202	125	712.5
ENSG00000002586	1134.35	1007.6	1434.97	2273	605.755	931.078	363.351	2036
ENSG00000002587	6	2	1	0	1	0	0.666667	41
ENSG00000002726	0	0	0	0	0	0	0	0
ENSG00000002745	0	0	0	0	0	0	0	0
ENSG00000002746	18	34	17	0	8	17	3	35
ENSG00000002822	176	219.6	255	170	117	213	71	428
ENSG00000002834	1648.29	1937.72	2280.45	3039.34	803.673	1281.62	537.709	2423.63
ENSG00000002919	58.9492	82.8823	95.6757	99	27.5863	27	9	53
ENSG00000002933	0	0	0	0	0	0	0	0
ENSG00000003056	1300.73	1780.95	1762.04	1788	717.891	951.768	391.355	2012.22
ENSG00000003096	462.846	571.4	601.126	1180	270.85	358.499	144.667	759
ENSG00000003137	66	69	103	177	37	65.8	29	32
ENSG00000003147	37.0595	29.5	58.1056	0	9.41667	25	9	32.5
ENSG00000003249	32	31	35	36	16	16	1	26
ENSG00000003393	55	79.6667	71.6667	45	21	34.5	18	65
ENSG00000003400	42	38.6667	37	99	8	12	5	127
ENSG00000003402	82	92	103.168	99	20	31.4563	20.0024	147
ENSG00000003436	1073.52	1448.41	1439.32	2281	502.958	627.667	260	2600
ENSG00000003509	244	271.608	319.261	647	106.167	115	47.1	527.387
ENSG00000003756	181	262.453	259.727	542	132.346	169.323	77.6	697
ENSG00000003987	0	1	3	29	1	0	2	0
ENSG00000003989	1523	1886	2100	3306	890	1140	520	5743
ENSG00000004059	1955.37	2502.69	2631.72	2191	1097.41	1559.43	605.737	2187
ENSG00000004139	38	39	43	42	24	39.5	19.5	12
ENSG00000004399	188.25	244.818	273	322	168	249.667	84	196
ENSG00000004455	1995.28	2243.91	2802.41	4510	1018.83	1425.53	694.376	3362.16
ENSG00000004468	0	0	0	0	0	0	0	0
ENSG00000004478	1807.6	2003.16	2346.56	6062	1039.55	1215.21	513.894	5103.35
ENSG00000004487	1958.07	2462.61	2404.32	5684	926.936	1289.21	520	4887
ENSG00000004534	156.306	147	179.684	196	85.6444	98.3889	41.8667	413
ENSG00000004660	147	170	237	294	134	123	70	294
ENSG00000004700	502.385	733.808	687.842	1678	274	346.526	149.571	1864
ENSG00000004766	80.273	145.858	149.881	430	45.8571	59.8476	21.127	319.857
ENSG00000004776	2	0	0	0	0	2	0	0
ENSG00000004777	3	3	4	0	1	7	4	0
ENSG00000004779	2342.4	2669.65	3083.56	4011	1073.91	1523.05	671.514	3308.52
ENSG00000004799	580	685	721	2488	420	501	221	2280
ENSG00000004809	0	0	0	0	0	0	0	0
ENSG00000004838	4	1	0	0	0	2	0	0
ENSG00000004846	1	1	1	0	0	3	0	0
ENSG00000004848	0	0	0	0	0	0	0	2.00275
ENSG00000004864	603.592	715.843	763.742	1282	226.75	345.218	165.75	1104
ENSG00000004866	279.808	281.265	359.791	1094	172.386	207.061	108	969.545
ENSG00000004897	508.456	671.923	675.226	845.5	315.653	406.874	186.75	1757.21
ENSG00000004939	0	0	0	0	0	0	0	0
ENSG00000004948	0	0	4	0	0	0	0	0
ENSG00000004961	1347	1715	1757	1488	694	892	386	2349
ENSG00000004975	236	283.143	345.835	447	114	209.633	71	228
ENSG00000005001	3	1	9	0	0	1	2	0
ENSG00000005007	532	676	749	1419	377	607	229	786
ENSG00000005020	77.5476	133.765	121.188	239	53	68.3333	40	418
ENSG00000005022	14932.6	19763.4	19335.1	21175	8824.44	10921.6	4547	17903
ENSG00000005059	115	194	157	96	92	73	28	399
ENSG00000005073	61.103	68	44	281	47.6065	43	30	71
ENSG00000005075	235.203	234.168	300.521	449.187	123.092	163.919	67.5605	347.104
ENSG00000005100	557.163	675.829	839.977	700	293.832	446.845	183.833	880.533
ENSG00000005102	121.299	99.5385	124.75	143	56.3121	68	35	114
ENSG00000005108	0	0	0	0	0	0	0	0
ENSG00000005156	211	234.124	296.576	100	142	193.084	76.8	674.806
ENSG00000005175	397.243	618.73	540.596	2330	214.333	238.038	95.4286	2092
ENSG00000005187	2	17	7	0	8	0	7	30
ENSG00000005189	120.075	139.983	172.5	267	74.4	88.2667	50.4167	87
ENSG00000005194	1125.01	1410.39	1630.62	2022	647.964	816.717	355.809	2333
ENSG00000005238	18	24	26	105	3	10	7	25
ENSG00000005243	4	10	8	11	4	3	1	7
ENSG00000005249	1	1	2	0	0	3	0	0
ENSG00000005302	227.494	264.574	298.155	565	93.5192	141.119	62	352.76
ENSG00000005339	477.11	635.131	750.103	367	368.105	496.111	203.025	906
ENSG00000005379	0	0	0	0	0	0	0	0
ENSG00000005381	0	0	0	0	0	0	0	0
ENSG00000005421	0	3	1.33333	0	1	0	0	0
ENSG00000005436	121.457	160.885	186.845	255	63.6774	91.7718	49	354
ENSG00000005448	1257.8	1593.38	1732.16	1337	715.444	1001.79	434	1135
ENSG00000005469	63	65	60	147	19	19	9	142
ENSG00000005471	0	2.75	6	0	0	1	0	0
ENSG00000005483	80	103.25	84.3	333	41.55	54	33.0643	86
ENSG00000005486	550.495	585.223	777.978	635	278.768	397.432	208.586	503
ENSG00000005513	0	0	0	0	0	0	0	14
ENSG00000005700	265.764	346.387	360.15	493	143.369	158.25	73.75	444.7
ENSG00000005801	133.922	132.824	159.913	367	65.0053	73.5451	54	455
ENSG00000005810	133.25	170.757	147.254	288.5	93.9667	120.5	53	218.6
ENSG00000005812	439.487	551.959	525.391	507	146.409	193.54	83	625
ENSG00000005844	0	2	0	0	0	0	0	0
ENSG00000005882	407.956	509.474	617.284	928	230	352.657	158	368.167
ENSG00000005884	1224.21	1448.65	1692.97	1992	903.714	1152.59	491.57	2371.21
ENSG00000005889	349.945	498.032	527.14	1535	176.676	231.653	125.714	1345.12
ENSG00000005893	2597.78	3479.11	3344.03	4721	1437.66	1605.05	693.66	4731
ENSG00000005955	510.171	603.382	651.364	791	239.947	263.705	136	1161
ENSG00000005961	17	26	28.3333	0	14	7	6	16
ENSG00000005981	0	0	3	0	0	0	0	0
ENSG00000006007	656.594	643.957	833.876	1617	349.425	460.3	205.647	1238
ENSG00000006015	176.565	160.744	209.708	210	89.7647	116.246	54.4286	253
ENSG00000006016	20	25	30	0	10	9	10	27
ENSG00000006025	33	30	38	6	14	21	12	59
ENSG00000006042	0	0	0	0	0	0	0	0
ENSG00000006047	6.03068	5.03751	6.04188	0	2	5.10363	2.03239	68
ENSG00000006059	0	0	3.25	0	0	1	0	5
ENSG00000006071	1	3	7	0	0	3	2	0
ENSG00000006074	0	0	0	0	0	0	0	0
ENSG00000006075	0	0	0	0	0	0	0	0
ENSG00000006114	280	342	372	437	135	204	81	955
ENSG00000006116	6	2	5	0	6	1	1	0
ENSG00000006118	250.911	266.617	368.728	606	180.417	266.711	107	373
ENSG00000006125	2086.36	2715.38	2913.75	4537	1247.11	1515.51	605.64	4151.86
ENSG00000006128	0	0	0	0	0	0	0	0
ENSG00000006194	46.9856	59	56.75	260	26.1667	27	17.5	139
ENSG00000006210	0	0	1	0	0	0	0	0
ENSG00000006282	25.5	31.7727	29	36	13.5714	21	4	36
ENSG00000006283	0	3	0	0	0	3	0	0
ENSG00000006327	1791.78	1747.15	2407.68	1946	930.733	1483.36	627.102	2170.64
ENSG00000006377	1	4.04872	5.05776	7	1.01937	3.09007	1.00424	0
ENSG00000006432	19.8	16	20	3	10	15	4	0
ENSG00000006451	424	520.469	541.917	909	129	236	122	1338
ENSG00000006453	341	482	513	1013	178	264	111	720
ENSG00000006459	28.5	34.0027	33.0023	0	11	12	5	161
ENSG00000006468	0	0	0	0	0	0	0	0
ENSG00000006530	161.5	175.833	168	365	106	142.056	49.6143	371.279
ENSG00000006534	838.911	813.946	1079.82	704	464.504	674.139	310.484	382
ENSG00000006555	0	1	1	0	0.25	1	0	1
ENSG00000006576	282	376	427	717	157	182	93	352
ENSG00000006606	34	69	60	138	20	23	10	0
ENSG00000006607	153	140.857	178	340	83	68	23	258
ENSG00000006611	87	117	115	83	62	107	50	93
ENSG00000006625	605.772	775.347	884.585	1775	391.444	453.954	223.737	1611.89
ENSG00000006634	153.103	160.321	193.738	460	87.4571	100.419	62.3333	615.618
ENSG00000006638	54	52	72.0166	214	16	22	15	55
ENSG00000006652	131	195.314	182.319	570	74.75	74	38	527.059
ENSG00000006659	0	0	0	0	0	0	0	0
ENSG00000006695	126.756	198.969	175.621	344	46.0857	72.8222	36	154
ENSG00000006704	410	465.729	568.362	798	270	426	162	867
ENSG00000006712	561.476	679.519	874.544	1016	368.535	473.905	205	867
ENSG00000006715	178.5	204	208.75	244	79	99	51	543
ENSG00000006740	18.8	4.83333	14	0	5	8	4	0
ENSG00000006744	978.806	1133.24	1268.07	1950	535.833	663.054	271.556	2022
ENSG00000006747	37.25	43	57	109	15	14	20	34
ENSG00000006756	121	122	150	116	86.9167	101	52	200
ENSG00000006757	393.449	600	518	725	179.9	240	136	482
ENSG00000006788	0	0	0	0	0	0	0	0
ENSG00000006831	499	478	524	1155	287	365	163	1021
ENSG00000006837	16	32	36.3333	125	3	9	3	8
ENSG00000007001	0	1	0	0	0	0	0	0
ENSG00000007038	3051.74	3457.1	3965.92	4746	1957.44	2675.46	1198.22	4526.19
ENSG00000007047	19.5	31	29	101	6.33333	33	10	125
ENSG00000007062	5	8	7	0	4	6	0	28
ENSG00000007080	413.159	468.287	625.742	781	207.202	314.202	127.75	842.867
ENSG00000007129	0	0	0	0	0	0	0	0
ENSG00000007168	870.384	1041.58	1045.19	1699	447.589	575.452	231.056	2065.48
ENSG00000007171	2	0	0	0	1	0	0	0
ENSG00000007174	0	0	0	0	0	0	0	0
ENSG00000007202	532.095	741.841	748.726	1282	333.1	467.526	214	907
ENSG00000007216	0	2	1	0	1	2	1	0
ENSG00000007237	28	27	70	0	17	16	6	73
ENSG00000007255	76	91	110	53	45	71	34	220
ENSG00000007264	151.333	212.937	200.258	315	100	132.584	56	113
ENSG00000007306	1	2	0	0	0	0	0	0
ENSG00000007312	4	1	0	0	1	4	0	0
ENSG00000007314	4	10	9	0	0	7	3	9
ENSG00000007341	326.243	409.541	371.554	1070	163.714	221.714	77	848
ENSG00000007350	0	0	0	0	0	0	0	0
ENSG00000007372	35	38	69.6	62	25	45	18	86
ENSG00000007376	222.047	218.67	280.142	513	126.362	177.231	80	222
ENSG00000007384	50.5	40	46	240	29.4	47.6667	24	111
ENSG00000007392	120.963	101.941	117.733	382	94.5833	88.1667	46	407.8
ENSG00000007402	0	0	0	0	0	0	0	0
ENSG00000007516	10	8.77778	5	0	3	11	2	0
ENSG00000007520	369	375.583	579.162	743	202.154	305.587	153	737
ENSG00000007541	271.947	253.622	317.943	185	170	250.85	97	464
ENSG00000007545	55	69.9611	80.4	106	47.75	52.3	15	121.8
ENSG00000007866	81.6917	119.739	117.471	13	69.8	72.6667	38	40
ENSG00000007908	0	0	0	0	0	0	0	0
ENSG00000007923	658.385	836.517	960.561	1305	416.571	546.351	257	1477.43
ENSG00000007933	0	0	0	0	0	0	0	0
ENSG00000007944	107	160	200.354	245	90	80	25	121
ENSG00000007952	0	0	0	0	0	0	0	0
ENSG00000007968	218	234	269	485	96	126	40	84
ENSG00000008018	4773	5405	6212	8451	2220	2810	1357	7227
ENSG00000008056	0	1	0	0	2	2	0	36
ENSG00000008083	99	116	97.5	77	55	93	44	193
ENSG00000008086	43	44	45	0	35	24	11	49
ENSG00000008118	0	1	0	0	1	0	0	0
ENSG00000008128	87.5294	119.794	140.618	183	54.8143	70.086	33	350
ENSG00000008130	471.501	496.053	579.991	823	249.767	288.519	139	668
ENSG00000008196	0	0	1	0	0	1	0	0
ENSG00000008197	0	0	0	0	0	0	0	0
ENSG00000008226	0	0	0	0	0	0	0	0
ENSG00000008256	77	110	88	154	52	71	27	282
ENSG00000008277	11	22	28	66	10	19	2	99
ENSG00000008282	1640.49	1912.17	2021.79	3868	814.256	931.261	422.08	2413
ENSG00000008283	424.926	473.66	574.102	178	222.968	325.97	120.938	229
ENSG00000008294	485.556	633.257	630.804	912	255.333	292.933	123	1752
ENSG00000008300	23	25	26	1	21	16	14	92
ENSG00000008311	1	1	0	0	0	0	0	0
ENSG00000008323	3	8	10	0	0	9	2	0
ENSG00000008324	397	482	487	421	153	213	100	547
ENSG00000008382	26	46	48.7712	86	14.6667	24	10	23
ENSG00000008394	2203.48	2749.62	2744.49	5059	917.239	1199.3	564.41	4453.69
ENSG00000008405	168.542	207.533	181.929	247	89	107.25	56	396
ENSG00000008438	0	0	0	0	0	0	0	0
ENSG00000008441	71.8889	78.1252	102.071	94	26.0317	51.607	34	136
ENSG00000008513	77.5714	60.4286	101.7	149	34	43	19	135
ENSG00000008516	3	0	4.0119	0	1	0	0	0
ENSG00000008517	39	62	70	379	37	49	32	600
ENSG00000008710	69	65.9167	100.367	243	40.3333	63.5	22	124
ENSG00000008735	0	0	0	0	0	0	0	0
ENSG00000008838	572.251	716.583	757.297	1217	330.598	444.939	216.031	909
ENSG00000008853	223	303.367	315	394	127	210.5	94	237
ENSG00000008869	119	149	139	344	89	75	36	387
ENSG00000008952	667.499	912.225	964.424	2088	346.705	389.006	159.5	2454
ENSG00000008988	7132.91	8530.95	10064.4	17693	3143.37	3897.14	2158.69	19235.9
ENSG00000009307	4583.27	5739.28	6167.89	10828	1964.18	2386.03	970.565	7640.39
ENSG00000009335	860.457	952.99	1047.06	2166	349.521	568.223	248	2288.1
ENSG00000009413	89.0833	95.2	79.2381	278	22.3333	59.6667	21	241
ENSG00000009694	1	0	2	0	0	1	0	0
ENSG00000009709	0	0	0	0	0	0	0	0
ENSG00000009724	0	1	0	0	1	1	0	0
ENSG00000009765	0	1	0	0	0	0	0	0
ENSG00000009780	87	155	120.117	270	63	82	34.6667	133
ENSG00000009790	0	1	0	0	0	0	0	0
ENSG00000009830	80	106.667	113	430	35	53.25	25	120
ENSG00000009844	584	791.625	765	1393	264	357.604	161.429	1616
ENSG00000009950	23	39.8571	67.6	47	34.8571	57	29	44
ENSG00000009954	757	864	977	1946	443	474	218	2547
ENSG00000010017	388	481.02	557.018	1085	159.01	211	118	551
ENSG00000010030	0	0	0	0	0	0	0	0
ENSG00000010072	170.93	179.033	172.686	206	63	94.3333	44	420
ENSG00000010165	723	838.138	934	756	408	470	198	1268
ENSG00000010219	89	101	100.405	140	35	60.5	28.4	159
ENSG00000010244	4162.62	5388.83	5112.68	7525.21	2242.69	2870.88	1362.81	6217.59
ENSG00000010256	3017.31	3437.95	3789.3	2969	1863.94	2715.91	1171.1	3782.07
ENSG00000010270	108	125	163	162	22	42	10	79
ENSG00000010278	5835.43	6939.82	7682.05	7838	2756.35	3639.92	1740.66	8338.86
ENSG00000010282	0	0	0	0	0	0	0	0
ENSG00000010292	2137.2	2781.48	2818.29	2870	1685.97	2154.36	875.215	4697.98
ENSG00000010295	1	3	0	0	0	2	0	0
ENSG00000010310	0	2	2	0	1	0	0	0
ENSG00000010318	0	1	2	0	1	0	1	0
ENSG00000010319	38	39	64	0	15.5	37	16	1
ENSG00000010322	78	129	151	282	87	109	43	230
ENSG00000010327	0	2	0	0	0	0	0	10
ENSG00000010361	3	4	4.25	0	1	5	2	0
ENSG00000010379	0	0	1	0	0	0	0	0
ENSG00000010404	23.7143	26	48.8571	103	19.8571	25.5	17	79
ENSG00000010438	0	0	0	0	0	0	0	0
ENSG00000010539	98	151	159.857	141	49	74.8571	34	304
ENSG00000010610	0	0	0	0	0	0	0	0
ENSG00000010626	7.66667	11	11	0	3	4	4	62
ENSG00000010671	0	0	0	0	0	0	0	0
ENSG00000010704	155	163.833	229.5	378	85.3571	140	74	177
ENSG00000010803	33	30.1111	33	1	22	14	7	50
ENSG00000010810	191	213.7	247.806	110	134	144	64	362
ENSG00000010818	38	57	77.0179	46	19	34	15	37
ENSG00000010932	0	0	0	0	0	0	0	0
ENSG00000011007	320	377	479	1330	183	242	109	971
ENSG00000011009	476.381	567.727	609.548	941	328.901	416.75	172.777	627.14
ENSG00000011021	66.75	75.0833	61	40	23	38.5	22	115
ENSG00000011028	69	116.286	124	172	50	84	23	97
ENSG00000011052	7627.38	8769.84	10386.1	10997.5	3671.06	5077.94	2181.22	10340.4
ENSG00000011083	1	0	6	0	1	1	0	0
ENSG00000011105	132.692	175.076	180	3	94.3509	126.75	51	66
ENSG00000011114	100.357	138.694	137.353	129	71	54.8571	14.0024	296.6
ENSG00000011132	80	102	120	279	58	62	31	139
ENSG00000011143	127.024	131.481	153.879	161	65.8154	87.8	39	199
ENSG00000011198	184.176	252.649	264.46	553	113.8	139.307	73	714.974
ENSG00000011201	0	0	0	0	0	2	0	0
ENSG00000011243	296.551	385.723	361.737	644.471	179.044	203.821	102	609.192
ENSG00000011258	79.6667	96.4389	97.7727	132	29.5	56.6667	28	108
ENSG00000011260	587.685	795.457	787.595	1828	336.314	431.779	216.412	1361.11
ENSG00000011275	246.008	251.81	264.475	1007	142.595	175.429	63.6667	615
ENSG00000011295	298.237	316.108	373.249	602	153.657	198.9	105	409
ENSG00000011304	4620.21	5205.22	6242.6	8104.9	2755.76	3846.87	1864.47	6494.57
ENSG00000011332	16	31.7419	12.5	28	8	14	10	53
ENSG00000011347	16	18	26.75	141	6	6	5	48
ENSG00000011376	358	411	451	560	151	200	83	727
ENSG00000011405	418.229	511.681	563.579	1080	188.333	207.5	103.8	1228
ENSG00000011422	867.535	1069.28	1254.74	1223	415.735	528.733	237	1125
ENSG00000011426	1328.62	1734.76	1716.99	1946	1214.57	1665.79	666.623	6437.19
ENSG00000011451	322.333	320	434	341	213	255	131	374
ENSG00000011454	236.114	338.382	379.148	1379	137.067	155.155	81.5	1028
ENSG00000011465	0	1	0	0	0	0	0	0
ENSG00000011478	416.778	400	554.455	586	195	283	142	301
ENSG00000011485	800.898	820.376	1087.57	1118	440.615	626.003	277.333	867
ENSG00000011523	46.5	56	70	49	33	48	29.75	109
ENSG00000011566	177.75	208.655	224	475	71.2	76	51	298
ENSG00000011590	0	0	0	0	0	0	0	0
ENSG00000011600	0	0	0	0	0	0	0	0
ENSG00000011638	90.0617	86.8077	107	217	26	26	11	21
ENSG00000011677	43	43	51	0	25	54	12	79
ENSG00000012048	236	373.607	296.263	467	121.429	157.821	84.5	867.467
ENSG00000012061	251.922	273.5	325.479	416	151.667	201.573	101	412
ENSG00000012124	12	28.2727	28	0	13	11.8824	8	13
ENSG00000012174	964	1267	1336	1453	518	626	297	2250
ENSG00000012211	230.857	252.628	287.593	736	142.789	192.4	82	354
ENSG00000012223	0	0	0	0	0	0	0	0
ENSG00000012232	76	103.8	141.534	120	35.5	81.5455	32	159
ENSG00000012504	0	0	0	0	0	0	0	0
ENSG00000012660	2207	2656	2860	3040	1224	1513	743	4318
ENSG00000012779	48	46	46	0	29	56	21	49
ENSG00000012817	20	23.1511	18	0	10.25	16	6	43
ENSG00000012822	101	116	147	61	75	117	46	392.667
ENSG00000012963	266.762	295.627	307.032	869	110.593	165.859	65.5	663
ENSG00000012983	297.2	330.956	428	910	123	144	73	530
ENSG00000013016	8	7.10815	9.12702	0	1	11.0678	4	4
ENSG00000013275	1987	2497	2575	5072	1015	1409	670	4049
ENSG00000013288	207	268	283	75	151	187	87	178
ENSG00000013293	0	1	0	0	0	0	0	0
ENSG00000013297	2	0	0	0	0	0	0	0
ENSG00000013306	938.259	989.308	1350.3	1767.84	394.708	623.465	230.012	723.857
ENSG00000013364	391.085	421.584	547.358	991	265.112	347.062	133.589	698.333
ENSG00000013374	436.373	638.596	704.754	1880	252.909	295.835	172	1370
ENSG00000013375	376.605	460.956	466.726	1312	200	247.119	97	1287
ENSG00000013392	30	50	41	340	24.5	19	5	90
ENSG00000013441	141.784	173.867	181.667	794	92.3007	146.2	64	772
ENSG00000013503	266	288	329	695	126	163	63	548
ENSG00000013523	164.65	238.571	209	260	125.8	137.967	54	153
ENSG00000013561	159	205.136	195.734	381	70	82.9762	42	310
ENSG00000013563	214.777	235.75	312.264	288	122.375	136.617	45.6667	218
ENSG00000013573	156.5	174.871	165.978	311	86.9679	107.733	53.6	210
ENSG00000013583	472.271	641	709.055	917	264	370	199	564
ENSG00000013588	10860.3	11588.8	14146	16481.3	5689.65	7687.22	3590.28	22226.6
ENSG00000013619	50.0417	84.1254	101.293	61.0011	56.4419	65.7026	21	29.107
ENSG00000013725	0	0	0	0	0	0	0	0
ENSG00000013810	624.499	660.82	812.477	968	561.707	676.69	340.222	2232.04
ENSG00000014123	299	356	427	342	152	195	93	725
ENSG00000014138	396.971	489.055	510.808	883	271.257	318.412	170.333	442
ENSG00000014164	230	256	362.225	774	204	260	122	574
ENSG00000014216	1090.21	1353.93	1595.1	2451	738.895	1063.14	466	2162
ENSG00000014257	61	70	90	267	26	37	16	70
ENSG00000014641	3554.54	4754.39	4645.88	7817	1942.26	2355.98	966.921	6298.27
ENSG00000014824	186.627	218.613	259.83	475	65.4167	98.9857	36	189.62
ENSG00000014914	21	7.5	17	0	3	7	3	0
ENSG00000014919	882	964	1096	1151	460	629	280	1186
ENSG00000015133	68	89	115.333	163	34	68	28	150
ENSG00000015153	143.881	176.886	196.406	298	60.9524	105.65	43.9	510.262
ENSG00000015171	261.6	294.728	314.76	346	151.273	157.667	66	416
ENSG00000015285	1	4	0	0	4	3	1	0
ENSG00000015413	16	24	28	5	7	20	3	44
ENSG00000015475	443.691	420.733	519.411	926	170.2	247.167	102.717	491.872
ENSG00000015479	1941.06	2493.66	2523.08	5648.75	1014.91	1276.35	609.763	5193.45
ENSG00000015520	0	3	0	0	0	0.1	0	9
ENSG00000015532	150	127.81	184.5	334	103.25	140.667	65	210
ENSG00000015568	25.9444	46.1403	45.881	71	22.1176	23.7857	5.16667	145
ENSG00000015592	0	0	0	0	0	0	0	0
ENSG00000015676	163	197	242	389	100	152	48	305
ENSG00000016082	1	0	0	0	0	0	0	0
ENSG00000016391	53	53	57	51	24	34	21	38
ENSG00000016402	3	3	2	0	1	3	1	0
ENSG00000016490	0	0	0	0	0	0	0	0
ENSG00000016602	0	0	1	0	0	0	0	0
ENSG00000016864	333.647	452.516	424.706	962	180.12	179.844	80.8333	866.543
ENSG00000017260	942.584	1031.06	980.053	1898	383.923	466.539	215	2922.22
ENSG00000017373	2	13	7	0	4	10	4	15
ENSG00000017427	0	0	0	0	0	0	0	0
ENSG00000017483	5743.07	6853.78	7896.94	8951.01	3403.49	4592.29	1794.65	7913.1
ENSG00000017621	19	13	23	1	2	8	2	15
ENSG00000017797	387.468	481.077	522.833	502	142.33	188.176	92	796.636
ENSG00000018189	16	8	13	77	8	8	1	9
ENSG00000018236	0	0	0	0	0	0	0	0
ENSG00000018280	0	0	2	0	0	0	2	0
ENSG00000018408	586.861	639.577	715.85	954	287.838	378.089	159.944	824
ENSG00000018510	849	1051	1084	2557	467	527	279	3284
ENSG00000018610	418.751	545.295	532.277	860	245.723	344.921	148.882	1043
ENSG00000018625	4	1	1	1	1	2	0	0
ENSG00000018699	386.667	450.181	480.332	966	185	214.81	93	951.526
ENSG00000018869	0	1	0	0	0	0	0	0
ENSG00000019102	0	0	0	0	0	0	0	0
ENSG00000019144	79.7143	118.8	128.771	99	72.5714	103	48	262
ENSG00000019169	17	19	28	0	17	10	5	21
ENSG00000019186	0	0	0	0	0	1	0	0
ENSG00000019485	63	81	114	138	35	54	21	129
ENSG00000019505	0	4	2	0	0	1	1	0
ENSG00000019549	149	179	179	572	71	113	43	149
ENSG00000019582	0.8	7	3	82	0	2	1	17
ENSG00000019991	0	0	0	0	0	0	0	0
ENSG00000019995	253	292	316	210	118	141	59	594
ENSG00000020129	480.983	499.102	685.984	729	257	394	160	702
ENSG00000020181	13	18	25	0	6	17	5	0
ENSG00000020256	218	328	396.5	401	161	249	111	430
ENSG00000020426	431	487	528	1456	208	288	119	1268
ENSG00000020577	31	44	49	100	17	34	17	105
ENSG00000020633	0	0	1	0	0	0	0	0
ENSG00000020922	285	387.423	508.4	1287	175	219.1	127	1198
ENSG00000021300	2	0	2	0	3	0	1	0
ENSG00000021355	1089.18	1333.37	1413.51	2169	586.06	844.451	349.334	2998.99
ENSG00000021461	0	2.11111	3	0	2.5	1	0	0
ENSG00000021488	2	0	0	0	0	0	0	0
ENSG00000021574	207	269	314	338	90	133	65	154
ENSG00000021645	0	0	0	0	0	0	0	0
ENSG00000021762	193.785	269.696	376.8	381	136.429	187.333	101.667	233.545
ENSG00000021776	355.268	406.89	460.914	879	191.548	219.36	130.3	1026
ENSG00000021826	2377.85	2904.45	3007.03	3940	1306.29	1650.38	752.8	10985
ENSG00000021852	0	0	0	0	0	0	0	0
ENSG00000022267	489.432	639.724	711.187	465	311.624	413.684	208	560.197
ENSG00000022277	978.932	1054.97	1389.89	2403.91	523.488	713.123	287.085	2243
ENSG00000022355	0	0	0	0	0	0	0	0
ENSG00000022556	4	0.00184332	0.00801042	0	3	1.00136	0	0
ENSG00000022567	33.8	47	48	0	18.8333	29	9	16
ENSG00000022840	254.516	308.664	309.179	141	93.4286	138.592	65.3492	289
ENSG00000022976	48.6667	58.3	60.0348	213	31.0714	36.8333	20	101
ENSG00000023041	120	186	191	300	45	48	27	298
ENSG00000023171	287.394	284	444	663	156	191.667	95	657
ENSG00000023191	1094.18	1266.47	1464.2	1297	805.196	982.317	423.791	913.594
ENSG00000023228	1208.66	1517.81	1531.27	1709	588.447	728.695	338.9	2665
ENSG00000023287	379.75	477.172	434.217	997	116	181.55	69	815.414
ENSG00000023318	1123	1404	1428	2941	488	569	293	2900
ENSG00000023330	823.146	1061.5	1180.17	1620	491.693	544.573	227	1039
ENSG00000023445	9.5	15	11	40	10	5	1	81
ENSG00000023516	238	292	294	639	148	166	69	572
ENSG00000023572	538	657	652	2105	254	316	155	2094
ENSG00000023608	385	485	507	465	200	239	138	1099
ENSG00000023697	520.746	580.66	632.597	1387	257.955	366.325	171.105	993.608
ENSG00000023734	2220.91	2677.55	2866.77	5553.55	930.467	1247.95	557.54	5913.57
ENSG00000023839	655	825	811	2333	471	607	214	2272
ENSG00000023892	4	2	0	0	0	2	0	0
ENSG00000023902	0	1	0	0	0	1	1	0
ENSG00000023909	664	1015	950	2351	505	506	230	1518
ENSG00000024048	211	335.19	338.533	383	138.667	195	94	912.533
ENSG00000024422	681.156	689.89	772.6	1546	428.63	612.503	281	1085.79
ENSG00000024526	603.578	748.4	788.177	961	403.318	528.777	256.629	2449.91
ENSG00000024862	109	106	139	158	49	59	34	169
ENSG00000025039	0	0	0	0	0	0	0	3
ENSG00000025156	139	137	158	470	36	58	35	64
ENSG00000025293	243.264	292.939	342.556	602	131.332	213.543	69.125	575
ENSG00000025423	10	21	18	0	8	6	7	57
ENSG00000025434	198.41	237	223.556	214	111	148.455	56	315
ENSG00000025708	40	27	70.6	3	21.6	33.7143	20	47
ENSG00000025770	247	228.605	323.34	561	130.664	215.751	102	273.833
ENSG00000025772	1365	1539	1749	2854	798	1123	455	2983
ENSG00000025796	941.407	1093.21	1107.84	2286	435.454	535.56	245	2424.94
ENSG00000025800	984.424	1065.46	1160.68	2042	469.562	701.364	285.393	2076.97
ENSG00000026025	10435.6	12528.3	13847.3	18837	5702.56	7589.78	3226.44	16454.8
ENSG00000026036	7.375	10.5357	9.25	0	8	15.0714	7.79167	52.75
ENSG00000026103	113.489	164.705	175.704	352	84.0556	106.5	45	712.189
ENSG00000026297	149.079	159.714	189.581	18	71.4333	101.857	43.75	254
ENSG00000026508	9366.06	11948.3	12331.8	19571.4	4939.39	6498.26	2758.76	20627.9
ENSG00000026559	0	0	0	0	0	0	0	0
ENSG00000026652	18	25.8333	36	0	5	10.3333	2	107
ENSG00000026751	0	1	0	0	0	0	0	0
ENSG00000026950	23.2143	38.4828	44.4	174	10	16.3111	11	15
ENSG00000027001	167	202	185	573	74	107	43	314
ENSG00000027075	13	30.75	21	22	16	18	2	89
ENSG00000027644	0	0	0	0	0	0	0	0
ENSG00000027697	281.707	370.146	416	792	137	133.4	76	1007
ENSG00000027847	96.7333	153.436	173.225	104	97.8611	124.044	50.45	205
ENSG00000027869	136	147	185	203	62	119	57	250
ENSG00000028116	153.845	160.276	211.005	543	49.6667	93.013	37.8333	301
ENSG00000028137	0	0	0	0	0	0	0	0
ENSG00000028203	135.985	162.364	180.567	407	58.4667	70	38	375.273
ENSG00000028277	0.888889	0	0	0	0	0	0	0
ENSG00000028310	114.292	98.4189	165.344	329	59.1667	99.3256	35	473.213
ENSG00000028528	658.686	762.314	862.444	2217	347.365	501.417	204.213	1651.75
ENSG00000028839	56	115.538	120	213	31	31	14	150
ENSG00000029153	35	21	23	1	9.875	11	9	123
ENSG00000029363	865.529	1014.41	1116.34	2684	342.676	452.648	227.875	1730.61
ENSG00000029364	725	1042	1010	950	411	478	241	734
ENSG00000029534	19	18	49	0	18	12	6	0
ENSG00000029559	0	0	0	0	0	0	0	0
ENSG00000029639	120	118	177	492	67	87	42	213
ENSG00000029725	231.333	257	295	386	93	109	70	565
ENSG00000029993	762.905	911.461	1048.34	2083	406	524.68	277	1731
ENSG00000030066	3222.53	4294.57	4175.82	5544	1874.81	2389.91	1098.42	7176.72
ENSG00000030110	291.799	371	330.6	417	197.111	269.796	106	302
ENSG00000030304	0	0	0	0	0	0	0	0
ENSG00000030419	8	9.61538	11	0	0	2	1	0
ENSG00000030582	6053.63	7375.35	8050.05	4833	4123.21	5845.22	2324.32	4698.16
ENSG00000031003	121	145	131	512	29	54.2	40	203
ENSG00000031081	2	0	0	0	0	0	0	0
ENSG00000031691	138	161	165	1200	53	57	22	882
ENSG00000031698	1161	1254	1386	2514	674	925	333	3163
ENSG00000031823	182.596	276.946	373.005	323	132.371	178.663	70.3	401
ENSG00000032219	64	88	80	273	16	25.6667	16	283
ENSG00000032389	419.683	447.586	502.195	539	180.111	221.776	83.025	477
ENSG00000032444	543.4	526.738	688.728	746	458	608.199	259	804.091
ENSG00000032742	70	50	91	178	35	37	25	157
ENSG00000033011	1088.69	1208.38	1451.5	1393	701.892	886.055	339.009	1269.51
ENSG00000033030	96	121.75	187.857	233	79.75	81.4667	43	369
ENSG00000033050	1452	1709	1818	2331	720	1069	414	2903
ENSG00000033100	240.417	281.373	358.765	344	164.111	216.75	81	328
ENSG00000033122	5	1	5	0	0	2	0	0
ENSG00000033170	92	105	123.5	443	40	70	23	240
ENSG00000033178	413	455	540	958	190.818	233.333	140.75	1705
ENSG00000033327	41	51.8333	63	45	28	47	12	18
ENSG00000033627	358.937	364.621	441.625	475	205.875	240.049	99	1013
ENSG00000033800	389.878	512.111	562.228	1247	222.103	286.25	117.5	849
ENSG00000033867	177.3	198.265	205.402	359	99	132.214	54	938.363
ENSG00000034053	0	0	0	0	0	0	0	0
ENSG00000034152	568.513	661.656	781.492	1122	237.529	398.359	141.593	740
ENSG00000034239	0	0	0	0	0	0	0	0
ENSG00000034510	5254	5840	7107.99	20196	2364	3011.99	1825	23436
ENSG00000034533	38	53.1429	75.6	29	24	26.5	8	88
ENSG00000034677	294	301.79	312.381	48	122.4	156.833	89	334
ENSG00000034693	320	445	439	944	180	178	107	626
ENSG00000034713	1310.07	1606.03	1596.56	2347	678.49	884.95	373.176	1764.77
ENSG00000034971	0	0	0	0	0	0	0	0
ENSG00000035115	4	1	1	74	3	1	0	3
ENSG00000035141	1008.38	1243.13	1381.05	2001	477.675	651.517	264.907	1224
ENSG00000035403	1716	1946.22	2196.64	1564	1438.77	1876	825	5690.64
ENSG00000035499	332.104	376.895	455.688	440	236.686	286.044	118.542	826.607
ENSG00000035664	45.1726	76.6053	85	56	44	39.725	16	109
ENSG00000035681	236	328.667	316	522	130	132	48	506
ENSG00000035687	959	1420	1414	2460	643	778	329	3612
ENSG00000035720	0	0	0	0	0	0	0	0
ENSG00000035862	1508.02	1667.04	1972.87	2019	757.84	1003.2	432.703	2095.76
ENSG00000035928	404.455	471.106	519.2	1122	140	176.667	91.6667	983
ENSG00000036054	442	553	532	1136	239	254	123	1362
ENSG00000036257	588.583	748.389	863.59	1572	255	401	157.75	1592
ENSG00000036448	0	0	1	0	0	0	0	0
ENSG00000036473	0	0	0	0	0	0	0	0
ENSG00000036530	0	0	0	0	0	0	0	0
ENSG00000036549	124	178.399	223.821	682	55	92.5	38	459
ENSG00000036565	0	0	0	0	0	0	0	0
ENSG00000036672	67.5	86.3333	81	23	29	44	10	80
ENSG00000036828	0	0	0	0	0	0	0	0
ENSG00000037042	192.275	215.858	249.115	234	137.719	197.528	56.2802	219.684
ENSG00000037241	1648	1970	2037	2836	870	1079	525	1734
ENSG00000037280	10	0	1	0	1	4	2	0
ENSG00000037474	3366.19	4237.05	4506.62	5835.65	1807.86	2238.68	1073.83	7420.66
ENSG00000037637	126.545	139	180	247	60	64	30	119
ENSG00000037749	320.383	421.781	435.375	730	122.455	204.458	76.8667	524
ENSG00000037757	324.451	379.032	442.304	627	182.967	271.673	117	381.667
ENSG00000037897	144.167	152.148	214.409	269	112.398	128.874	66	309
ENSG00000037965	0	0	0	0	2	0	0	0
ENSG00000038002	134.356	173.812	189.812	122	70	77.1429	30	169
ENSG00000038210	219	217	257	896	91	112	59	394
ENSG00000038219	254.5	347.481	355.375	669	169	200.5	106	888
ENSG00000038274	942.186	1228.1	1409.2	1639	502.081	627.086	263.75	2208.86
ENSG00000038295	0	0	0	0	0	0	0	10
ENSG00000038358	702.193	734.986	853.429	1607	407.833	596.268	251	1169
ENSG00000038382	433.5	524.659	598.259	575	309	446.338	182	1680.85
ENSG00000038427	0	1	0	0	0	0	0	0
ENSG00000038532	107	167	159.786	170	54.6	76	36	306
ENSG00000038945	0	0	0	0	0	0	0	0
ENSG00000039068	1	2	0.5	0	3	1	1	0
ENSG00000039123	544.102	734.893	653.196	1528	246.035	369.598	170.207	1827.24
ENSG00000039139	16	26	31	67	24	20	8	98
ENSG00000039319	209.8	278.863	287.818	500	113	117.857	54.5	593.909
ENSG00000039523	584.761	645.148	731.719	1300	360.536	429.034	213.75	628
ENSG00000039537	0	0	0	0	0	0	0	0
ENSG00000039560	170.5	183.2	223	339	65	63.9474	45.3333	511
ENSG00000039600	0	1	0	0	0	0	0	0
ENSG00000039650	66.3333	56.2667	80.1048	139	43.4	75.8667	28	26
ENSG00000039987	1	0	0	0	0	0	0	0
ENSG00000040199	123	121	167	153	79	82	38	246
ENSG00000040275	425.128	545.42	679.466	930	254.358	330.289	168.418	1948.7
ENSG00000040341	132.667	189.75	224	622	47.3333	93.9286	48	492
ENSG00000040487	164.572	181.174	221.807	384	67.75	112.028	48	58
ENSG00000040531	62.6667	95	124.333	73	43	66	29	145
ENSG00000040608	58	62	81	52	45	32	10	74
ENSG00000040633	174.12	170.62	233.149	444.646	92.6211	158.184	54.15	471.444
ENSG00000040731	56.9407	55.7894	77.381	75	15	25	14	111
ENSG00000040933	96	111	120	255	50	91	26	72
ENSG00000041353	101	129	122	329	39	57	23	303
ENSG00000041357	5355.71	6841.3	7158.24	12080	2187.44	2870.87	1259.75	12381.2
ENSG00000041515	15	32	31	106	8	23	15	147
ENSG00000041802	693.35	870	961.571	1224	448	628	231	2625
ENSG00000041880	60	51.75	85.6	152	27	52	23	51
ENSG00000041982	2	4	1	0	0	0	3	0
ENSG00000041988	108.867	145.636	179	187	74.2	103.5	47	174
ENSG00000042062	0	0	0	0	0	0	0	0
ENSG00000042088	191.302	258.166	263.817	556	155.136	146.812	87	515.102
ENSG00000042286	431	495	625	1528	303	351	153	1125
ENSG00000042304	0	0	0	0	0	0	0	0
ENSG00000042317	24	29	38.6364	60	24	14	9	7
ENSG00000042429	653.395	754.65	893.153	1289	372.944	482.663	185	1656
ENSG00000042445	1012.52	1213.19	1305.45	1169	631.833	827.198	349.026	1724.37
ENSG00000042493	2163.03	2628.87	3090.75	3987	1438.15	1920.01	800.21	3413.32
ENSG00000042753	3216.29	3724.14	3891.9	4379	1817.18	2263.04	1061.23	3680.83
ENSG00000042781	0	1	0	0	1	0	0	0
ENSG00000042813	0	0	0	0	0	0	0	0
ENSG00000042832	0	1	0	0	0	0	0	0
ENSG00000042980	0	0	0	0	0	0	0	0
ENSG00000043039	0	0	0	0	0	0	0	0
ENSG00000043093	393.679	544.256	593.282	1298	190.259	227.743	106.474	1378.32
ENSG00000043143	346.381	436.777	563.947	898	265.997	325.433	153.667	607
ENSG00000043355	96.1984	108	144.01	1	50	65.2773	43	39.0033
ENSG00000043462	0	0	0	0	0	0	0	0
ENSG00000043514	196.631	194.905	262.978	507	113.567	151.279	93	523
ENSG00000043591	0	1	0.2	0	0	1.5	2	0
ENSG00000044012	0	0	0	0	0	0	0	0
ENSG00000044090	91	86	88	65	48.8	83.5	45	72
ENSG00000044115	2929.13	3623.63	3837.79	5847.86	1847.98	2309.32	1039.71	6525.24
ENSG00000044446	180	153	147	192	104	120	68	324
ENSG00000044459	48	34.0271	66	104	21	36.4049	12	242
ENSG00000044524	0	0	0	0	0	0	0	0
ENSG00000044574	12508	15863.6	16985	28498	7312	9450	3939	36072
ENSG00000046604	2070	2385	2704	6365	1053	1336	603	6938
ENSG00000046647	130	118.5	171.792	124	50	82	22	204
ENSG00000046651	218.25	250.39	254.273	668	106.75	125.625	58	616
ENSG00000046653	0	0	0	0	0	0	0	0
ENSG00000046774	0	0	0	0	0	0	0	0
ENSG00000046889	0	0	0	0	0	0	0	0
ENSG00000047056	69	74	70	185	30	53	17	64
ENSG00000047188	206	189.667	231.333	602	88	103	45	450
ENSG00000047230	281	244	212	549	125	139	56	415
ENSG00000047249	581.126	834.307	888.477	1133	326.201	412.871	140.762	1144.05
ENSG00000047315	1324.72	1754.57	1880.62	2891	673	877.573	420	3273
ENSG00000047346	127	144.9	135.75	184	43	38	23	194
ENSG00000047365	57	76	58	208	24	21	17	30
ENSG00000047410	768	896	931.333	1898	493	554	295	2981
ENSG00000047457	1	7	12	0	4	5	3	3
ENSG00000047578	70	68	67.3333	52	50	48	21.5	181
ENSG00000047579	141.563	150.087	177.272	249	65.5833	81.4881	41	231
ENSG00000047597	397	441	603	427	226	279	127	491
ENSG00000047617	0	2	2	0	0	2	0	0
ENSG00000047621	41.1	73	103.6	131	27	23.5	10	72
ENSG00000047634	195.667	216.627	186.996	231	84.1956	82.7143	31.6667	176
ENSG00000047644	57	84	73	46	57	39	17	44
ENSG00000047648	3	4	4	0	0	1	2	0
ENSG00000047662	0	0	0	0	0	0	1	0
ENSG00000047849	2067.07	2290.67	2873.53	6059.78	1187.37	1500.08	721.302	5088
ENSG00000047932	256	318	347	426	129	189	85	393
ENSG00000047936	5	0	2	1	2	1	0	0
ENSG00000048028	112.457	133.233	149.562	541	67	87	42	507.2
ENSG00000048052	4	1	3	0	0	0	0	0
ENSG00000048140	113	87.2143	91	90	21	40	15	82
ENSG00000048162	1088.71	1311.83	1485.37	2054	564.385	706.1	337	2027
ENSG00000048342	108.706	117.933	125	88	63	67.3333	54	297
ENSG00000048392	73.6667	147.084	167	355	48.5	51.75	24.75	191
ENSG00000048405	147.855	189.164	220.72	375.625	57.6667	70.6	45	318
ENSG00000048462	0	0	0	0	0	0	0	0
ENSG00000048471	29.2069	39	43	0	43	36.0147	13	73
ENSG00000048540	0	0	0	0	0	0	0	0
ENSG00000048544	840	1197	1157	2718	397	471	205	2760
ENSG00000048545	0	0	0	0	0	0	0	0
ENSG00000048649	375.833	427.733	417	1493	179	250.429	107.1	1270.26
ENSG00000048707	176.5	235	257.75	523	123	169	74	471
ENSG00000048740	0	0	0	0	0	0	0	0
ENSG00000048828	1392.66	1644.79	1885.06	3435	771.849	999.381	406	2218
ENSG00000048991	193.333	242.209	193.467	372	85.5	97	38	341
ENSG00000049089	0	1	0	0	0	0	0	0
ENSG00000049130	57	80.5667	72	0	24.9231	34.4681	8	88
ENSG00000049167	72.3125	99.3958	91.1488	68	30.8937	45.3449	17.4	159.75
ENSG00000049192	5	3.5	3	0	0	1	0	32
ENSG00000049239	74	73	89	0	73	110	40	115
ENSG00000049245	596.173	657.318	809.703	748	286.878	363.744	146.736	843
ENSG00000049246	10	8	22	0	8	3	2	35
ENSG00000049247	5	1	6	0	0	1	0	0
ENSG00000049249	1	1	0	0	7	4	2	39
ENSG00000049283	0	0	0	0	0	0	0	2
ENSG00000049323	0	0	0	0	2	1	0	0
ENSG00000049449	2425.04	2697.61	3271.72	4980.73	1058.23	1552.65	685.796	5386.25
ENSG00000049540	1	1	0	0	0	4	0	0
ENSG00000049541	378.019	469.021	578.86	680	168.023	254.566	135.376	512.997
ENSG00000049618	222.067	228.49	294.409	919.278	127.56	214.272	77.6329	522.684
ENSG00000049656	2541	2868	3555	4521	1253	1597	640	3337
ENSG00000049759	242.071	245.233	345	879	137	165	71	407
ENSG00000049768	0	0	0	0	0	0	0	0
ENSG00000049769	9.5	18.5	14.25	0	4	6	0.5	19
ENSG00000049860	1796.71	2241.94	2554.5	3264	865.15	1120.98	543.441	3907.39
ENSG00000049883	122.673	148.84	181.803	487	65.1629	75.6879	29	347
ENSG00000050030	0	0	0	0	0	0	0	0
ENSG00000050130	980.65	1256.09	1113.8	1417	474.907	558	298	1644.32
ENSG00000050165	15	16	25	0	12	9	6	0
ENSG00000050327	78.1479	140.917	169.23	255.208	55.1514	79.8333	24	281
ENSG00000050344	0	0	0	0	0	0	0	0
ENSG00000050393	263.5	273	374	435	104	182.005	73	729
ENSG00000050405	1262.66	1402.5	1731.44	4351.89	648.989	828.333	418.843	4066.61
ENSG00000050426	338.891	384.808	474.051	621	195.33	220.43	103	591.6
ENSG00000050438	1	0	0	0	1.0625	1.33333	1	0
ENSG00000050555	2	1	0	0	0	0	0	0
ENSG00000050628	0	0	1.00617	0	0	1.02471	0	0
ENSG00000050730	0	0	0	0	0	0	0	0
ENSG00000050748	186.473	275.536	254.503	220	91.1667	98.3	48	492.174
ENSG00000050767	1	0	0	0	1	1	0	0
ENSG00000050820	759.389	871.553	1054.23	1459	463.585	624.56	259.357	866.727
ENSG00000051009	193	168	197	311	67	106	66	140
ENSG00000051108	728.378	872.145	1029.9	888	334.428	456.104	230.698	941
ENSG00000051128	136	227.857	204	253	118	140	50	176
ENSG00000051180	378.278	494.866	540.553	1078	198.004	249.615	91.2857	727
ENSG00000051341	58	66	82	268	42	58	22	390
ENSG00000051382	118	129.675	149.966	340	34	58.45	30	259.6
ENSG00000051523	4400.1	4823.92	6104.17	4681	2756.22	3531.79	1445.42	3750.08
ENSG00000051596	1053.13	1136.81	1301.55	2002	587.713	781.735	373.03	1698
ENSG00000051620	47.4917	32	57.8182	23	6	29	12	83
ENSG00000051825	86.5	118.764	92.6	292	44.375	53	20.5	168.857
ENSG00000052126	58	89.7424	103.917	307	62.8333	71	34.8333	311
ENSG00000052344	15	22.5	29	32	7.5	18.75	9	30
ENSG00000052723	411	457	519	826	191	253	135	867
ENSG00000052749	536	628	646	909	389	512	200	1205
ENSG00000052795	11	12	12	0	5	4	0	55
ENSG00000052802	224.333	341.045	313.786	2264	80	97	59	2117
ENSG00000052841	695.298	797.404	856.057	950	370.051	424.875	188.278	1200
ENSG00000052850	0	0	0	0	0	1	0	0
ENSG00000053108	3.05843	11.7142	18.7683	2	5.26786	7.32352	5	20
ENSG00000053254	40	31.1667	30	203	10.0909	20.5	13	35
ENSG00000053328	1	0	0	0	0	0	0	0
ENSG00000053371	1038.75	1100.94	1342.71	1605.38	656.237	810.89	325.56	1158.66
ENSG00000053372	1334	1433	1802	3951	605	852	397	2929
ENSG00000053438	0	0	0	0	0	0	0	0
ENSG00000053501	228.693	244.758	312.893	542	90.1429	161.538	82	281
ENSG00000053524	1	0	0	0	0	0	0	0
ENSG00000053702	0	0	0	0	0	0	0	0
ENSG00000053747	250	351	382	420	196	258	121	432
ENSG00000053770	156.2	213.817	158.984	410	68	55	30.3333	270
ENSG00000053900	124	185.333	178	274	58	59	35	450
ENSG00000053918	4	9	14	50	2	9	6	0
ENSG00000054116	810.438	1010.44	1087.09	1444	345.111	488.14	235.803	1357
ENSG00000054118	858	920	1037	2681	398	562	306	1955
ENSG00000054148	1988	2172.82	2652.43	1702	1249	1795.45	735.346	1796
ENSG00000054179	9	6	11	0	3	9	6	0
ENSG00000054219	0	0	0	0	0	0	0	0
ENSG00000054267	123	178	136	315	63	79	44	579
ENSG00000054277	454	500	611	1437	196	281	107	561
ENSG00000054282	89.0031	135.015	101.2	127	49	61.9083	26	128
ENSG00000054356	0	0	0	0	0	0	0	0
ENSG00000054392	6	2	14	0	0	3	0	19
ENSG00000054523	310	382	392	600	117	181	84	1109
ENSG00000054598	288.542	296.971	396.247	371.066	166.372	265.753	123.25	581.379
ENSG00000054611	126.852	123.373	128.589	219	54.625	86.9722	44.5	215
ENSG00000054654	30.1	70	53	138	24.5	29	15	262
ENSG00000054690	11	14	20	3	5	14.6667	13	50
ENSG00000054793	199	235	290	149	213	227	107	262
ENSG00000054796	0	0	0	0	0	0	0	0
ENSG00000054803	0	0	0	0	0	0	0	0
ENSG00000054938	4.8	6	15	1	2	7	0	26
ENSG00000054965	103	141	133	74	84	112	44	105
ENSG00000054967	150.4	140	189	436	76	87	44	146
ENSG00000054983	0	0	0	0	3	1	1	0
ENSG00000055044	1467.9	1905.72	1805.28	3279	666.537	854.173	387.4	3664
ENSG00000055070	416.193	462.145	483.189	516	229.296	320.65	149.573	623
ENSG00000055118	0	2	0	0	1	1	1	0
ENSG00000055130	778	917	941	1125	345	397	203	1888
ENSG00000055147	85	98	142	459	63.8	63	9	249
ENSG00000055163	9.44444	0.538462	2	37	2	7.53846	4	2
ENSG00000055208	217	227.5	228.571	246	65.6667	120.8	40	252
ENSG00000055211	391.783	453.315	506	905	139	176	79	956
ENSG00000055332	319	418	438	1147	179	219.688	91	1460
ENSG00000055483	425	426.625	424.7	389	245	293.386	120	703
ENSG00000055609	44.75	90.0667	85.0667	225	42.75	40.6667	28.6667	209
ENSG00000055732	0	0	0	0	0	0	0	0
ENSG00000055813	1	0	8	0	0	0	0	0
ENSG00000055917	690.084	997.119	924.712	1072	479.415	547.733	258	1144
ENSG00000055950	1181.21	1039.65	1315.57	948	653.79	872.631	365.466	1158.24
ENSG00000055955	0	1	0	0	0	0	0	0
ENSG00000055957	0	0	0	0	0	0	0	0
ENSG00000056050	81	104	106	397	28	31	18	199
ENSG00000056097	1843.58	2535.47	2458.73	3083	1009.73	1287.96	554.708	2651.21
ENSG00000056277	83	111	125	204	46	46	23	255
ENSG00000056291	0	0	0	0	0	0	0	0
ENSG00000056487	0	3	10	0	0.375	0	0	17
ENSG00000056558	2	0	1	0	0	0	0	0
ENSG00000056586	258.033	358.243	359.8	821	117	152.25	64	365.667
ENSG00000056661	283.35	308	329.305	376	165.538	203.333	77	475
ENSG00000056736	56	58.5	50	75	20	32.5	23	45
ENSG00000056972	145.05	206.7	212.979	371	45.85	119.573	41	384
ENSG00000056998	0	0	1	0	0	1.14286	0	0
ENSG00000057019	188	263	295	249	129	180.667	72.3333	957.857
ENSG00000057149	5.73333	8	7	332	2	4.66667	3	127
ENSG00000057252	2798.28	3713.43	3736.52	7444	1630.53	1993.52	859.873	7507.2
ENSG00000057294	167	248	213	105	97	138.058	76.0118	110
ENSG00000057468	0	0	0	0	0	0	0	0
ENSG00000057593	0	0	1	0	0	0	0	0
ENSG00000057608	2160.33	2723.73	2948.02	5278.85	1088.07	1307.7	638.387	5404.4
ENSG00000057657	23	18	39	186	6	12.5	7	55
ENSG00000057663	156.779	199.909	225	303	86.3889	97	38	329
ENSG00000057704	16	26	25	107	7	8	6	64
ENSG00000057757	557.115	571.694	672.208	1237	331.213	417.559	202	1147
ENSG00000057935	230.278	328.457	249.64	630	138.222	178.044	76.0166	600
ENSG00000058056	670.21	840.859	900.929	838	396	488.789	199.2	1396
ENSG00000058063	246.19	274.529	319	902	107.5	129.385	59	310.75
ENSG00000058085	10	7	10	0	0	3	4	128
ENSG00000058091	125	165.188	150.19	210	67.5	88	54.8571	246
ENSG00000058262	3674.3	4168.44	4576.78	6291	2039.26	2763.62	1190.49	5892
ENSG00000058272	419.764	467.426	458.923	1249	257	278.102	128.833	1071.38
ENSG00000058335	47	24	36.5	31	19	28	11	21
ENSG00000058404	0	0	0	0	0	1	1	0
ENSG00000058453	32	38	41	153	21	31	3	17
ENSG00000058600	277.956	347.289	388.657	834	150.881	211.825	109.746	331
ENSG00000058668	818	1005.03	1118.47	1695	564.538	718.673	318	2328
ENSG00000058673	211.789	313.934	303.762	660	111	173.07	69	557
ENSG00000058729	425.939	448.421	554.616	1102	169	224	115	1132.64
ENSG00000058799	156.14	150.818	147.322	231	68.5	76	27	209
ENSG00000058804	1628.02	2034.22	2182.07	2149	815.733	1028.26	459.333	3472.06
ENSG00000058866	0	0	0	0	0	0	0	0
ENSG00000059122	167.333	198.6	268.205	475	103.019	156.75	85.6909	236
ENSG00000059145	90.4286	68.1818	70	303	64	81.1429	38	182
ENSG00000059377	0	0	0	0	0	1	0	0
ENSG00000059378	238.065	257.967	320.8	703	154.75	177.737	67.75	1027
ENSG00000059573	1050	1341	1343	1081	516	667	308	1413
ENSG00000059588	244	271	316	462	131	134	89	555
ENSG00000059691	174.581	181.955	264.692	553	97.5833	147.49	67.1667	407
ENSG00000059728	72	92.6667	103	146	31	29	13	122
ENSG00000059758	163	218	208	333	89	86	51	526
ENSG00000059769	278.364	334.816	392.777	685	133.286	160.507	96.099	299.493
ENSG00000059804	197.704	218.024	221.384	585	93.3389	120.758	49.1	397
ENSG00000059915	0	0	0	0	0	0	0	0
ENSG00000060069	165.333	186	270	321	110	123	62	601
ENSG00000060138	1968.35	2189.81	2681.49	3340	831.714	1241.8	579.601	3372
ENSG00000060140	23	32	33	20	17	15	12	59
ENSG00000060237	1372.61	1684.23	1691.8	2493.67	720.08	938.305	411	1805.62
ENSG00000060339	891.004	1251.44	1202.4	1061	489.967	597.78	241.445	2347.88
ENSG00000060491	245.6	242	314	561	134	183	91	326
ENSG00000060558	16.0575	13.8889	12	21	8	9.08219	6	0
ENSG00000060566	59	89	119	176	60	65	28	260
ENSG00000060642	93.3333	150.966	135.81	183	72.7464	59.2857	29.55	94
ENSG00000060656	113	112	166	1	90	129	50	26
ENSG00000060688	1917.72	2480.27	2686.9	4114	971	1265.18	541.5	2000
ENSG00000060709	0	0	0	0	0	0	0	0
ENSG00000060718	0	5	2	0	3	6	3	0
ENSG00000060749	426.554	554.525	550.24	994	265.625	326.883	139	1560.65
ENSG00000060762	199	287	345	745	127	165	91	351
ENSG00000060971	251.024	247.628	317.508	749	130.349	188.434	93	464
ENSG00000060982	0	0	0	0	0	0	0	0
ENSG00000061273	365.047	375.197	443.898	639	214.078	293.784	117.714	390
ENSG00000061337	0	0	0	0	0	0	0	0
ENSG00000061455	6.76654	3.40289	0.5	0	1.07422	3	2.02857	43.5592
ENSG00000061492	0	0	0	0	0	0	0	0
ENSG00000061656	17	15	29	81	14	15	8	14
ENSG00000061676	1103	1580	1231	2562	457	580	273	2111
ENSG00000061794	1126.52	1537.57	1522.79	1746	583.574	786.342	349.075	1737.11
ENSG00000061918	0	0	0	0	0	0	0	0
ENSG00000061936	245.726	297.236	362.295	626	134	197.052	82	159.75
ENSG00000061938	279.748	284.893	377.636	286	149.786	211.718	106.889	190.75
ENSG00000061987	170.846	216.25	275.038	228	137.167	153.917	72	608.857
ENSG00000062038	4	6	5	0	1	8.6	3	0
ENSG00000062096	0	0	0	0	0	0	0	0
ENSG00000062194	131.857	194.741	233.538	623	44	104	35	275
ENSG00000062282	46	72.9048	109	52	42	46.5	16	86
ENSG00000062370	6	12.5	9	0	2	12	2	32
ENSG00000062485	2736.79	3440.62	3724.23	4581	1553.85	2032.07	906.795	3938.07
ENSG00000062524	9	18	13	0	4	5	1	0
ENSG00000062582	858.315	951.456	1163.62	1413	371.072	646.42	269.808	1008.07
ENSG00000062598	226.108	285.443	297.195	235	117	206.875	75	395
ENSG00000062650	465.298	594	622	1045	262	323	114	2012
ENSG00000062716	1068.33	1314.3	1378.91	2242	478.408	567.161	271.321	1801.35
ENSG00000062725	138.684	189.72	197.712	322	99.5	106.012	37	518.667
ENSG00000062822	833.473	1004.31	1102.5	1314	652.662	884.13	336.333	858
ENSG00000063015	0	0	0	0	0	0	0	0
ENSG00000063046	2953.13	3274.15	3743.73	6993	1357.84	1813.65	844.601	8707.94
ENSG00000063127	3	9.00437	3.72492	0	2.42975	4.02958	0	0
ENSG00000063169	38	64	74	101	38.5	39	15	67
ENSG00000063176	124	135.27	143.752	163	75	132.042	42	107
ENSG00000063177	11690.7	12685	15665.8	22500	4944.91	6697.86	3138.2	14093.8
ENSG00000063180	32	34	37.25	150	16	19	13	0
ENSG00000063241	1060	1043	1235	1281	563	781.864	309	725
ENSG00000063244	2452.32	2591.41	3337.71	4181	1312.67	2004.99	760.457	3787.89
ENSG00000063245	606.571	543.269	799.283	1521	216.333	328.514	149	502
ENSG00000063322	451.109	454.116	504.766	1090	273.096	311.265	143.285	559.607
ENSG00000063438	101.851	107.456	119.855	125	44.5952	66.5537	32.0682	120
ENSG00000063515	0	0	0	0	0	0	0	0
ENSG00000063587	27	34	40	50	16	20	5.75	64
ENSG00000063601	260.571	309.42	326.986	589	123.195	150.494	95.1715	551.113
ENSG00000063660	655.774	759.031	977.885	795	422.583	567.349	275	863.213
ENSG00000063761	157.641	183.455	241.418	160	95.0883	157.818	75	219
ENSG00000063854	299.471	360.214	405.057	193	182.091	293.027	136	319
ENSG00000063978	450.058	531.313	603.72	881	218.735	307.584	110.667	674
ENSG00000064012	177.69	229.957	256.04	732	106.886	145.522	84	785
ENSG00000064042	439.93	573.35	523.728	1082	332.7	435.14	221.667	1715
ENSG00000064102	613.75	813.65	710.588	1788	244	293.667	134	1332
ENSG00000064115	409.026	502.332	520.902	1013	197.448	266.077	113.092	874.091
ENSG00000064195	53	36	48	0	33	43	28	65
ENSG00000064199	79	99	92	345	36	74	30	273
ENSG00000064201	0	0	0	0	0	0	0	0
ENSG00000064205	2170	2377.3	2946	2071	1350	1914	946	1770
ENSG00000064218	0	0	0	0	0	0	0	0
ENSG00000064225	0	0	0	0	0	0	0	0
ENSG00000064270	0	0	0	0	0	0	0	0
ENSG00000064300	5	3	3	0	0	0	0	0
ENSG00000064309	80	64	73	67	30.25	36	10	63
ENSG00000064313	335.167	412.417	420	950	212.833	180.12	106	958
ENSG00000064393	57	74	72	85	37	45	17	90
ENSG00000064419	1106	1357	1377.65	1578	580	830	324	1755
ENSG00000064489	56	75.7346	62.1917	85.3611	36.5	37.5556	25.7143	59
ENSG00000064490	314.683	273.62	398.458	938	141.656	174.525	88.5778	411
ENSG00000064545	318.462	372.355	431.274	653	248.418	366.713	171.25	631
ENSG00000064547	7	9	10	0	0	0	2	48
ENSG00000064601	3161.39	3516.59	4066.81	5034	1750.32	2565.46	1116.15	3927.64
ENSG00000064607	119.689	134.97	158	389	80.9	114.875	76	318
ENSG00000064651	338.004	411.672	395.118	585	184	229.1	108	762.008
ENSG00000064652	54.5	54	68.6207	197	31.75	35.1667	23	145
ENSG00000064655	0	0	0	0	0	0	0	0
ENSG00000064666	2423.67	2576.6	3273.17	3706	1409.97	1964.61	884.177	2499.46
ENSG00000064687	232.4	292	309	279	145	267	109	298
ENSG00000064692	0	0	0	0	0	0	0	0
ENSG00000064703	413.702	553.337	654.253	1013	295.964	374.133	158	1022.71
ENSG00000064726	999.946	1213.18	1263.48	2777	361.933	545.063	259.875	1415.65
ENSG00000064763	0	0	0	0	0	0	0	0
ENSG00000064787	1	4	4.07018	0	2	2	0	10
ENSG00000064835	0	0	0	0	0	0	0	0
ENSG00000064886	0	0	0	0	0	0	0	0
ENSG00000064932	340	337.778	399	327	193	231	80	518
ENSG00000064933	31.7778	54.7071	57.3889	209	16	25	10	190.389
ENSG00000064961	641.978	704.83	990.5	1449	385.838	631.933	292.804	2172.16
ENSG00000064989	0	0	0	0	0	0	0	1
ENSG00000064995	199.75	314	327	523	156	166	64	682
ENSG00000064999	203	243	216	391	118	170.02	88	297
ENSG00000065000	890	1183.78	1415	1686	482	665	307	1172.88
ENSG00000065029	96.8	157.557	137.143	352	62	93	40	62
ENSG00000065054	224.685	214.889	307.067	428	108.25	147.875	65	388.696
ENSG00000065057	424.483	499.688	574.255	417	280.771	350.421	142.548	529
ENSG00000065060	349	414	471	816	182	243	120	563
ENSG00000065135	1824.9	2501.71	2442.27	4348	851.307	1034.16	503	5118
ENSG00000065150	2838.02	3535.2	3670.86	7048	1413.03	1788.09	791.548	7443.21
ENSG00000065154	839.979	1066.98	1150.93	1572	454	553.496	282	1140
ENSG00000065183	1074.82	1387.35	1423.83	1665	532.07	664.839	293	2522.31
ENSG00000065243	446.543	528.777	561	762	243.389	352.804	156.875	1601
ENSG00000065268	712.269	760.046	1007.82	1555.71	405.92	642.893	258.875	988.631
ENSG00000065308	307	387	496	457	244	296	97	732
ENSG00000065320	0	0	0	0	0	0	0	0
ENSG00000065325	558.203	746.839	811.378	939	438.838	511.761	235	1101
ENSG00000065328	208.426	248.682	279.246	1035	111.75	102	43	671
ENSG00000065357	11	13.0769	22.125	45	3.5	10	6	81
ENSG00000065361	69	52	51	32	35	54.5	20	46
ENSG00000065371	0	0	0	0	0	0	0	0
ENSG00000065413	16	28	28	185	18	21	5	38
ENSG00000065427	2399.81	3024.95	3324.18	5573.48	1188.29	1523.8	658.367	4764.32
ENSG00000065457	118	166.574	140.758	259	75	84.7	42	251
ENSG00000065485	462.438	498.869	498.439	589	176.658	280.046	95.1695	606
ENSG00000065491	73	79	71	65	36	21.5	17	64
ENSG00000065518	1939.73	1875.2	2519.28	3773	909.822	1236.86	542.643	2639.28
ENSG00000065526	241	200	224	430	127	193	73	429
ENSG00000065534	3	11	12	0	7	11.8333	4	2
ENSG00000065548	398.124	504.287	528.06	1281.88	162.749	236.623	118.408	1293.39
ENSG00000065559	91.3968	121.865	108.756	175	30.7143	44.9753	34	214
ENSG00000065600	208	207	236	642	112	166	55	335
ENSG00000065609	0	0	0	0	0	0	0	8
ENSG00000065613	516	654	568	2051	246	312	100	1634
ENSG00000065615	73	100	107.167	675	47.6	48	13	154
ENSG00000065618	9	6	4	0	0	4	2	1
ENSG00000065621	67	93	64.2859	84	49.5708	53	38	110
ENSG00000065665	69	70	58	50	29.6667	28	13	86
ENSG00000065675	31	26	38.6667	99	18.3333	20	6	85
ENSG00000065717	59.8333	41	63	103	27	48	29	79.2
ENSG00000065802	107.706	114.004	121.6	115	68	71	42	80
ENSG00000065809	259.841	267.787	410.948	321	88.05	121.894	54	369.882
ENSG00000065833	406	441.667	462.703	1606	186.808	242.762	114	1563.52
ENSG00000065882	60	79.8	83.7143	69	33	48	22.4167	129
ENSG00000065883	223	220	281	454	99	146	63	501
ENSG00000065911	1477.21	2011.91	2197.81	2861	892.196	1086.35	474.911	3223.59
ENSG00000065923	94	79	73	0	45	40	32	40
ENSG00000065970	64.0092	83.2493	95.6793	128	41	43.0503	15	52
ENSG00000065978	8925.97	10086.5	11837.7	15306	3863.69	4874.73	2425.35	14241.8
ENSG00000065989	10	18	29	0	7	10	5	5
ENSG00000066027	151.391	250.228	211.402	352	65	85.5494	42	207
ENSG00000066032	1	0	0	0	0	0	0	0
ENSG00000066044	1660.64	1955.42	2328.85	3143	806.125	1056.23	505.173	2559.39
ENSG00000066056	0	1	1	0	0	0	0	0
ENSG00000066084	330.892	389.568	457.624	639	225	243.224	144	630
ENSG00000066117	1030.19	1267.39	1458.28	2202	521.875	752.912	316.156	1664.94
ENSG00000066135	337	355	460	616	198	286	113	661
ENSG00000066136	749.941	837.03	988.586	1180	481.815	580.688	295.75	967
ENSG00000066185	0	0	0	0	0	0	0	0
ENSG00000066230	0	3	0	0	0	0	0	0
ENSG00000066248	8	5	5	0	6	4	0	10
ENSG00000066279	646	807	856	634	667.233	891	439	3777
ENSG00000066294	0	0	0	0	0	0	0	0
ENSG00000066322	2274	2723	2921	2799	1123	1476	569	3049
ENSG00000066336	1	0	0	0	0	0	0	0
ENSG00000066379	676	752	832	1193	305	464	201	946
ENSG00000066382	0	0	0	0	0	0	0	0
ENSG00000066405	0	0	0	0	0	0	0	0
ENSG00000066422	244	292	310	343	95	154	76	680
ENSG00000066427	83.8069	142.08	144.821	373	68.5893	70.9453	35.1923	330
ENSG00000066455	279	481	430	811	134	170	72	738
ENSG00000066468	4	7	15	0	1	2	0	0
ENSG00000066557	288	341	441	901	86	178	81	912
ENSG00000066583	320	360	437	856	138	205	84	423
ENSG00000066629	153	185	233.625	230	84.0667	129.9	77	347
ENSG00000066651	66.1667	59.75	57	344.092	22	34	15	134
ENSG00000066654	204.431	233.729	269.604	637	112.5	139.875	54.6	838.356
ENSG00000066697	88.3682	103.558	106.258	453	36.5	51.6771	33.2143	372
ENSG00000066735	213.5	244.286	310	327	155.455	232	76	153
ENSG00000066739	148	186	181	511	78	122	42	307
ENSG00000066777	313.552	435	349	580	180	175	96	1087
ENSG00000066813	0	0	0	0	0	0	0	0
ENSG00000066827	71.5	77.2222	74.375	87	25.6143	72	43	188
ENSG00000066855	301.111	352.28	380.15	703	141	180	84.8333	662
ENSG00000066923	18	25.3333	18	1	8	16	5	56
ENSG00000066926	396.594	444.051	558.785	912	193.911	249.578	125.667	468.875
ENSG00000066933	51	119	101.286	130	45	66.8333	35	292
ENSG00000067048	61.465	85.569	74.4939	139	37	51.6613	20	211.817
ENSG00000067057	2732.27	3485.59	3960.12	4480	1899.01	2605.81	995.069	4408
ENSG00000067064	890	1282	1289	2379	377	478	232	2960
ENSG00000067066	446.419	569.568	586.391	1302	172.698	228.248	114.003	1552.31
ENSG00000067082	322	321	420	307	95	139	55	418
ENSG00000067113	175.038	182.333	188.937	137	112.452	101.033	41	224
ENSG00000067141	485	529	597	975	196	381	135	820
ENSG00000067167	1972.22	2478.37	2623.64	4238	912.522	1158.33	528	3485.95
ENSG00000067177	368	516	467	521	198	248	117	719
ENSG00000067182	870.562	1010.47	1164.9	1275	519.737	636.706	302.258	1526.22
ENSG00000067191	21	21	17	33	10	10	6	69
ENSG00000067208	152	150	218	286	74	83	50	469
ENSG00000067221	36	46.2382	72	135	24.7778	20	15	19
ENSG00000067225	30847.3	36744.8	40808.6	57764.9	20258.9	27114.7	11149.3	54046.3
ENSG00000067248	216	324.909	294	776	116	137	59	636
ENSG00000067334	755.086	879.475	1065.57	2386	353.11	459.857	211.8	2370.72
ENSG00000067365	59	70.6	76	40	30	39	17	88
ENSG00000067369	436.941	543.536	581.062	1528	299.162	382.012	223.444	1562.45
ENSG00000067445	4	1.15385	1	0	1	3	0	1
ENSG00000067533	371	496	496	1105	123	165	84	1402
ENSG00000067560	4582.93	5815.76	6293.25	9176	2571.2	3416.08	1364.93	9011.67
ENSG00000067596	603.244	711.074	823.929	1120	383.94	454.143	184	1096
ENSG00000067606	108.332	69	106	208	41	65	23	202
ENSG00000067646	40.7857	50.4628	65.0417	128	14	24.2222	16.2857	82.875
ENSG00000067704	1016.12	1339.39	1345.84	1235	360.4	511.6	270	2435
ENSG00000067715	0	0	0	0	0	0	0	0
ENSG00000067798	4	8	3	0	4	6	1	8
ENSG00000067829	1005.83	1160.81	1330.62	1306	677.953	799.049	359.883	970
ENSG00000067836	78	100.556	90.3333	87	54	46.6	26	88
ENSG00000067840	0	0	0	0	0	0	0	0
ENSG00000067842	2	0	1	0	1	0	0	21
ENSG00000067900	224.455	340	373.5	1464	118	129	61	957
ENSG00000067955	459.519	584.969	660.738	823.333	209.117	326.489	181.331	1065
ENSG00000067992	137	146	138	219	77	88	33	357
ENSG00000068001	437.138	501.208	607.399	580	247.411	319.737	115	481.545
ENSG00000068024	65	49	77	130	41	54	29	87
ENSG00000068028	325.229	295.883	450.846	296	143.4	228.888	93.7778	383
ENSG00000068078	68	55	84.6667	123	44	54	31	13
ENSG00000068079	176	213	263	589	116	181	89	275
ENSG00000068097	201.114	189.961	237.81	364	103.016	126.541	55.5	434
ENSG00000068120	692.732	879.148	1031.84	866.167	413	532.953	249	688
ENSG00000068137	111.917	109	145	346	42	68	29.75	66.5
ENSG00000068305	238.018	352.743	406.068	403	123	184.256	64.2326	231.003
ENSG00000068308	906.867	1070.07	1109.06	1160	499.867	685.642	319	1088
ENSG00000068323	396	474	614	906	210	326	147	605
ENSG00000068354	105.5	56.9167	109.618	116	40.8571	62.5	26.6667	71
ENSG00000068366	661.706	804.415	806.643	1903	356.316	445.296	200.829	2567
ENSG00000068383	113	133	151	188	46	80	32	151
ENSG00000068394	522	570	683	887	264	449	208	683
ENSG00000068400	252	298	430	1003	169	220	94	688
ENSG00000068438	1284.63	1485.38	1726.06	2270	681.436	941.844	408	1283
ENSG00000068489	959.532	1315.87	1326.65	1929	571.233	713.467	356.716	2674.19
ENSG00000068615	114	118.824	141.938	246	47	87	24	235
ENSG00000068650	148.308	172.444	205	282	76	117.25	57	310
ENSG00000068654	358	427	471.2	1052	251	355.167	141.5	766
ENSG00000068697	4740	6274	6372	7694	2283.94	2870	1249	6874
ENSG00000068724	211.644	186.992	257.15	165	78	130.362	46	210
ENSG00000068745	416.8	563.2	594.806	1041.26	211	303.111	137	598
ENSG00000068781	0	0	0	0	0	0	0	0
ENSG00000068784	91	120	112	147	54	52	26	353
ENSG00000068793	971.308	1093.38	1266.71	1526	554.75	769.649	341.527	2053
ENSG00000068796	728.963	887.711	990.781	1842	322.559	413.867	184	1623
ENSG00000068831	3	1	14	27	4	3	0	0
ENSG00000068878	563.345	763.674	755.317	1329	259.915	289.383	163.333	1461.35
ENSG00000068885	29	51.7778	41.7143	122	8.77273	15	5	84
ENSG00000068903	51.5	79.681	109.441	43	37	63	27	93.35
ENSG00000068912	533	709	686	1458	254	330	134	1172
ENSG00000068971	17	6	9	0	4	11	4	55
ENSG00000068976	4	11	6	0	7	5	2	0
ENSG00000068985	4	4	8	0	4	2	2	19
ENSG00000069011	233.292	265.033	309.999	527	142.464	244.037	94.75	205
ENSG00000069018	0	0	0	0	0	0	0	0
ENSG00000069020	16	35	36	0	18	12	12	54
ENSG00000069122	0	1	0	0	0	0	0	0
ENSG00000069188	1	0	5	38	0	0	2	0
ENSG00000069206	0	0	0	0	0	0	0	0
ENSG00000069248	621	813	870	1042	410	477	168	1322
ENSG00000069275	2055	2477	3044	4723	1011	1383	541	4303
ENSG00000069329	973.66	1310.71	1336.87	2604.59	613.903	730.577	324.502	3049.8
ENSG00000069345	868.557	1207.59	1297.24	2129.52	468.412	600.965	266.181	2734.13
ENSG00000069399	155.818	178.2	237	279	109.778	142	88	196
ENSG00000069424	379.281	393.788	431.419	708	170	223.833	85	377
ENSG00000069431	0	0	0	0	0	0	0	0
ENSG00000069482	2772	3006	4061	7519	1204	1665	733	3254
ENSG00000069493	3	4.27273	2	1	1	0	0	0
ENSG00000069509	549	791	723	910	198	225	116	831
ENSG00000069535	238	263.214	341.667	866	126.083	174.75	77.7904	995
ENSG00000069667	0	0	0	0	0	0	0	0
ENSG00000069696	0	0	0	0	0	0	0	0
ENSG00000069702	293.157	353.042	370.482	360	192.297	251.102	119.25	568
ENSG00000069712	1	5	9	0	5	2	0	0
ENSG00000069764	1	2	0	2	3	2	1	1
ENSG00000069812	7	7	9	107	4	2	6	38
ENSG00000069849	2366.27	3044.96	3068.19	5917.45	1160.88	1447.71	685.521	6739.82
ENSG00000069869	325.09	448.404	406.927	1355.83	135.8	197.815	98.5833	984.75
ENSG00000069943	153.894	186.727	183.087	97	86.1648	75.6667	29	212
ENSG00000069956	308	432	423	983	132	131	69	652
ENSG00000069966	485.389	588.789	657.973	640	287.486	441.008	157.667	451
ENSG00000069974	97	141.583	128	298	61	54.5	46	202
ENSG00000069998	386	426	578	951	214	297	165	621
ENSG00000070010	686.24	840.114	916.454	1393	417.718	443.557	188.4	1174
ENSG00000070018	238.429	331.583	308	260	177.111	171	85	599
ENSG00000070019	3	0	2	0	0	0	0	0
ENSG00000070031	0	0	0	0	0	1	0	0
ENSG00000070047	174	191.6	270	616	121	169	78	345
ENSG00000070061	562	588.846	696.907	1145	321.077	428	147	1831
ENSG00000070081	383.272	467.252	538.221	653	151.475	176.768	94.5	1373.14
ENSG00000070087	494.554	670.226	717.103	1433	253.543	344.904	158.662	899.375
ENSG00000070159	111.333	143	135.333	300	84	66	29	181
ENSG00000070182	19	15	11	1	8	5	1	54
ENSG00000070190	0	1	0	0	0	0	0	0
ENSG00000070193	0	0	0	0	0	0	0	0
ENSG00000070214	820.844	1151.4	1015.93	2722	522.654	594.688	260	1448
ENSG00000070269	15	27	30	69	7.57143	9.7	5	61
ENSG00000070366	127	93	94.4	180	61.7	82	36	155
ENSG00000070367	183.287	235.629	248.227	840	73.0641	91.1095	46	583.933
ENSG00000070371	138	143	140.8	202	83	80	39.75	204.5
ENSG00000070388	0	0	0	0	0	0	0	0
ENSG00000070404	525.044	510.911	696.472	664	262.73	385.326	171.352	657
ENSG00000070413	150.667	161.217	186.858	182	113.7	143.349	62.1595	234
ENSG00000070423	948	954.273	1166	530	506	666.852	298	423
ENSG00000070444	95.7333	111.333	141.333	134	58	63	24	106
ENSG00000070476	202.183	228	282.714	345	118.75	177.333	65.5	226
ENSG00000070495	295.188	329.564	409.583	720	106	185.255	72	576
ENSG00000070501	133.925	171.396	176.064	279	54.6667	80.2	49.5	436.472
ENSG00000070526	49.6	43.75	67.6	100	22	38.6	17.4	124
ENSG00000070540	59	65	99	30	55	54	25.5	72
ENSG00000070601	0	0	0	0	0	0	0	0
ENSG00000070610	52	87	82	128	21	27	18	101
ENSG00000070614	111.383	139	194	86	55	79	28	81
ENSG00000070669	794.085	1007.66	1022.9	1276	548.428	608.157	242.875	3205.69
ENSG00000070718	80.575	108.036	127.286	184	50.7143	70	25	128
ENSG00000070729	44	28	65	54	24	31	7	61
ENSG00000070731	5	2	5	0	1	3	2	0
ENSG00000070748	0	0	0	0	0	0	0	0
ENSG00000070756	4277.44	5479.33	5737.09	5904	2218.28	2873.96	1157.59	7233.89
ENSG00000070759	2	6	15	0	6	16	5	13
ENSG00000070761	451.78	589.41	662.082	937	240.042	308.856	157.98	489
ENSG00000070770	661.631	793.483	936.387	745	288	390.655	175	1230
ENSG00000070778	32	29.9333	21	162	8	15	2	0
ENSG00000070785	419	557.121	533	963	230.191	267	112	812
ENSG00000070808	0	1	0	0	0	0	0	0
ENSG00000070814	1197.25	1369.02	1632.26	3427	682.648	949.419	415.2	2769.06
ENSG00000070831	4272.71	5833.51	5300.27	9517	1909.19	2247.55	1057.12	7819.23
ENSG00000070882	107	117.545	105	144	70	82	35	365
ENSG00000070886	7	1	1	0	1	0	0	0
ENSG00000070915	1236	1260	1449	1524	836	1211	553	1051
ENSG00000070950	321.606	402.538	289.885	1042	130	193	79	846.647
ENSG00000070961	926.773	1310.79	1175.51	1177	572.542	727.029	337.822	2989
ENSG00000070985	0	0	0	0	0	0	0	0
ENSG00000071051	51	66	73	47	41	36	16	81
ENSG00000071054	389	456.694	577	1397	191	288.333	107	996
ENSG00000071073	0	3	0	0	0	1	0	0
ENSG00000071082	15885.3	19854.4	20752.4	39766	7292.06	9714.72	4605.57	40484.2
ENSG00000071127	2057.37	2301.79	2743.11	3096	1298.42	1700.87	711	3643.77
ENSG00000071189	47	100.2	72.6667	162	24.3	32.3333	18	206
ENSG00000071203	0	0	0	0	0	0	0	0
ENSG00000071205	55	53	64	92	26	35	22	217
ENSG00000071242	3	6	2	0	6	2	1	39
ENSG00000071243	111.167	167	155.5	267	64	82.8	38	394
ENSG00000071246	0	0	0	0	0	0	0	0
ENSG00000071282	26.8571	35	41	0	29.5	29.75	11	16
ENSG00000071462	1314.72	1532.39	1674.44	2260	769.892	967.801	468.1	1300.78
ENSG00000071537	688	796	798	877	317	452	171	1155
ENSG00000071539	2646.15	3426.43	3363.34	4953	1463.17	1813.32	828.558	5430
ENSG00000071553	1302.76	1432.39	1671.74	1894.56	800.563	1144.14	454.316	1773.05
ENSG00000071564	682.494	787.94	935.897	950	302.233	517.24	227	532
ENSG00000071575	0	0	0	0	0	0	0	0
ENSG00000071626	1447.25	1638.78	1912.78	2652	799.636	1005.04	506.319	2164.14
ENSG00000071655	275.843	342.189	376.18	655	171.651	250.086	103	475
ENSG00000071677	0	0	0	0	0	0	0	0
ENSG00000071794	874.473	1141.38	1066	2514	470.467	598.444	283.875	2913
ENSG00000071859	471.71	501.239	652.739	652	292	408.32	174	829
ENSG00000071889	186.571	230.923	273.054	130	91.7291	165.44	70	331
ENSG00000071894	239	301.5	339.7	506	193	299	96	576
ENSG00000071909	0	0	0	0	0	0	0	0
ENSG00000071967	217.333	294.742	246.833	236	92	123.75	57	214
ENSG00000071991	0	0	0	0	0	0	0	0
ENSG00000071994	284.467	310.47	382.138	1212	159.192	231.311	111.514	444
ENSG00000072041	541.169	742.008	760.343	1442	342.914	361.8	178.571	2200
ENSG00000072042	1396.52	1896.24	1972.66	2694	832.198	1000.29	458.322	2164
ENSG00000072062	643.314	753.745	922.343	1884	339.478	468.182	241.95	1532.34
ENSG00000072071	36	35	36	76	26	33	4	34
ENSG00000072080	0	0	0	0	0	0	0	0
ENSG00000072110	1978.15	2290.38	2705.57	3491	1394.18	1666.22	747.726	3519.35
ENSG00000072121	84	131	125.917	337	49.9333	97.3333	46.3333	252
ENSG00000072133	0	0	0	0	0	0	0	0
ENSG00000072134	46.8333	78	69.8929	242	28	40.6667	18.9	199
ENSG00000072135	45.5	59	61	0	45	55.5	20	14
ENSG00000072163	13	9	4	0	6	7	8	34
ENSG00000072182	0	0	0	0	0	0	0	0
ENSG00000072195	9.33333	10	14	0	1	2	2	47
ENSG00000072201	0	1	0	0	0	0	0	0
ENSG00000072210	514.984	630.675	578.287	1013	226.461	362.597	171.906	905.72
ENSG00000072274	10076.3	12282.5	13455.3	22232.4	5548.64	6904.19	3102.82	26775.9
ENSG00000072310	1973.24	2116.02	2769.14	1858.68	1399.48	1864.5	861.562	1593.5
ENSG00000072315	0	0	0	0	0	0	0	0
ENSG00000072364	411.94	505.338	626.636	804	205.807	245.289	103	827
ENSG00000072401	321	340	367	322	124	124	62	438
ENSG00000072415	294	383.5	401	880	129	156	82	570
ENSG00000072422	122	154	142	297	46	82	38	335
ENSG00000072444	3	3.22222	4	0	2	7	1	9
ENSG00000072501	909.842	966.566	1168.42	1624	637.436	957.557	407.769	3551.2
ENSG00000072506	3359.57	4140.26	4111.07	4356	2107.41	2597.78	1033.88	3432
ENSG00000072518	514.534	536.641	630.273	936	206	344.457	136	724
ENSG00000072571	309.182	389.566	450.2	889	196.69	265.965	140.778	3148.33
ENSG00000072609	0	0	0	0	0	0	0	0
ENSG00000072657	0	0	0	0	0	0	0	0
ENSG00000072682	248.484	303.15	344.167	971	210.663	265.604	125	598
ENSG00000072694	0	0	0	0	0	0	0	0
ENSG00000072736	241.024	320.878	307.626	508	159.09	152.183	67	383
ENSG00000072756	240.312	316.429	267	1628	94	144.744	52	871
ENSG00000072778	1770.58	2064.52	2452.94	2048	1155.81	1627.25	658.709	3599.11
ENSG00000072786	163	208	268	724	152	196	68	604
ENSG00000072803	522.169	634.456	716.371	1099	252.814	309.47	117.732	739.384
ENSG00000072818	6	7	15	0	3	4	1	0
ENSG00000072832	3	0	0	0	0	0	0	0
ENSG00000072840	0	1	0	0	0	0	0	0
ENSG00000072849	333.016	470.964	477.021	927	207.675	265.131	109.1	1037.85
ENSG00000072858	0	2	0	0	0	0	0	0
ENSG00000072864	208.228	228.488	269.704	323	174.711	285.168	103.8	523
ENSG00000072952	1.01555	0	0	2	0	0	1	0
ENSG00000072954	286	286	413.182	861	148	220	93	234
ENSG00000072958	620.786	692.909	778	1106	364.75	573.227	216	854
ENSG00000073008	476.664	515.967	602.246	766	365.13	404.729	175	520.576
ENSG00000073009	214.333	284.624	305.579	411	153.87	247.081	93	467.625
ENSG00000073050	196	210.857	274.333	464	124.883	207.335	58.4	264
ENSG00000073060	2837.87	3296.22	3839.65	5539	1631.35	2220.49	932.947	3934
ENSG00000073067	0	0	0	0	0	0	0	0
ENSG00000073111	1573.04	1868.32	2087.49	2765.28	923.762	1206.47	524.728	2113.16
ENSG00000073146	0	0	3	0	0	0	0	11
ENSG00000073150	13	3	2	0	8	14	3	1
ENSG00000073169	112	163	238	342	79	99	47	214
ENSG00000073282	20	45	18	0	18	21	9	17
ENSG00000073331	35	57	79.6	23	17.75	43.8333	14.8333	78
ENSG00000073350	192.994	237.604	274.453	403	162	198.067	126.333	229
ENSG00000073417	105.425	156.455	190.05	251	92	72.2381	36	271
ENSG00000073464	31	29	23	0	24	50	14	39
ENSG00000073536	278.865	310.667	324.457	556	177.05	299.007	114.059	571
ENSG00000073578	3213.27	4274.17	4343.32	3557	1864.21	2489.75	1087.44	5699.32
ENSG00000073584	626.144	894.667	867.759	1380	332.329	500.631	234.586	1474
ENSG00000073598	0	0	1	0	0	0	0	0
ENSG00000073605	0	1	7	0	0	0	0	0
ENSG00000073614	293	369	363	485	191	217	96	777
ENSG00000073670	3	10	3	0	3	8.33333	5	0
ENSG00000073711	12	17	16	0	4	5	3	10
ENSG00000073712	1193.49	1527.67	1663.7	2700	632.621	882.803	384.432	3184.88
ENSG00000073734	0	0	0	0	2	0	0	0
ENSG00000073737	0	7	3	0	0	2	0	18
ENSG00000073754	0	0	0	0	0	0	0	0
ENSG00000073756	383.756	505.233	483.206	238	33	53	19.5	174
ENSG00000073792	23	26	35	1	33	37	25	65
ENSG00000073803	30.3929	29	29	0	4	8	5	8
ENSG00000073849	83.075	97.5306	129.74	145	47	44.5167	24	35
ENSG00000073861	0	0	0	0	0	0	0	0
ENSG00000073910	8	17	35	0	6	9	6	19
ENSG00000073921	1863.76	2481.24	2464.63	8419	1193.43	1452	652.512	6915.1
ENSG00000073969	625.214	862.28	961.761	1441	358.658	446.738	193	1447
ENSG00000074047	14.3571	19.3333	26	0	9.77778	7.5	5	40
ENSG00000074054	235.275	239.75	288.667	148	107	149.667	76.875	457
ENSG00000074071	1696.4	1768.72	2395.46	2889	915.924	1377.86	619.287	1793.63
ENSG00000074181	2	3	7	0	0	1	0	14
ENSG00000074201	1981.54	2405.52	2462.78	3781	1022.02	1319.87	609.185	3860.73
ENSG00000074211	0	1	0	0	0	0	1	0
ENSG00000074219	107	91.25	177	159	69	75.8947	41	223
ENSG00000074266	517	692.135	695.322	2103	249.327	320.495	140.429	1911.44
ENSG00000074276	0	0	0	0	2	0	0	0
ENSG00000074317	0	0	0	0	0	0	0	0
ENSG00000074319	891.333	966.75	1042.67	1667	445	578	261	1739
ENSG00000074356	155.695	204.414	212.261	692	86.9611	115.262	43.3333	495.719
ENSG00000074370	12	16	18	0	10	12	5	11
ENSG00000074410	47	65	77	1	30	39	18	59
ENSG00000074416	408	438.418	530.478	722	198.922	273.455	101	421
ENSG00000074527	175.929	216	173	395	151	173	57	350
ENSG00000074582	204.791	165.75	242.274	126	78.8	120.12	63.4778	181
ENSG00000074590	40	37	64.95	62	22.5	22.7333	9	103
ENSG00000074603	397	494	530.1	824	189	220	91	804
ENSG00000074621	7	11	11	0	2.01309	3.2	0	0
ENSG00000074657	30	32	43.65	2	15.6667	32	11	115
ENSG00000074660	1	0	0	0	1	0	0	0
ENSG00000074695	1606	1916	2183	4500	808	1062	466	4376
ENSG00000074696	2600.69	3483.09	3524.08	4310	1352.85	1684.53	799.201	5161.85
ENSG00000074706	1	1	0	0	2	1	1	0
ENSG00000074755	148.667	155	149	373	95.6667	107	59	287
ENSG00000074771	0	0	0	0	0	0	0	0
ENSG00000074800	40418.8	45997	53690	65095	24053.7	31868.4	13114.8	57518.8
ENSG00000074803	0	0	0	0	0	0	0	0
ENSG00000074842	3129	3314	4158	2546	1726	2425	979	3209
ENSG00000074855	41	46	50	0	27.5	35	6.5	0
ENSG00000074935	51.5	90.9231	100	108	30	53	28.4	275
ENSG00000074964	36	44	41	45	22	34	3	0
ENSG00000074966	6	9	9	0	4	3	4	41
ENSG00000075035	0	0	0	0	0	0	0	0
ENSG00000075043	2	2	0	2	0	4	0	0
ENSG00000075073	0	1	2	0	0	0	0	0
ENSG00000075089	276.019	346.337	427.095	885	87.2889	141.452	70	602
ENSG00000075131	352.554	486.525	507.009	1323	119.444	181.618	85.7857	854
ENSG00000075142	1857.25	2401.03	2472.45	1407	966.044	1268.12	584.421	1857.45
ENSG00000075151	198	270	205	445	123.714	133.714	59	838
ENSG00000075188	1203.46	1630.51	1711.51	2431	686.686	803.202	345.245	2777.89
ENSG00000075213	10	13	13	0	3	11	8	43
ENSG00000075218	446	531	640	298	455	664	313	1223
ENSG00000075223	374.186	490.251	392.486	453	273.786	335.645	165.667	1277.15
ENSG00000075234	463.758	660.554	731	466	318.2	398.198	154.667	852
ENSG00000075239	1216.84	1513.7	1592.95	1665	610.095	752.521	333.783	3131.85
ENSG00000075240	27	37	42	201	10	21	15	93
ENSG00000075275	69	126	164	114	103.667	131	48	185
ENSG00000075290	0	0	0	0	0	0	0	0
ENSG00000075292	256.25	303.692	313.918	771	129.961	165.563	81.9808	1119.5
ENSG00000075303	59.3333	60.6667	60.0522	67	29.0333	26.619	15	145
ENSG00000075336	247.25	274.75	314.5	382	110	123	44	574
ENSG00000075340	0	0	0	0	0	0	0	0
ENSG00000075388	0	0	0	0	0	0	0	0
ENSG00000075391	191	223	208	235	145	138	64	444
ENSG00000075399	39	34	42	0	20.5	23.3333	15	23
ENSG00000075407	14	18	23	11	7	3	5	32
ENSG00000075413	344.958	371.534	465	521	170.9	178.35	78	404
ENSG00000075415	10967.3	14467.3	14222.5	15517.7	5793.98	7519.94	3118.7	15383.9
ENSG00000075420	369	466	513	970	214	270	150	1080
ENSG00000075426	276	344.083	391.464	579	207.091	254	103	439
ENSG00000075429	0	0	0	0	0	0	0	0
ENSG00000075461	0	0	0	0	0	0	0	0
ENSG00000075539	62.6	61	64	146	35.7143	26	16	153
ENSG00000075568	216	227	248	1017	120	131	76.5	620
ENSG00000075618	8147.2	8443.51	11199	13839	4342.69	6268.19	2735	9448
ENSG00000075624	50683.4	58926.1	66164.9	74248.8	29195.7	39554.7	15875.7	54395.1
ENSG00000075643	1095	1322	1435	2118	617	931	379	2333
ENSG00000075651	41	52	56.4	137	32.8	35	15.8	206
ENSG00000075673	0	0	0	0	0	0	0	0
ENSG00000075702	173.762	227.224	266.948	707	146.8	233.188	135	390
ENSG00000075711	277	362.8	360	574	133	213.173	71	790.083
ENSG00000075785	2202	2630.75	2941.78	5974	1090	1404	672	4632.37
ENSG00000075790	333.308	408.823	409.347	1509	142.596	210.786	118	1212.56
ENSG00000075826	0	0	0	0	0	0	0	0
ENSG00000075856	346.819	442.263	561.178	1265	189.248	329.759	120	814.6
ENSG00000075884	0	0	0	0	0	0	0	11
ENSG00000075886	0	3	4	0	1.04082	5	2.00118	7
ENSG00000075891	0	0	0	0	0	0	0	0
ENSG00000075914	1003	1157	1374	1560	527	772	305	1975
ENSG00000075945	111	203	135	244	60	62	42	395
ENSG00000075975	457	630	652	1125	297	319	156	651
ENSG00000076003	1391	1815	1839	3485	642	853	353	2387
ENSG00000076043	888.788	1080.93	1251.23	2184	458.999	545.804	246.399	2079.1
ENSG00000076053	201.1	193.213	234.977	525	83.3395	117.465	46	282
ENSG00000076067	208.786	231.896	256.998	381	139.335	181.011	85	571
ENSG00000076108	635.113	627.698	750.551	1608.84	268.5	384.571	170.667	1315.33
ENSG00000076201	243.024	286.095	304.435	672	158.717	208.417	94.75	485
ENSG00000076242	216.443	293.607	310.788	561	129	162.054	104	569
ENSG00000076248	553.617	553.824	632.701	1165	188.96	212.849	118.25	683
ENSG00000076258	5	1	2	0	1	4	0	14
ENSG00000076321	175	230	254	193	115	127	62	339
ENSG00000076344	0	0	0	0	0	0	0	0
ENSG00000076351	325.886	342.502	453.774	400	223.569	327.384	131.571	523.667
ENSG00000076356	91	171	154	39	90	165	69	258
ENSG00000076382	652.47	819.052	921.11	1096	504.239	734.967	324.569	1851.46
ENSG00000076513	273.778	235.139	276.16	314	117.359	143.131	58	541
ENSG00000076554	764.141	1013.27	1054	2368.98	414.531	541.983	222.48	1335.05
ENSG00000076555	36	42	44	70	10	38	10	33
ENSG00000076604	608.075	641.236	734.332	908	289.945	482.665	193.578	827.859
ENSG00000076641	28	16	21	0	16	20	14	21
ENSG00000076650	103	97.25	126	818	38	56.5	14	138
ENSG00000076662	157.846	113.824	196.07	213	44	87.6182	37.8	142
ENSG00000076685	984.285	1287.28	1284.1	1406	660.305	754.119	368	2075.75
ENSG00000076706	1299.53	1573.48	1737.13	2408	916.833	1363.73	616.571	2347
ENSG00000076716	0	0	0	0	0	0	0	0
ENSG00000076770	1267.02	2001.01	1676.46	1236	949.681	1048.48	516.282	759.75
ENSG00000076826	71	79	83	281	37	57	26	131
ENSG00000076864	93	125.867	127.967	314	49.5238	118.939	39.6667	38
ENSG00000076924	707	833	993	1338	458	664	303	1085
ENSG00000076928	340.636	370.251	474.938	669	218.154	284.8	167.833	535
ENSG00000076944	317.52	403.648	442.442	743	228.38	282.316	106.709	540
ENSG00000076984	266	333	424	585	180	226	98	540
ENSG00000077009	0	0	0	0	0	0	0	0
ENSG00000077044	103.333	156.179	151	279	62.7436	76.6667	36	297
ENSG00000077063	1	11	5	0	3	5.66667	5	0
ENSG00000077080	0	0	0	0	2	0	0	0
ENSG00000077092	0	0	1	0	0	0	0	17
ENSG00000077097	669.722	858.786	921.733	1596	348.583	354.692	200	1958
ENSG00000077147	1552	2271	2153	4487	791	890	454	5199
ENSG00000077150	327	355.382	446.875	721	268.333	376.108	163	957
ENSG00000077152	1411	1499	1771	3589	858	1040	482	2869
ENSG00000077157	19	22	36	0	17	15	11	19
ENSG00000077232	366.628	506.757	497.152	517.929	168.081	151.429	95.5	993.983
ENSG00000077235	520.75	703.848	741	1428	397	533.635	248	1350
ENSG00000077238	157.5	144.574	213.333	297	122.829	119.75	72	465.583
ENSG00000077254	301.43	381.739	434.625	592	181	198.667	89.5	1123.04
ENSG00000077264	0	1	1	0	0	0	0	0
ENSG00000077274	0	0	0	0	0	0	0	0
ENSG00000077279	0	0	0	0	0	0	0	0
ENSG00000077312	1143.75	1161.2	1458.19	1294	504.837	632.568	225.853	799
ENSG00000077327	0	0	0	0	0	0	0	0
ENSG00000077348	408.395	456.539	543.366	1051	220	358.727	140.647	557
ENSG00000077380	623.929	824.123	727.539	2351	263.838	386.8	204	1320
ENSG00000077420	8.11549	12.5256	17.7174	0	3	8	4	1
ENSG00000077454	66.7333	82.6667	120.3	218	43	50.4615	32	114
ENSG00000077458	76.1111	135.96	105.374	53	36.5	52.8	24	171
ENSG00000077463	232.373	244.002	374.504	379	174.568	288.34	97.325	269.429
ENSG00000077498	0	0	0	0	0	0	0	0
ENSG00000077514	275.98	440.353	398.517	986	187	212.734	95.4167	512
ENSG00000077522	23.1828	21.6116	16.6541	1	10.2562	13.2766	6.11628	0
ENSG00000077549	1721.95	2053.74	2512.9	4262	876.88	1272.45	474.922	3612.76
ENSG00000077585	14	10	14	0	9	8	3	1
ENSG00000077616	0	0	3	0	0	0	1	0
ENSG00000077684	198.875	281.833	311	177	107	160	72	221
ENSG00000077713	99	89.6667	101	323	65	66	34	189
ENSG00000077721	1694.28	2235.79	2251	3918	922	1179	571	2130
ENSG00000077782	227.833	243.503	250.714	460	115	143.9	68.8	232
ENSG00000077800	0	0	0	0	0	0	0	0
ENSG00000077809	1423.71	1663.13	1830.17	3772	800.724	896.485	433	4164
ENSG00000077935	1	0	1	0	0	0	0	12
ENSG00000077942	2374.63	2922.66	3193.89	2186	1624.44	2261.87	953.297	2315
ENSG00000077943	0	0	0	0	0	0	0	0
ENSG00000077984	0	0	0	0	0	0	0	0
ENSG00000078018	7	11	4	18	4	7	4	0
ENSG00000078043	73.8167	70.75	69.6167	147	24.45	48.75	20.75	119.448
ENSG00000078053	0	0	0	0	0	0	0	0
ENSG00000078061	651.781	816.263	792.15	774	401.117	499.479	202	358
ENSG00000078070	108.762	183.264	166.595	191	73.25	89.6905	41.4286	141
ENSG00000078081	0	0	0	0	0	0	0	0
ENSG00000078098	1	0	1	0	0	0	0	0
ENSG00000078114	10	13	13	0	8	4	2	0
ENSG00000078124	129.854	219.237	197.277	226	78.0906	81.3267	54.4444	342.372
ENSG00000078140	1119.79	1465.13	1491.18	2164	524.246	652.748	301.465	2255.4
ENSG00000078142	156.667	202.949	238.75	829	74	105.8	50	304.762
ENSG00000078177	36.1667	35.1667	53.5	23	15.6667	20	6	57
ENSG00000078237	254	289	328	610	115	153	50	682
ENSG00000078246	184.815	229.939	239.104	272	75	92.8333	53	289
ENSG00000078269	246	254	288	452	137.8	183	74	535
ENSG00000078295	0	0	0	0	0	0	0	9
ENSG00000078304	893.652	1223.95	1278.12	2103.93	359.935	486.122	232.093	1532.86
ENSG00000078328	2	2	0	0	0	0	1	0
ENSG00000078369	2169.66	2568.57	2918.94	1959	1075.58	1495.43	600.104	1814.95
ENSG00000078399	0	1	4	0	0	1	0	0
ENSG00000078401	144	189	177	44	7	9	3	84
ENSG00000078403	118	141.11	115	264	41	65	47.042	105
ENSG00000078487	3	17	15.5	0	9	10	5	0
ENSG00000078549	0	1	0	0	0	0	0	0
ENSG00000078579	0	0	0	0	0	0	0	0
ENSG00000078589	0	0	0	0	0	0	0	0
ENSG00000078596	0	0	0	0	0	0	0	0
ENSG00000078618	1636.9	1978.47	1843.88	2856	754.083	970.929	423	3664
ENSG00000078668	2230.38	2970.95	2812.18	4238	1045.62	1313.78	658.355	3468.33
ENSG00000078674	700.25	890.75	1013	2044	372	474	213	1901
ENSG00000078687	25	18	42	43	19	26	10	39
ENSG00000078699	117.26	111.727	143.835	339	69	73	30	179
ENSG00000078725	0	0	0	0	0	0	0	0
ENSG00000078747	481.556	638.848	763.438	1628	262.571	312.75	156	1388
ENSG00000078795	0	0	0	0	0	0	0	0
ENSG00000078804	51.2619	57.6344	50.4871	75	19	38.5735	17.8	41
ENSG00000078808	1103.92	1126.17	1452.74	2137	582.381	814.932	393.976	1464.51
ENSG00000078814	0	1	0	0	0	0	0	0
ENSG00000078898	0	0	0	0	0	0	0	0
ENSG00000078900	3	3	1	0	4	5	0	0
ENSG00000078902	201.4	209.312	243.087	189	141	164.492	50	155
ENSG00000078967	146.591	141.515	156.92	341	64.5	101.286	51	186
ENSG00000079101	3	4	3.09978	0	2.09302	7.33333	0	0
ENSG00000079102	0	0	0	0	0	0	0	0
ENSG00000079112	0	0	0	0	0	0	0	0
ENSG00000079134	125.238	191.717	235.177	607.674	76.5556	110.714	50.2	673.263
ENSG00000079150	29.9714	31	40.8333	153	15	15.4	7	25
ENSG00000079156	45	95	51	282	29	22	15	414
ENSG00000079215	808	933	942	1432	464	569	237	1725
ENSG00000079246	2979.73	3881.97	4156.43	6539	1769.1	2175.84	994.023	7871.16
ENSG00000079257	851	957	990	2229	382	507	244	2303
ENSG00000079263	7	9	13	44	4	6.2	4	1
ENSG00000079277	157.031	146.937	231.251	270	79.5474	96.6512	39	343
ENSG00000079308	18	38.5777	43.46	6	30	33.0593	11	95
ENSG00000079313	84.5	65	138.833	160	52.4	74.6667	38	159
ENSG00000079332	2870.86	3531.32	3652.4	6687	1405.5	1815.79	745.914	6450.7
ENSG00000079335	27	23.6	17.8571	125	3	6	3	64
ENSG00000079337	7	3.83333	7	0	7.88889	5	3	37
ENSG00000079385	0	3	0	0	0	0	1	0
ENSG00000079387	112.679	149.676	157.408	451	74.3333	74.2619	41.2143	293
ENSG00000079393	8	12.6667	4	0	2	2	1	4
ENSG00000079432	88.6	102	165.8	119	62	93	50	151
ENSG00000079435	0	0	0	0	0	1	0	0
ENSG00000079459	2034.65	2514.92	2608.91	3213.7	1236.62	1533.09	677.509	4265.72
ENSG00000079462	350.311	385.506	463.537	372	198.225	289.305	118.556	231
ENSG00000079482	61	55	57	435	29	32	32	288
ENSG00000079557	0	0	0	0	0	0	0	0
ENSG00000079616	891.597	878.648	1126.04	1330	569.661	831.165	376.746	1716.97
ENSG00000079689	0	0	0	0	0	0	0	0
ENSG00000079691	330.094	363.667	397.433	884	197.75	221.567	86.7	784
ENSG00000079739	1139.67	1237.85	1307.69	2118	655.138	817.979	398.908	1827
ENSG00000079785	2421.69	3147.55	3216.42	5451	1208.29	1483.81	706.85	5893
ENSG00000079805	1256.72	1424.24	1861.23	2072	819.126	1121.21	476.8	1798
ENSG00000079819	314	369.853	378.889	755	157.714	172.132	76.6	759
ENSG00000079841	0	0	0	0	0	0	0	0
ENSG00000079931	0	1	1	46	1	0	1	0
ENSG00000079950	117	172	153	232	49	69	29	277
ENSG00000079974	38	52.4444	46.9375	0	20.625	45.5195	9	24
ENSG00000079999	527.11	659.029	592.419	630.023	315.465	400.81	162.667	629
ENSG00000080007	0	0	0	0	0	0	0	0
ENSG00000080031	53	45	85	122	8	25	3	31
ENSG00000080166	0	0	0	0	0	2	0	0
ENSG00000080189	237.245	242.4	357.185	340	149.75	162.325	65.7143	80
ENSG00000080200	30	32	22	68	11	20	6	21
ENSG00000080224	0	1	0	0	1	2	0	4
ENSG00000080293	4	0	0	0	0	0	0	0
ENSG00000080298	23	18	41	5	16	19	12	62
ENSG00000080345	521.667	625.222	632.977	2303	249	284.667	126.667	1277
ENSG00000080371	536.147	674.134	720.655	1283	220.442	313.007	149	1799.48
ENSG00000080493	0	0	0	0	0	0	0	0
ENSG00000080503	237.533	289.167	316.498	957.068	124.077	204.007	101	349.135
ENSG00000080511	0	0	0	0	0	0	0	0
ENSG00000080546	142	226	214	275	59	60	27	260
ENSG00000080561	6	13	3	0	4	7	0	31
ENSG00000080572	0	0	4	0	0	0	0	0
ENSG00000080573	8	3	5	0	3	10	4	0
ENSG00000080603	466	518	594.01	1161	354	437	180	707
ENSG00000080608	469	609.667	659	1311	224	277	117	1644
ENSG00000080618	0	0	0	0	0	0	0	0
ENSG00000080644	2	0	0	0	0	0	0	0
ENSG00000080709	0	0	0	0	0	0	0	1
ENSG00000080802	168	255	314	480	116	176	85	494
ENSG00000080815	567.166	765.07	762.975	718	358.831	398.528	175.219	1329
ENSG00000080819	116	160	180.25	240	74	109	58	329
ENSG00000080822	265.756	383.804	323.929	582	100.755	165.969	97	469
ENSG00000080823	19	21.9	15	103	4.75	12	5	17
ENSG00000080824	15118.2	18781.5	19720	51411.7	7787.26	10145.8	4322.53	57769.7
ENSG00000080839	187	170	188	699	81	105	77	809
ENSG00000080845	298.751	317.392	382.512	892	157.266	207.52	96	759
ENSG00000080854	0	0	0	0	0	0	0	0
ENSG00000080910	0	0	0	0	0	0	0	0
ENSG00000080986	416.8	518.83	501.13	878	294.534	386.661	221.009	2399
ENSG00000081014	124	152.25	167.667	355	69.9	93.7	57	511.543
ENSG00000081019	113	128.361	150.538	382	61.4	90	36	269
ENSG00000081026	113	112.509	134.005	415	35	74	48	128
ENSG00000081041	9	14	9	80	5	12	5	101
ENSG00000081051	0	0	0	0	0	0	0	0
ENSG00000081052	24	30	29	77	25	36	18	163
ENSG00000081059	0	1	0	0	0	0	0	0
ENSG00000081087	227	300	383	466	104	191	61	620
ENSG00000081138	25	52	54	260	22	35	10	116
ENSG00000081148	0	0	0	0	0	0	0	0
ENSG00000081154	291.466	358.545	347.047	1189	101.549	108.459	67.3264	640.889
ENSG00000081177	90	116.667	123	67	80.5	78	25	181
ENSG00000081181	47	58	76	99	34	35	25	44
ENSG00000081189	8	17	8	136	5	5	2	0
ENSG00000081237	0	1	2	0	0	0	0	0
ENSG00000081248	0	0	0	5	0	0	0	0
ENSG00000081277	0	0	0	0	0	0	0	0
ENSG00000081307	272.133	377.355	419.374	845	180	189.965	92	955
ENSG00000081320	119	135	144	194	53	78	35	440
ENSG00000081377	75	58	55	128	29	47	13	219
ENSG00000081386	38	66	68	40	31	38	14	133
ENSG00000081479	2	3	3	0	0	8	3	0
ENSG00000081665	4.00119	3.02096	5.03774	3	2.06292	1.4	0	2.04762
ENSG00000081692	291	372	427	533	206	324	139	266
ENSG00000081721	574	780	845	674	312	437	175	741
ENSG00000081760	304.783	385.422	459.48	1319	165.136	256.647	89.9	777
ENSG00000081791	413.909	412.3	562.824	601	268	380.87	155	454
ENSG00000081800	0	0	0	0	0	0	0	0
ENSG00000081803	1	1	0	51	0	0	0	47
ENSG00000081818	0	0	0	0	0	0	0	0
ENSG00000081842	0	1	0	0	0	0	0	0
ENSG00000081853	0	0	0	0	1	0	0.285714	4
ENSG00000081870	754	832	902	1889	287	362	176	1459
ENSG00000081913	90	153.01	164	207	80.0418	109	36	131
ENSG00000081923	26	39	17	0	5	7	3	109
ENSG00000081985	0	0	0	0	0	0	0	0
ENSG00000082014	16	31.75	48	43	11.5	22	8	46
ENSG00000082068	742	818.838	1012.79	2069	448	519	262	1292
ENSG00000082074	0	1	0	0	0	0	2	0
ENSG00000082126	2	11.1611	5.5	65	3	2.2	1	0
ENSG00000082146	63	77.3333	105	0	37	42	29	121
ENSG00000082153	5035.57	6509.62	6614.47	15887	2619.92	3287.23	1515.49	16980.4
ENSG00000082175	2	2	1	0	2	3	0	1
ENSG00000082196	2	7.13333	8.09091	18	3.125	4	4	4.16667
ENSG00000082212	225	302	218	732	83	121	55	709
ENSG00000082213	450.033	535.919	592.225	977	174.46	211.196	146.767	939.682
ENSG00000082258	73.6667	121.379	67.2889	95	26	44.0976	18	139
ENSG00000082269	24.7143	33	31	163	15.375	12.2857	2.42857	18
ENSG00000082293	0	0	0	0	0	0	0	0
ENSG00000082397	395.606	539.542	680.318	606	282	357.111	138	606
ENSG00000082438	56	81	74.75	133	44	53	25	77
ENSG00000082458	218	287	345	439	137	190	82	627
ENSG00000082482	0	0	0	0	0	0	0	0
ENSG00000082497	0	0	0	0	0	0	0	0
ENSG00000082512	54	60	74	24	28	50	19	194
ENSG00000082515	742.792	836.538	944.751	1641.9	347.78	456.425	229.104	2077.73
ENSG00000082516	735	1020	1013	2110	511	686	331	2303
ENSG00000082556	0	0.75	0	0	0	0	0	0
ENSG00000082641	592.7	683.757	833.19	1205	320.618	441.254	173.131	986.897
ENSG00000082684	0	0	0	0	0	2	0	0
ENSG00000082701	485	662	650	1192	237	361	188	785
ENSG00000082781	566.115	697.21	747.911	462	342.712	470.127	179.04	470
ENSG00000082805	166.167	182.75	184.875	146	117.5	135.167	55	749
ENSG00000082898	2133.92	2869.86	2874.02	6488.65	1075.71	1321.13	665.921	7799.76
ENSG00000082929	0	0	0	0	0	0	0	0
ENSG00000082996	358.126	450.814	420.843	361.25	136.988	139.574	75.3333	374.035
ENSG00000083067	0	0	0	0	0	0	0	0
ENSG00000083093	85.25	101.317	133	212	39.125	52.8333	25	188
ENSG00000083097	37	34	46	101	8	8	9	62
ENSG00000083099	225	248	242	516	112	139	60	496
ENSG00000083123	198.298	247.767	242.826	186	112	116.5	49.6667	228
ENSG00000083168	269.8	241.518	269	507	127	153	85	443
ENSG00000083223	62.6667	118.607	109.083	370	48.75	73.75	38	261.5
ENSG00000083290	0	2	2.11111	0	0	0	0	0
ENSG00000083307	0	1	0	0	0	0	0	0
ENSG00000083312	3456.44	4196.95	4442.28	8273	1622.16	2076.41	980.947	10231.6
ENSG00000083444	1226.5	1468.86	1699.17	2973	767.615	973.911	451.162	2881
ENSG00000083454	329.502	357.219	526.67	736	198.525	307.942	125.238	867.8
ENSG00000083457	235	196	255	203	88	137	54	419
ENSG00000083520	428.573	546.924	448.118	932	193.417	236.108	119	1302.44
ENSG00000083535	87	133	120	452	54	52	29	355
ENSG00000083544	73	90.3333	121.901	296	33	47.2	21	219
ENSG00000083635	158	224	163	149	79	79	55	372
ENSG00000083642	294	369	397	955	117	147.667	80.6667	977
ENSG00000083720	1261	1572	1686	2413	725	934	459	3573
ENSG00000083750	125	151	143	263	51	96	36	255
ENSG00000083782	0	0	0	0	0	0	0	0
ENSG00000083799	78	103	95	257	35	40.9091	18	160
ENSG00000083807	109.579	145.621	135.975	141	49	91.7707	45.1667	57
ENSG00000083812	79.25	90.9524	97.8	129	33.3333	65.4444	28.4444	87
ENSG00000083814	0	0	0	0	1	0	0	3
ENSG00000083817	33.5	33	27.6667	104	24	30	3	58
ENSG00000083828	46	22.75	47.619	154	9.66667	12	2	40
ENSG00000083838	24	24	23	67	9	17	12	0
ENSG00000083842	46	43.3222	57	192	26	34.6667	18	121.5
ENSG00000083844	33	46.5	55	137	27	33.619	11	116
ENSG00000083845	18398.9	21917	24468	30356	7994.99	11118	4698	23337.6
ENSG00000083857	340.271	505	425.8	227	304.8	347	157.5	1283.4
ENSG00000083896	286.828	337.5	401.865	730	149.562	177.054	80.6	970
ENSG00000083937	280	403	366	1010	114	135.455	72	1432
ENSG00000084070	109	110.667	107	253	62	63	24	198
ENSG00000084072	359.941	447.864	523.47	663	239.221	309.016	121.673	867
ENSG00000084073	1586	1894	1982	3124	714	941	417	3921
ENSG00000084090	754	825.601	962	1488	319.611	440.294	163	897
ENSG00000084092	195	255	291	641	108	174	82	373
ENSG00000084093	468	615	681	1027	238	328	138	1171
ENSG00000084110	0	1	1	0	0	1	0	0
ENSG00000084112	65.5556	77.0476	71.6667	142	36	36.9333	24	183.4
ENSG00000084207	7	1	9	0	1	2	1	0
ENSG00000084234	2412.99	3244.01	3216.57	3518	1490.57	1831.2	774.284	4211.12
ENSG00000084444	155	147	172	369	98	151	67	293
ENSG00000084453	0	0	0	0	0	0	0	0
ENSG00000084463	1160.57	1316.92	1439	2449	531	677	270	1579
ENSG00000084623	5872.03	6836.31	7689.94	8924.47	3309.77	4213.27	1809.39	7389
ENSG00000084628	0	4	4	0	0	1	1	0
ENSG00000084636	23	12	10	35	10	10	7	27
ENSG00000084652	686	733	902	1100	330	455	177	1785
ENSG00000084674	0	0	0	0	0	0	0	0
ENSG00000084676	109	113	117	299	43	72	31	226
ENSG00000084693	235.75	269.417	311	464	101	144	68	190
ENSG00000084710	20	45	33	43	28	35	15	70
ENSG00000084731	12	15	12	97	2	5	0	6
ENSG00000084733	625	715	741	1669	284	355	199	1466
ENSG00000084734	0	0	0	0	0	4.8	1	0
ENSG00000084754	1913.09	2325.38	2652.16	4647	1086.65	1454.34	660.462	4963
ENSG00000084764	127	149	181	212	58	81	40	126
ENSG00000084774	1268.55	1483.5	1553.89	1512	1074.91	1385.59	549.857	1899
ENSG00000085063	9649.11	12569.9	12578	22248	5353.38	6642.27	2913.4	20531.6
ENSG00000085117	97.5	138.136	169.68	271	74.1333	77.7	40.25	194
ENSG00000085185	63	75	89.6667	152	33	49	21	103
ENSG00000085224	464	575	580	894	223	231	131	1531
ENSG00000085231	1642.14	2168.55	2094.36	3476.38	812.607	974.235	430.729	3383.2
ENSG00000085265	0	0	0	0	0	0	0	0
ENSG00000085274	167.314	216.679	244.799	327	80.55	103.334	33	405
ENSG00000085276	69	90	82	189	46	52	22	153
ENSG00000085377	444	488	524	855	238	300	142	1131
ENSG00000085382	10	17.6667	27	26	6	15	12	21
ENSG00000085415	1471.75	1662.73	1904.23	2214	722	994	392	2408
ENSG00000085433	150.667	165.625	156	282	32.25	66	39	207
ENSG00000085449	185	236	272	497	113	160	86	377
ENSG00000085465	9	1	0	0	0	1	0	0
ENSG00000085491	972.01	1221.83	1362.61	2257	597.204	977.587	446.575	2774.25
ENSG00000085511	103.561	103.136	128.363	380	59.4338	43.9413	31.0098	326.009
ENSG00000085514	1	0	0	0	0	0	0	0
ENSG00000085552	0	0	0	0	0	0	0	0
ENSG00000085563	13	15.25	17	0	3	4	2	24
ENSG00000085644	10	15.3333	17	23	4	16	6.85714	0
ENSG00000085662	3562.24	4285.59	4720.84	8821	2067.79	2619.13	1180.06	6832.81
ENSG00000085719	705.98	945.669	949.632	1625	402.683	465.697	219.9	1782.69
ENSG00000085721	945.872	1233.39	1246.42	2037	444.934	636.649	291.818	2624.67
ENSG00000085733	1916.03	2258.44	2619.37	4007.6	1087.31	1463.59	719.099	4259.61
ENSG00000085741	25	43	29	102	20	30	14	34
ENSG00000085760	225	292.648	312.458	419	84	88	33	585
ENSG00000085788	145.073	166.922	179.069	203	68.5	98.5131	39	247
ENSG00000085831	0	0	6	0	0	0	0	1
ENSG00000085832	513.8	700	733	1315	282	339	150	1271
ENSG00000085840	535	661	645	1437	202	257.2	144	654
ENSG00000085871	532.472	675.745	709.305	1022	270.41	335.41	178	985
ENSG00000085872	808	852.291	1013.54	1071	445.129	685.651	306.089	1066.19
ENSG00000085978	240.083	279.65	255.507	344	127.139	160.986	81.3333	496
ENSG00000085982	43	90	61	512	29	43	14	137
ENSG00000085998	222.991	282.468	332.967	505	135.149	188.711	87.8	263
ENSG00000085999	41	85	79	240	30	46	23	195
ENSG00000086015	113	152	154	413	61	106	50	333
ENSG00000086061	2695.62	3372.57	3493.45	7827	1550.91	1872.14	849.598	13187.8
ENSG00000086062	2763.55	3243.96	3490.38	4926	1551.46	2145.7	912.426	4200.48
ENSG00000086065	957	1214	1213	1756	421	575	276	1847
ENSG00000086102	258	285	377	643	168	229	104	797
ENSG00000086159	0	0	0	0	0	1	0	0
ENSG00000086189	791.055	1078.66	1044.75	1447	359.137	461.692	218.9	1688.28
ENSG00000086200	778.743	987.542	1107	2659	381	434	191	2085.71
ENSG00000086205	1	0	0	0	0	0	0	0
ENSG00000086232	1488.83	1850.91	2078.23	3376	767.162	963.222	425.202	2633.84
ENSG00000086288	0	0	0	0	0	0	0	0
ENSG00000086289	493.508	559.419	675.668	1125	214.474	304.808	161.875	671
ENSG00000086300	77.6	113.8	119	247	52	49.8889	16	200
ENSG00000086475	706.84	866.458	1029.38	1831	372.183	448.028	200.75	1385
ENSG00000086504	851.917	851.706	1134.8	2340	428.125	654.058	281.297	2198
ENSG00000086506	0	2	0	0	0	0	0	0
ENSG00000086544	43	36	67	393	27	45.0714	15	331
ENSG00000086548	0	0	0	0	0	2	1	0
ENSG00000086570	0	0	0	0	0	0	0	0
ENSG00000086589	685.658	887.476	893.687	1706	344.418	442.431	185.824	1219
ENSG00000086598	3631.96	4490.18	5194.01	7755	1680	2076.96	879	6333.81
ENSG00000086619	27	43	23	95	17	19.6667	18	27
ENSG00000086666	974.389	1372.92	1193.05	2240	491.558	647.891	276.535	1675
ENSG00000086696	1	4	11	0	0	3	1	0
ENSG00000086712	517	647	676	1894	234	353	142	1308
ENSG00000086717	15	12	7	115	5	9	0	64
ENSG00000086730	2	3	4	0	7	7	2	26
ENSG00000086758	2230.8	2870.05	2983.71	4579	1642.75	2233.27	938	5577
ENSG00000086827	292	321.347	334.393	835	130	162	81	871
ENSG00000086848	194.252	225.033	217.199	355	63.7624	135.567	57.5	257.176
ENSG00000086967	0	1	0	0	0	0	0	0
ENSG00000086991	0	0	0	0	0	0	0	0
ENSG00000087008	72.75	54	98	211	35	52	28	127
ENSG00000087053	364	457.912	567	1124	184	235	98	1087
ENSG00000087074	127.75	85.503	153.929	90	28.5	37.5	15	88
ENSG00000087076	4	1	1	0	1	0	2	0
ENSG00000087077	1225.92	1201.9	1510.16	2426	612.494	891.782	423.889	1288
ENSG00000087085	0	0	1	0	0	2	0	0
ENSG00000087086	1217	1331	1567	5963	916	1117	544	4951
ENSG00000087087	907.936	1026.22	1237.34	1164	595.982	726.113	365.554	2008.35
ENSG00000087088	520.742	570.605	649.734	1351.78	226.792	373.124	158.865	570
ENSG00000087095	80.6667	110	114	113	16	39	16	116
ENSG00000087111	395.221	436.056	504.222	459	210.617	296.233	142	471
ENSG00000087116	0	5.00772	1	0	0.285714	1.03769	0	0
ENSG00000087128	0	0	0	0	0	0	0	0
ENSG00000087152	48	83	68.0833	56	27.75	28	9	54
ENSG00000087157	109.133	115.467	153.809	285	75.7643	97.3457	30.5	207.305
ENSG00000087191	1879.38	2144.28	2370.02	4133	815.32	1099.61	549.657	3273
ENSG00000087206	110	147.092	179.967	168	82.3	98.0039	49.4167	283
ENSG00000087237	2	2	0	0	0	1	1	0
ENSG00000087245	0	0	1	0	0	0	0	0
ENSG00000087250	8.02118	10.0305	10.0277	0	4.01166	7.03726	2	0
ENSG00000087253	141.833	134	107	42	49	64	31	216
ENSG00000087258	31.0189	27	11	28	9	13.7134	2	1
ENSG00000087263	440.122	520.122	620.628	1257	216.229	266.861	107.467	1382.81
ENSG00000087266	20	20	34	269	18.7321	12.5	4	78
ENSG00000087269	560	566	705	997	294	357	160	985
ENSG00000087274	411.123	516.501	642.282	691	209	271.901	121.323	832
ENSG00000087299	234.822	284.96	301	406	110.917	135	59	650.793
ENSG00000087301	131.5	214.625	181	164	66	65	41	191
ENSG00000087302	2878.7	3562.79	3960.04	10710.8	1292.24	1773.04	822.989	11156.7
ENSG00000087303	25	53	52	0	28	12	9	114
ENSG00000087338	83	149	84	72	40	48	18	87
ENSG00000087365	1980.72	2309.7	2766.42	4403	1152.05	1563.45	668.261	4390.45
ENSG00000087448	73.5667	98.4409	121.75	444	37.25	60.6	31	104
ENSG00000087460	9013.82	11108.9	11994.5	12724.5	4629.6	6250.28	2468.73	9195.82
ENSG00000087470	640.495	742.724	774.799	1716	265.276	314.996	160.648	1537.74
ENSG00000087494	0	0	2	0	0	0	0	0
ENSG00000087495	0	0	0	0	0	0	0	0
ENSG00000087502	573.039	843	757.015	1879	237.941	287.487	124	1114
ENSG00000087510	388.423	435.149	475.893	270	156.75	197.546	101.4	400
ENSG00000087586	1216.25	1384.85	1620.59	2391	1265.21	1595.89	855.618	6294
ENSG00000087589	0	0	0	0	0	0	0	0
ENSG00000087842	367	473	521	1272	194	257	109	1161
ENSG00000087884	149.114	155	200	494	71.0493	94	41	323
ENSG00000087903	41	38	33.75	0	23	34	19	7
ENSG00000087916	0	0	0	0	0	0	0	0
ENSG00000087995	165.941	165.671	187.788	332	75.4413	116.36	40.3154	523.401
ENSG00000088002	7	8	4	0	1	11	5	0
ENSG00000088035	171.825	280.104	230.076	798	119.051	127	72.6667	912
ENSG00000088038	247.598	298.514	349.863	244	132.429	173.115	63	216.636
ENSG00000088053	2	1	0	0	0	0	0	0
ENSG00000088179	36	17	28.4667	1	13	6	1.6	63
ENSG00000088205	654.475	965.373	949.478	998	333.569	366.113	226.333	1892
ENSG00000088247	1276.65	1263.89	1672.9	2236	634.77	894.065	407.706	1162.95
ENSG00000088256	502.094	570.396	629	454	288	374.822	134	428
ENSG00000088280	57.2	33.8333	73.3333	139	13	38.75	7.75	87
ENSG00000088298	233.288	274.062	309.342	620	153.942	213.857	81.7778	524
ENSG00000088305	93.6667	114	147.211	394	83	115	50	325
ENSG00000088320	0	0	0	0	0	0	0	0
ENSG00000088325	1628	2023.08	2241	2083	1151	1523	769	7618
ENSG00000088356	444	549	792	897	269	376	150	1112
ENSG00000088367	363.595	415.603	470.876	458	246	334	158	308
ENSG00000088386	0	0	0	0	0	0	0	0
ENSG00000088387	85	97	128	434	46.8333	52.6667	26	258
ENSG00000088448	233.182	212.322	273.857	319	130.5	168.833	82	429.333
ENSG00000088451	197	243	218	289	87	89	51	375
ENSG00000088538	36	47	56	77	23	30	17	28
ENSG00000088543	13	5	8	0	8	11	4	0
ENSG00000088682	646.747	821.152	836.634	1001	390.345	525.673	190.377	1082.34
ENSG00000088726	7	4	12	0	0	4	2	0
ENSG00000088727	120	138	123.351	47	32	51	23	78
ENSG00000088756	56.6667	74	81	0	35.4167	61	18	90
ENSG00000088766	238.647	238.776	258.6	74	90	94	45	144
ENSG00000088782	0	0	0	0	0	0	0	0
ENSG00000088808	42.5	58.1667	68.1429	120	19	23	17	36
ENSG00000088812	162.002	197	240.163	292	112.503	137.173	45	114.345
ENSG00000088826	400.739	477.31	577.085	817	325.824	346.557	161.75	355
ENSG00000088827	2	9	4	114	1	4	2	0
ENSG00000088832	1282.65	1628.9	1629.17	3659.67	610.81	968.896	385.308	2211.24
ENSG00000088833	316.914	404.95	446.314	831	199.532	290.514	113.774	616
ENSG00000088836	46	50	54	33	34	39	17	59
ENSG00000088854	1	3	6	0	1	2	0	21
ENSG00000088876	6	15.5	17	32	11.5	7	1	44
ENSG00000088881	10.5002	9.86111	3.13131	6.44118	8.2053	0.5	0	191.833
ENSG00000088882	0	1	1	0	0	0	0	0
ENSG00000088888	120.133	125.292	168.652	188	72	95.6818	49	382
ENSG00000088899	11	1	5	96	6	2	3	0
ENSG00000088926	0	0	0	0	0	0	0	0
ENSG00000088930	465	455	520.34	1175	204.667	244.333	102	991
ENSG00000088986	4395.8	5165.61	5915.07	7734	1909.12	2580.03	1163.56	10024
ENSG00000088992	145	163.732	179	249	77	109.6	34	376
ENSG00000089006	480	569	504	1173	217	299	117	1094
ENSG00000089009	11543.6	13271.1	15214.4	35629	4489.03	5860.21	3021.9	36053.5
ENSG00000089012	0	0	1	0	0	0	0	0
ENSG00000089022	158.75	151.556	206.545	288	42.75	65	30	180
ENSG00000089041	1	0	2	0	1	0	0	0
ENSG00000089048	121	138	163	338	37	82	22	572
ENSG00000089050	285	332	350	250	103	152	66	173
ENSG00000089053	2217.55	2819.69	2939.81	3820	1208.7	1502.23	606.24	3184.57
ENSG00000089057	136	210	205	244	103	106	62	262
ENSG00000089060	302.306	340.667	388.098	714	189.04	245.412	112	335.163
ENSG00000089063	566.628	857	769.389	828	341.137	420.545	191	345
ENSG00000089091	13	8	10	0	4	6	0	2
ENSG00000089094	172.278	196.192	221.857	220	97.875	123	49	136
ENSG00000089101	0	3	1	0	0	1	0	0
ENSG00000089116	0	0	0	0	0	0	0	0
ENSG00000089123	31	50	49	31	34	28.5	9.5	81
ENSG00000089127	302.557	322.811	345.16	480	165	241.5	104	451
ENSG00000089154	1318	1456	1645	2600	893	1156	552	2017
ENSG00000089157	13836.7	17747.3	18433.8	26839.7	7446.55	9199.41	3973.57	22573
ENSG00000089159	912.072	1041.19	1234.59	1789	608.615	767.466	339.449	1484
ENSG00000089163	7	7	19	100	2	9	3	39
ENSG00000089169	0	0	0	0	0	0	0	0
ENSG00000089177	21.8	21.8	29	107	4.75	14	7	15
ENSG00000089195	229	243.417	257.919	722	110	125	66	549
ENSG00000089199	0	0	0	0	0	0	0	0
ENSG00000089220	6413	7518	9038	8035	3561	5013	2135	4981
ENSG00000089225	0	0	0	0	0	0	0	0
ENSG00000089234	388	447	535	872	190	271	101	631
ENSG00000089248	1051.67	1171.76	1534.27	3737	576.514	821.145	393.672	2752.79
ENSG00000089250	4.66667	0.666667	2	0	0	2	0	0
ENSG00000089280	5779.32	6710.36	8098.82	13283.3	3633.1	4939.74	2323.89	11816.9
ENSG00000089289	929	982	1087	1975	341	520	221	1709
ENSG00000089327	2315.04	2725.5	3142.23	3239	1184.6	1683.55	624.155	2460.67
ENSG00000089335	89.8	124.456	120.701	518.414	55.3667	49.0278	33.6667	226.933
ENSG00000089351	244.463	278.343	338.715	524	141.676	215.07	104.75	471
ENSG00000089356	94	78	99	45	17	42	28	148
ENSG00000089472	0	0	0	0	0	0	0	0
ENSG00000089486	213.635	244.028	306.602	304	114.949	181.517	63.9167	211
ENSG00000089505	3	1	2	0	0	1	0	0
ENSG00000089558	0	0	0	0	0	0	0	0
ENSG00000089597	8021.89	9193.93	10808.9	12447.5	5122.58	7068.21	2978.13	14377.4
ENSG00000089639	59.5	80.5	78	273.8	34	56	31	156
ENSG00000089682	85	76.7778	109	144	47	50	22	398
ENSG00000089685	1306.61	1314.74	1837.84	2956	604.33	981.839	465.03	2019.57
ENSG00000089692	0	0	0	0	0	2	0	0
ENSG00000089693	1340.75	1641.53	1864.67	1769	730.484	961.776	424.103	1351.69
ENSG00000089723	0	4	5	0	4	8	4	34
ENSG00000089737	1728	2161	2192	3188	991	1307	583	3601
ENSG00000089775	260	355	330	162	98	127	60	244
ENSG00000089818	183.851	176.033	251.137	287	86.2614	99.739	52	371.21
ENSG00000089820	0	2	1	0	0	2	1	0
ENSG00000089847	1	3	8	19	2	1	1	0
ENSG00000089876	558.101	747.666	769.339	1115	251	325.857	137	823.52
ENSG00000089902	298.5	406.667	460.844	734	201	240.2	113	1030
ENSG00000089916	135.584	162.15	180.6	245	88	104	84	471
ENSG00000090006	188.25	198.167	247.667	91	151.583	245.112	103.8	207
ENSG00000090013	2787.67	3297.47	3768.64	3053	1772.03	2347.06	928.184	2822
ENSG00000090020	175	201.229	253.766	186	81.3333	112.929	44	221
ENSG00000090054	671	782	1034	1629	401	483	186	1815
ENSG00000090060	865.547	1230.52	1192.11	2111	317.379	408.649	192.911	1835.08
ENSG00000090061	483	588.547	639.479	797	214.477	289	133	466
ENSG00000090097	55	55.75	61.5143	68	21	36	20	24
ENSG00000090104	0	0	0	0	0	0	0	0
ENSG00000090238	41.7778	44.7778	40.8421	0	33	39	20.2222	26
ENSG00000090263	360	436	422	804	170	250	127	1053
ENSG00000090266	1484.99	1882.81	2204.19	2093	830.603	1148.1	436.85	2746.1
ENSG00000090273	1523.57	1941.03	2362.35	6479	807.817	1127.5	559.258	5311.37
ENSG00000090316	603.632	714.36	799.036	788	402.878	509.74	187.475	968.671
ENSG00000090339	674.783	748.855	904.502	1280	423.882	587.501	275.8	1214
ENSG00000090372	217.717	247.225	306.69	507	168.333	180.353	70.8333	311
ENSG00000090376	0	0	0	0	0	0	0	0
ENSG00000090382	2	5	1	0	5	1	1	0
ENSG00000090402	0	0	0	0	0	0	0	0
ENSG00000090432	399	353	525	1164	247	304	140	337
ENSG00000090447	274.562	367.385	372	620	144.866	206.125	81	346
ENSG00000090470	186	180	311	451	105	180	97	444
ENSG00000090487	803.637	886.451	983.638	2094	335.264	423.937	192	1782.03
ENSG00000090512	0	0	0	0	0	0	0	0
ENSG00000090520	1222.33	1356.81	1671.45	3076	636.021	859.325	350.6	3249
ENSG00000090530	17	17	16	0	12.0769	16.0105	7	87
ENSG00000090534	0	0	0	0	1	2	0	0
ENSG00000090539	13	3	9	6	5	7	6	0
ENSG00000090554	14.2	15.6773	26.3593	2	4.0447	6.0568	3	11
ENSG00000090565	30	23	32	223	13	21	9	79
ENSG00000090581	221.231	191.374	287.248	521	168.099	191.32	73.8654	358
ENSG00000090612	51.2504	46	55.0687	7	21.874	33.9286	31	227
ENSG00000090615	196	237	320	435	113	190	65	448
ENSG00000090621	1274.13	1795.18	1880.45	2591	761.854	942.266	415.963	2912.43
ENSG00000090659	0	0	0	0	0	0	0	0
ENSG00000090661	11.8571	6	10	0	2.75	7	3	0
ENSG00000090674	358	437.467	526.619	559	228.6	369	130	360
ENSG00000090686	513.082	648.163	667.492	1095	285.018	316.857	173.396	1128
ENSG00000090776	74	52	56	106	29	55	14	45
ENSG00000090857	134	197.544	161.7	187	81	95	52	231
ENSG00000090861	1780.33	2012.37	2613.16	4216	1337.23	1750.58	669.25	4148.62
ENSG00000090863	1249.63	1471.86	1656.24	2068	812.463	1102.8	464.881	3162.68
ENSG00000090889	883.929	967.232	1134.2	1451	493.685	579.883	293	2374.53
ENSG00000090905	138.967	144.873	163.71	264	77.1	119.833	45	146
ENSG00000090920	8	7	1	0	0	13	2	9
ENSG00000090924	33.4	50.35	70.6667	24	25.2286	36	15	104
ENSG00000090932	39.6273	37	69	0	24	38	25	24
ENSG00000090971	4	3	8	0	2	4	2	0
ENSG00000090975	46	45.6429	38	18	15.8033	35	11	38.0205
ENSG00000090989	160	229	242	207	99	107	72	495
ENSG00000091009	654	763	792.017	1510	325	424	144	1300
ENSG00000091010	0	0	0	0	0	0	0	0
ENSG00000091039	293.5	325.183	388.473	693	117.667	165.667	67	853
ENSG00000091073	153	141	190.5	666	126	152.9	67	240
ENSG00000091106	4	0	0	0	0	0	0	0
ENSG00000091127	661.343	854.199	983.504	1632	321.486	395.649	167.808	1573.58
ENSG00000091128	0	4.01782	4.00419	1	4.02327	1	1	4
ENSG00000091129	0	0	0	0	0	0	0	0
ENSG00000091136	1426	1856	1963	2558	1090	1343	578	3717
ENSG00000091137	0	0	3	0	0	0	0	0
ENSG00000091138	0	0	0	0	0	0	0	0
ENSG00000091140	1141.19	1555.84	1611.14	2017	540.804	866.415	368.559	3244.95
ENSG00000091157	74	101	95	344	37	69	18.6667	486
ENSG00000091164	687.056	916.682	883.325	1927	305.422	325.932	175.276	2068.39
ENSG00000091181	0	0	0	0	0	0	0	0
ENSG00000091262	12	15	11	22	4	8	3	36
ENSG00000091317	525	594	663	1640	218	272	138	1014
ENSG00000091409	588.712	586.753	702.973	1866	291.083	367.333	181.636	1920
ENSG00000091428	21	22	25	0	5	5	3	23
ENSG00000091436	258.071	321	301.714	1644	131.833	164.75	67	857
ENSG00000091482	0	0	0	0	0	0	0	0
ENSG00000091483	4401	5423	5833	8280	2026	2650	1237	7237
ENSG00000091490	484.448	577.261	599.053	702	250.667	327.667	133.2	1445
ENSG00000091513	0	0	0	0	0	0	0	0
ENSG00000091527	567	623.992	780.393	2394	277	361	195	2044
ENSG00000091536	0	0	0	0	0	0	0	0
ENSG00000091542	336.597	372.403	446.246	726	182.514	218.583	84	344
ENSG00000091583	0	0	0	0	0	0	0	0
ENSG00000091592	11	8.66667	6	41	8	11	10	34
ENSG00000091622	67	64.3333	76	129	30	55	15	204
ENSG00000091640	394.214	423.14	605.193	1197	193.946	292.178	146.454	704
ENSG00000091651	509.659	569.392	704.681	2074	252.756	363.09	154.294	1294.88
ENSG00000091656	7	3	4.8	4	3.5	3	0	17
ENSG00000091664	0	0	0	0	0	0	0	0
ENSG00000091704	0	1	0	0	0	0	0	0
ENSG00000091732	267.692	288.029	316	384	176.418	200.692	85.25	488
ENSG00000091831	0	0	0	0	0	0	0	0
ENSG00000091844	0	0	0	0	0	0	0	0
ENSG00000091879	0	0	0	0	0	0	0	0
ENSG00000091947	553.889	715.339	824.937	468	348.568	445.023	193.685	600.671
ENSG00000091972	0	0	0	0	0	0	0	0
ENSG00000091986	124.25	126.688	182	120	66	67	39	49
ENSG00000092009	0	0	0	0	0	0	0	0
ENSG00000092010	1655.95	1992.33	2176.19	2487	977.497	1295.07	512.353	2659.33
ENSG00000092020	38.2	59.4252	78.6068	95	24.1588	26.875	12	191
ENSG00000092036	468.664	490.086	581.875	1181	205.804	263.064	117	917.238
ENSG00000092051	0	1	0	0	0	0	0	0
ENSG00000092054	0	0	0	5	0	0	0	0
ENSG00000092067	2	3	3	109	0	3	1	12
ENSG00000092068	59	61.5476	62.2778	153	33	32	15	95
ENSG00000092094	264.597	359.09	396.234	569	139.254	212.456	80	343
ENSG00000092096	0	0	0	0	0	0	0	0
ENSG00000092098	129.869	134.719	184.995	337	84.8571	109.767	69	215.714
ENSG00000092108	317.416	387.166	408.63	1030	158.744	164.172	100.5	851.499
ENSG00000092140	204	207.487	214.936	388	123.711	158.65	89.3333	1075
ENSG00000092148	605.417	686.8	738.75	871	348.909	397	204	1519
ENSG00000092199	5635.56	7386.99	7819.3	15753.5	2757.77	3387.63	1580.46	11730.1
ENSG00000092200	0	1	3	0	0	0	0	15
ENSG00000092201	1693.21	2075.25	2121.64	2200	944.01	1060.78	455.5	3853.9
ENSG00000092203	664.573	795.236	826.743	1488	364.151	445.363	196.575	821
ENSG00000092208	279.545	357.069	360.315	481	141.749	204.088	84.8462	672
ENSG00000092295	97	115.5	123.5	0	70	60	39.75	103
ENSG00000092330	132.889	132.205	186.582	449	84.6333	100.723	55.375	143
ENSG00000092345	0	0	0	0	0	0	0	0
ENSG00000092377	20.9532	41.4844	28.2346	78	8.75962	18.7226	5	22
ENSG00000092421	0	0	0	0	0	0	0	0
ENSG00000092439	334	446.667	422	738	164	197	98	894
ENSG00000092445	282.81	338.686	368.897	1029	137.464	196.167	75.75	482.25
ENSG00000092470	449.583	564.198	628.967	1194	140.5	181	89	477
ENSG00000092529	0	0	0	0	0	0	0	0
ENSG00000092531	316.254	390.561	407.216	1210	142.104	195.59	89.381	830.911
ENSG00000092607	1	0	0	0	2	0	0	0
ENSG00000092621	4061	4898	5774	7733	2683	3782	1663	7994
ENSG00000092758	28	18	32	138	21	25	14	14
ENSG00000092820	1720.16	2013.69	2415.8	3225	1111.03	1603.98	720.262	5175.49
ENSG00000092841	10097.8	12355.7	14111.2	18093.6	4928.13	6500.77	2932.06	13249.9
ENSG00000092847	185	196	276.429	357	84.8	135	74	259
ENSG00000092850	0	1	3	0	0	0	0	0
ENSG00000092853	394	435	531	2056	172	191	79	1031
ENSG00000092871	79.2	91.8	96.125	194	49.5	63	25.8182	67
ENSG00000092929	550.423	536.428	644.764	1323	341.297	427.421	165.8	754
ENSG00000092931	161.429	190.556	206.191	312	70	90.5571	41	249
ENSG00000092964	982	1090	1123.62	1996	519	770.882	341	1306
ENSG00000092969	55	79	83	0	28	22	23	42
ENSG00000092978	140	130	148	342	56	62	33	352
ENSG00000093000	205.292	285.011	317.366	583	87.3214	122.941	63.3333	654.131
ENSG00000093009	313.538	424.892	482.754	926	211.5	314.562	119	388
ENSG00000093010	1111.12	1409.1	1466.39	1205	663.034	853.219	363.895	1095
ENSG00000093072	0	0	0	0	0	0	0	0
ENSG00000093134	0	0	0	0	0	0	0	0
ENSG00000093144	555.737	717.852	765.584	1945	251.828	301.655	146.006	1787.84
ENSG00000093167	339	423	428	477	140	192	96	684
ENSG00000093183	180.867	278.047	297.588	65	86.8929	109.149	52.2	246
ENSG00000093217	76.5205	74	66.8	103	44.5	55.5	33	132
[truncated: 18,728 more rows]

## Sheet: mRNA Reps
Genes	G1 mRNA Rep1	G1 mRNA Rep2	G1 mRNA Rep3	G1 mRNA Rep4	M mRNA Rep1	M mRNA Rep2	M mRNA Rep3	M mRNA Rep4
ENSG00000000003	178	256	233	429	275	214	223	831
ENSG00000000005	0	0	0	0	0	0	0	0
ENSG00000000419	357.495	426.278	419.464	1044.62	484.702	409.963	471.909	2080.91
ENSG00000000457	26	31	35.75	61	39.5	63	45.25	125
ENSG00000000460	104.178	151.417	124.43	302.875	237.556	214.505	242.99	726
ENSG00000000938	0	0	0	1	0	0	1	0
ENSG00000000971	3	1	0	90	14.0952	4	8.42857	456
ENSG00000001036	673.299	912.696	799.899	1271.78	999.387	808.017	887.997	2447
ENSG00000001084	129.833	205.89	183.92	257	226.559	216.275	184.484	421
ENSG00000001167	83	112	110	181	172	155	152	442
ENSG00000001460	7	5	7	39	20	24	17.5	71
ENSG00000001461	108.8	154.5	179.4	232.034	222.482	171.576	212.058	658
ENSG00000001497	409.812	534.035	503.757	872.503	815.421	585.274	713.025	1564
ENSG00000001561	0	0	0	0	0	0	0	0
ENSG00000001617	437.485	662.018	541.625	1244.86	731.917	586.787	695.988	2049.96
ENSG00000001626	0	1	2	3	0	1	2	6
ENSG00000001629	154.083	176.737	205.605	474.271	307.522	254.134	295.657	893
ENSG00000001630	529.5	786.821	724.8	1522	815.123	674.805	776.627	2795
ENSG00000001631	91	143	140.563	232	263.717	199.734	235.532	654
ENSG00000002016	29.4048	40.8179	27.3333	65	38.4048	42.5	40	105
ENSG00000002330	47	76.1628	76.2393	129	72.0833	55.3333	73.8368	265
ENSG00000002549	154.521	180.155	212.649	304.455	191.65	189.262	246.281	614
ENSG00000002586	408.545	600.836	575.228	884.629	582.533	478.753	556.552	1642.84
ENSG00000002587	2.33333	5.33333	4.66667	8	6	2	1	24
ENSG00000002726	0	0	0	0	0	0	0	0
ENSG00000002745	0	0	0	0	0	0	0	0
ENSG00000002746	17	34.7834	23	43	30.7564	17.2578	38.304	98
ENSG00000002822	64	94.8571	87	184	174.119	107	128	510
ENSG00000002834	448.14	563.774	537.21	1219.15	826.435	611.849	725.099	1971.01
ENSG00000002919	45.021	65.877	61.4145	94.7536	63.3401	51.9987	75.6468	228.004
ENSG00000002933	0	0	0	0	0	0	0	0
ENSG00000003056	428.603	485.708	495.432	742.836	612.693	559.127	574.457	1296.12
ENSG00000003096	93.8889	90.8182	112.477	162.667	242.329	172	226.087	506
ENSG00000003137	41	63.8	42	60	55.8	61	63	83
ENSG00000003147	1.875	10.9167	19.8571	29	28.2289	21.5152	30.8571	28.25
ENSG00000003249	22.6118	16.0366	29.4667	39	38	36.25	30.0213	127.017
ENSG00000003393	46.6667	54.6667	49.3333	98	66.381	59.1667	67.1667	212.538
ENSG00000003400	4	11.5833	9.41667	16	16.75	17.75	20.6667	70
ENSG00000003402	57.0775	64.2871	60.013	80.6065	109.428	90.8573	101.19	293.026
ENSG00000003436	211.027	312.577	255.675	339.7	302.245	288.706	345.309	809.714
ENSG00000003509	84.1429	102.044	83.8889	186	130.588	99.2786	86.6869	301
ENSG00000003756	92.4167	103.533	107.2	235	233.328	206.297	231.041	714
ENSG00000003987	0	0	0	5	0	0	3	6
ENSG00000003989	330	446	392	935	621.11	517.141	610	2250
ENSG00000004059	535.218	707.308	657.955	690.475	660.562	582.604	755.67	1242.61
ENSG00000004139	23.5	22.75	13.9167	58	54.3333	31	41.8333	140
ENSG00000004399	284.438	389.2	372.55	770	580.546	480.999	588.511	1623
ENSG00000004455	613.891	799.916	773.911	1874.61	936.762	794.868	926.975	3018.89
ENSG00000004468	0	0	0	0	0	0	0	0
ENSG00000004478	504.151	661.638	576.4	2283.68	918.523	713.933	865.405	3997
ENSG00000004487	810.612	1131.27	1079.42	2424.7	1353.02	1078.63	1269.62	4249.57
ENSG00000004534	99.8956	141.017	110.944	375.833	194.417	177.869	192.465	764.366
ENSG00000004660	55	88	81	205	108	138	115	307
ENSG00000004700	102.5	153.9	150	380.933	227.751	197.423	219.027	721
ENSG00000004766	32.7344	42.8095	35.9897	156.016	93.0154	62.8713	89.9769	332.008
ENSG00000004776	1	1	0	2	3	4	3	12
ENSG00000004777	30.6	38.6	29.3333	20	55.75	38.1	47.9	49
ENSG00000004779	412.984	553.259	550.321	1029.79	621.695	470.81	562.136	1858.8
ENSG00000004799	131	151.091	148.224	281	258	222	256	789
ENSG00000004809	0	0	0	0	0	0	0	0
ENSG00000004838	0.6	0	2	1	0	0	2.2	2
ENSG00000004846	2	0	0	0	2	3	0	3
ENSG00000004848	0	2	5.24292	2	1	0	2.08696	2.00121
ENSG00000004864	200.403	271.122	278.005	566.837	429.84	342.772	398.637	1198
ENSG00000004866	194.582	226.375	204.909	397.75	271.15	226.976	261.848	684
ENSG00000004897	170.073	212.317	207.73	547.65	493.475	391.682	522.376	1482.59
ENSG00000004939	0	0	0	1	0	0	1	1
ENSG00000004948	0	1	2	0	0	1	0	0
ENSG00000004961	375	521	536	822	586	516	589.957	1744
ENSG00000004975	141.917	168.671	169.293	417.48	268.811	193.771	257.891	576
ENSG00000005001	3	5	4	3	1	0.5	0	6
ENSG00000005007	201	258.5	268.5	839	474	355.5	433	1580.38
ENSG00000005020	22.5	32.5	24.3333	52.6667	37	36	45.3333	153
ENSG00000005022	3734.62	4926.3	4824.49	5455.59	5725.47	4440.14	5386.05	10617
ENSG00000005059	88	125	113	196	149	115	143	412
ENSG00000005073	31.287	39.1726	29.5734	53	46.1449	32.2412	38.3647	59
ENSG00000005075	141.155	174.66	171.114	294.294	186.601	126.911	138.341	514.696
ENSG00000005100	229.098	296.87	254.2	474.274	445.171	352.022	443.892	954
ENSG00000005102	39.4167	45.0095	56.6287	65	52.6248	60.6333	59.7083	100
ENSG00000005108	2.00204	0	0	0	0	0	0	0
ENSG00000005156	83	96.2667	95.4667	331	202.967	176.833	204.467	557
ENSG00000005175	112.006	165.428	132.852	464	179.212	154.755	205.344	769
ENSG00000005187	4.87784	4.75	4.72765	12	16.739	12.0344	11.1291	11
ENSG00000005189	45.7881	67.6444	68.9782	96	107.975	81.0754	101.424	247.857
ENSG00000005194	200.218	310.239	302.199	511.457	397.287	317.92	348.504	938.838
ENSG00000005238	46	62	60.875	81	52.875	52.875	73.75	126
ENSG00000005243	4	6	3	10	13	6	8.4	6
ENSG00000005249	0	0	0	0	0	2	0	2
ENSG00000005302	141.106	176.507	174.402	364.9	233.545	208.499	211.292	646.875
ENSG00000005339	537.306	774.786	707.26	1609.8	1406.13	1141.8	1263.66	3504
ENSG00000005379	1	1	0	0	0	0	0	0
ENSG00000005381	0	0	0	0	0	0	0	0
ENSG00000005421	2	2.33333	0.666667	2	0	0	0	1
ENSG00000005436	55.0333	72.6381	70.545	152	105.511	69.7286	79.9083	266.5
ENSG00000005448	422.529	501.197	507.835	689.078	686.238	531.302	713.047	1490.36
ENSG00000005469	10	7	4	22	26	20	12	74
ENSG00000005471	0	0	0	0	2	0	2	0
ENSG00000005483	191.093	281.925	255.051	611.571	317.044	336.886	332.9	1037
ENSG00000005486	293.394	393.008	365.574	506.694	405.316	270.448	374.179	766.289
ENSG00000005513	0	2.33333	0	0	2.0522	1	1	0
ENSG00000005700	283.919	330.921	348.892	628.983	652.502	454.595	560.814	1322.43
ENSG00000005801	82.4528	107.881	101.316	204.588	150.392	123.899	148.821	481.004
ENSG00000005810	160.75	207.114	192.167	586.8	411.342	382.663	397.229	1308.62
ENSG00000005812	173.934	221.381	210.854	237	262.032	227.026	233.462	414
ENSG00000005844	0	0	0	1	1	0	0	0
ENSG00000005882	163.167	219	174.691	298	234.925	225.493	198.883	499
ENSG00000005884	518.778	704.259	598.95	1615.01	1083.02	793.165	1024.33	3629.22
ENSG00000005889	342.899	464.313	441.4	786.909	644.695	589.913	636.541	1793
ENSG00000005893	429.312	566.168	535.408	828.878	680.606	546.838	594.848	1485
ENSG00000005955	187.039	235.75	203.5	421	309.53	264.183	298.725	749
ENSG00000005961	11.6667	10.6667	13	7	13.6667	6.33333	4	11
ENSG00000005981	1	0	0	0	0	0	0	0
ENSG00000006007	357.99	486.012	486.641	1012.83	458.975	409.028	511.308	1727.75
ENSG00000006015	71.0661	89.6469	111.95	174.043	112.627	96.1234	111.417	410
ENSG00000006016	7	6	11	6	14	12.5161	12	16
ENSG00000006025	18	29.1	30.5	58	42.3	33.6667	33	99
ENSG00000006042	0	0	0	0	0	0	0	0
ENSG00000006047	5.45285	9.48058	8.68184	32	11.6854	6.60308	10.8118	24
ENSG00000006059	0	0	0.25	1	1	1.16667	0	4
ENSG00000006071	0	1.5	1	8	5	11.6	5	14
ENSG00000006074	0	0	0	0	0	0	0	0
ENSG00000006075	0	0	0	0	0	0	0	0
ENSG00000006114	86	128.75	102	259	190.52	164.25	207.125	687
ENSG00000006116	3	6	6	0	2	2	6	9
ENSG00000006118	260.049	379.209	335.65	553.509	451.8	324.521	404.617	1387.61
ENSG00000006125	720.777	973.109	933.707	2068.95	1628.84	1301.72	1566.64	4480.49
ENSG00000006128	0	0	0	0	0	0	0	0
ENSG00000006194	42.8722	64.1333	70.8778	162.167	85.5476	85.8333	74.1076	382
ENSG00000006210	0	1	0	0	0	1.75	0	0
ENSG00000006282	28.0007	32.9509	26.9698	63	36.4226	48.8821	41.0722	100
ENSG00000006283	0	0	1	2	4.23707	2	5.77526	2
ENSG00000006327	632.386	770.725	780.045	1066.18	792.782	619.809	766.568	2396.99
ENSG00000006377	12.2784	21.9641	26.2952	8.4375	32.1908	34.3333	41.4696	2
ENSG00000006432	30	46	37	78	76	60	61	228
ENSG00000006451	97	143	142.5	374.903	162	164.6	167.5	682
ENSG00000006453	129	167	168	358	211	169	185	650
ENSG00000006459	11	20.3435	9	33.6667	22.7423	30.1277	17.0517	61
ENSG00000006468	0	0	0	0	0	0	0	0
ENSG00000006530	39.2333	51	44.5	128	71.4667	70.0714	73.8	255
ENSG00000006534	320.478	422.353	422.926	422.404	675.768	495.192	657.882	817
ENSG00000006555	1	1.77037	1	2	1.56246	6.32557	1.26653	8
ENSG00000006576	142	166	147	188	278.333	197	209	477
ENSG00000006606	26	25	25	34	11	16	21	62
ENSG00000006607	32.6667	35.5	39.3	111	74.8	55.75	92.8	220
ENSG00000006611	25	47.3	47	31	95.1071	60	73.3	179
ENSG00000006625	183.525	295.202	276.818	437.671	268.038	218.622	282.718	722.972
ENSG00000006634	82.0075	111.003	128.488	242.042	220.391	164.896	200.058	710.962
ENSG00000006638	44	56.301	58.7142	124.337	66.162	61.5	59.3545	270.077
ENSG00000006652	154.045	247.787	207.572	423.85	266.576	218.333	241.341	820
ENSG00000006659	0	0	0	0	0	0	0	0
ENSG00000006695	88.0923	98.2558	102.718	183.8	124.469	109.976	117.331	254
ENSG00000006704	255.684	315	324.5	548	521.161	419.951	497.929	1426
ENSG00000006712	211.212	272.628	259.904	458.091	373.423	329.149	325.196	1000
ENSG00000006715	55.3333	54.3333	63.3333	228.5	144.6	131.4	126.333	423
ENSG00000006740	6	10.4	10.6	33	21.6333	9.26667	22.6333	39
ENSG00000006744	372.983	586.522	508.376	840.724	680.088	509.438	643.303	1667
ENSG00000006747	10.1457	21.75	11	15.0185	25.8624	27.5318	22.11	25
ENSG00000006756	59.8124	66.6847	37.7202	62	91.4	67.2387	92.2791	172
ENSG00000006757	190	352.929	279.143	369	306.565	275.641	316.618	693
ENSG00000006788	0	0	2	0	1	1.2	0	1
ENSG00000006831	267	354	368	679	386	338	378	1231
ENSG00000006837	9.8	6.36364	12.2727	21	6.7697	14.2738	16.6333	19
ENSG00000007001	1	5	3	3	1	1	0	0
ENSG00000007038	1426.92	1775.01	1788.59	1948.5	1919.02	1542.86	1689.82	3891.36
ENSG00000007047	39.6053	55.5	55.25	96.5	88.8333	74.8333	72.1667	234
ENSG00000007062	0.875	2.875	3.75	2	4	12.5	5.875	3
ENSG00000007080	226.761	375.457	350.533	707.74	364.07	327.849	332.361	1014
ENSG00000007129	0	0	0	0	0	0	0	0
ENSG00000007168	281.729	384.988	348.033	660.356	465.713	411.338	431.708	1304
ENSG00000007171	0	0	0	1	2	1	3	0
ENSG00000007174	0	0	0	1	0	0	0	0
ENSG00000007202	1913.16	2644.03	2472.58	6028.94	3844.3	3122.47	3553.93	10819.9
ENSG00000007216	0	0	0	1	0.571429	0	0	4
ENSG00000007237	11	15	26	7	14.1111	14	17	47
ENSG00000007255	26.6667	37.0833	29.9333	39	53.25	36.3333	55.5	70
ENSG00000007264	220.863	300.982	272.345	536.647	412.656	353.432	366.487	1076.49
ENSG00000007306	0	0	1.11111	0	0	3	1	0
ENSG00000007312	0	0	0	6	2	1	1	5
ENSG00000007314	3	7	5	2	13	12	3	20
ENSG00000007341	109.103	144.122	145.429	290	151.554	128.331	171.657	498
ENSG00000007350	0	0	0	0	0	1	0	0
ENSG00000007372	41.4354	51.4599	55.9851	70.537	69.7598	46.8235	51.5556	102.077
ENSG00000007376	110.392	153.607	118.564	229.6	155.95	119.374	133.089	416
ENSG00000007384	30.7333	22.6667	21.2857	44.4	56.8333	36.6	53.25	183
ENSG00000007392	42.7786	46.3091	63.2423	159.438	89.8447	60.05	86.9674	376.769
ENSG00000007402	2	1	1	0	0	0	0	0
ENSG00000007516	1.875	4	6.875	16	8.875	7.875	8	19
ENSG00000007520	242.596	358.626	323.815	732.479	381.827	282.549	359.48	1164.47
ENSG00000007541	210.816	272.907	254.718	380.685	428.5	295.994	366.631	795.35
ENSG00000007545	54.75	75.7833	70.5333	154	119.7	101.95	123.225	316
ENSG00000007866	43.6376	69.4167	73.2752	133	99.4232	94.219	101.371	258
ENSG00000007908	0	0	0	0	0	0	0	0
ENSG00000007923	344.362	469.702	392.817	801.434	570.457	485.959	519.521	1732.7
ENSG00000007933	0	0	0	0	0	0	0	0
ENSG00000007944	61	94.3	82.7667	102	161.15	113.732	135.644	186
ENSG00000007952	0	0	0	2	1	0	0	0
ENSG00000007968	107.1	131	158	224	151.344	117.387	161	275
ENSG00000008018	993	1369	1227	1994	1407	1128	1268	3470
ENSG00000008056	3	5	7	11	1	1	2	6
ENSG00000008083	90	150.333	121.167	252	262.867	209.267	267.667	573
ENSG00000008086	15	22	28	63	55	34	36	135
ENSG00000008118	2	1	1	0	0	1	1	0
ENSG00000008128	73.2482	88.741	89.0233	277.244	124.054	115.086	150.811	560
ENSG00000008130	285.303	364.999	394.914	526.159	482.393	395.329	444.017	1122
ENSG00000008196	0	2.625	0	0	0	1.08333	4.28718	0
ENSG00000008197	0	0	0	0	0	0	0	0
ENSG00000008226	0	0	0	0	0	0	1	0
ENSG00000008256	55	87	64	104	110.929	89	113	264
ENSG00000008277	7	14	11	19	22	8	21	41
ENSG00000008282	277.624	367.734	343.037	481.732	397.761	346.555	411.684	940.2
ENSG00000008283	166.549	209.799	175.324	342.517	246.712	210.035	243.485	473
ENSG00000008294	226.633	318	296	585	473.683	409.757	432.398	1287
ENSG00000008300	65	79	86	154	165	128	123	397
ENSG00000008311	0	0	0	1	1	0	0	4
ENSG00000008323	5	6	10	18	12	5	9	5
ENSG00000008324	88	118	98	105	104	88	102	235
ENSG00000008382	30.8333	55	38.75	106	70.05	55.7778	66.9464	185
ENSG00000008394	439.958	603.627	558.76	1021.88	591.098	492.247	579.867	1772.87
ENSG00000008405	53.5	81	101	133.273	138.933	110.5	137.5	358
ENSG00000008438	0	0	0	0	0	0	0	0
ENSG00000008441	38.7925	53.5409	57.5706	70.0909	69.4772	47.1526	46.5286	147.5
ENSG00000008513	43.1	59.6667	62.625	67	75.7667	64.5833	63.7143	209.407
ENSG00000008516	3	4	0	3	5	3	2	0
ENSG00000008517	19	28	22	134	44	29	26.6	266
ENSG00000008710	583.739	714.053	742.506	874.333	1348.56	1020.06	1210.96	2695.78
ENSG00000008735	0	0	0	0	0	0	1	0
ENSG00000008838	331.832	453.301	434.71	759.733	558.596	502.483	574.896	1475
ENSG00000008853	343.035	441.295	431.969	752	640.75	545.838	599.716	1173
ENSG00000008869	64.1958	77.0479	83	194.003	126	109	131.5	317.012
ENSG00000008952	311.728	379.628	373.272	947.742	416.466	369.511	395.414	1461.47
ENSG00000008988	3959.97	5300.56	5086.94	7760.16	4913.76	4195.35	4759.62	12711.8
ENSG00000009307	2299.92	3082.93	2890.18	6693.87	4437.4	3627.22	4255.22	11743.8
ENSG00000009335	730.412	991.99	936.253	1890.54	1508.31	1175.46	1418.53	4183.72
ENSG00000009413	126.952	149.952	182.983	437.675	241.364	230.066	255.984	656.167
ENSG00000009694	5	6	3	1	5	1	8	0
ENSG00000009709	0	0	0	0	0	0	0	0
ENSG00000009724	0	2	2	2	0	2	0	5
ENSG00000009765	0	0	0	0	0	0	0	0
ENSG00000009780	21.2447	26.5685	24.5494	57.0096	54.3261	37.2569	57.5302	85.6
ENSG00000009790	0	0	0	0	0	0	0	0
ENSG00000009830	48.4333	79.8667	68.6667	164	97.6952	70.7167	94.256	336
ENSG00000009844	157.628	200.738	196.97	373	214.5	192.819	245.733	606
ENSG00000009950	38.006	51.0238	51.1964	30	93.85	80.1369	79.881	131
ENSG00000009954	420.5	577.667	549.545	1627	1113.39	862.562	1077.89	3292
ENSG00000010017	198.142	244.894	226.332	424	325.073	264	329.055	667
ENSG00000010030	0	0	0	1	3	1	0	0
ENSG00000010072	41.3571	52.1333	55.5833	91	64.9333	53.2083	65.8214	214
ENSG00000010165	329.445	484.829	454.464	763	624.871	495.091	662.464	1616
ENSG00000010219	51.8	42.55	56.7333	99	37.4453	43.4667	56.8939	165
ENSG00000010244	1124.09	1519.75	1396.38	2091	1933.52	1486.59	1770.97	3957.94
ENSG00000010256	975.103	1324.2	1204.63	1190.4	1429.82	1168.9	1343.85	2604.52
ENSG00000010270	57	68.8571	61	147	103	69	85	236
ENSG00000010278	1219.54	1547.91	1545.35	1515.87	1485.91	1231.97	1394.11	3324.82
ENSG00000010282	0	0	0	0	0	0	0	3
ENSG00000010292	759.556	1010.17	964.657	1809.45	1942.87	1546.6	1927.99	5227.03
ENSG00000010295	0	1	0.8	1	0	0	0	2
ENSG00000010310	0	0	0	0	2	0	1	9
ENSG00000010318	7.6	3.6	3.35	1	4.75	6	3.8	8
ENSG00000010319	28.5	31.3333	35.5	37	30	33.6667	43	54
ENSG00000010322	116.223	155.167	161	217	301.75	226	285	745.5
ENSG00000010327	3	2	3	2	3	0	3	4
ENSG00000010361	1	1.42857	1	1.625	2.49802	2	1.92857	4
ENSG00000010379	0	0	0	0	0	0	0	0
ENSG00000010404	130.84	162.367	161.208	244	174.916	150.107	161.825	354
ENSG00000010438	0	0	0	0	0	1	1	1
ENSG00000010539	41.2321	45	38.2143	95	86	64	50	242
ENSG00000010610	0	0	0	0	0	0	0	0
ENSG00000010626	18.6222	16.5	27.1	23.5556	21.3333	11	33.2619	31
ENSG00000010671	0	0	0	0	0	0	0	0
ENSG00000010704	29.4626	44.2597	63	79	69.1667	54.0545	63.0769	169
ENSG00000010803	97	134.667	122.667	187.333	195.333	129.938	157.667	353
ENSG00000010810	193.571	270.32	249.2	435.375	413.4	339.617	394.682	920
ENSG00000010818	73	95	107	137	151.002	121.02	164	259
ENSG00000010932	0	0	0	0	0	0	0	0
ENSG00000011007	336	427	378	1198	547	464	526	1849
ENSG00000011009	172.799	200.957	195.489	332.806	285.041	190.342	289.645	823
ENSG00000011021	36	52.1667	47.75	75	63.2	38.0833	55.0833	163
ENSG00000011028	77.5	106	95.6667	221	155.283	110.01	114.095	421
ENSG00000011052	2137.16	2980.52	2769.34	3523.4	2943.65	2419.44	2656.2	6411.84
ENSG00000011083	2	4	2	1	1	2	3	0
ENSG00000011105	18.5	34	30.5	44	41.0833	43.75	32	80
ENSG00000011114	131.719	145.665	178.015	299.506	250.698	217.017	248.851	649.967
ENSG00000011132	42	78	63	167	103	70	117	327
ENSG00000011143	42.7222	68.9931	68.0492	114.244	84.6532	58.9528	114.251	179
ENSG00000011198	97.2055	120.281	125.423	364.366	147.728	126.906	121.998	719.102
ENSG00000011201	0	0	0	0	0	0	0	0
ENSG00000011243	122.488	169.029	142.92	345.323	225.827	152.969	215.08	807.386
ENSG00000011258	59.2	62.4167	63.45	79	109.033	66.0833	92.475	220
ENSG00000011260	231.617	295.242	306.652	502.373	394.233	352.306	312.892	1190.88
ENSG00000011275	115.155	123.714	118.767	420.992	232.092	196.135	222.417	842
ENSG00000011295	105.093	151.775	149.389	289.579	241.935	187.197	208.04	638.639
ENSG00000011304	1203.8	1665.52	1643.6	4122.55	2283.9	1836.36	2123.55	6520.07
ENSG00000011332	12.2857	18.3571	7.42857	34.5	20.1048	12.8571	19.8745	48
ENSG00000011347	9.66667	18.6825	23.0278	45	30.6667	27.2222	25.2778	107
ENSG00000011376	146	192	165	271	230	227	290	709
ENSG00000011405	224.667	289.229	275.639	695	500.983	383.383	514.833	1387
ENSG00000011422	281.483	370.773	407.586	450	267.201	207.056	258.806	954.461
ENSG00000011426	344.519	542.621	471.606	803.948	1361.26	1097.19	1295.01	4470.51
ENSG00000011451	373	543	468	894	620.8	573	666	1854
ENSG00000011454	103.71	152.983	93.0643	412.073	260.551	181.408	235.425	975.588
ENSG00000011465	2.3972	2.95735	3.88178	4	5.41151	6.14694	7.34452	7
ENSG00000011478	214.25	265.108	283.429	260	299.127	230.952	253.179	574
ENSG00000011485	282.638	331.012	352.399	577	489.887	418.884	503.973	1212.08
ENSG00000011523	28.25	40.5	34.8571	52	60	49.9167	60.431	120
ENSG00000011566	85.35	112	77.2667	190	150.5	113.417	144.324	408
ENSG00000011590	0	0	0	1	0	0	0	0
ENSG00000011600	1	0	0	0	0	0	0	0
ENSG00000011638	47.75	63.2857	40.1667	63	64.2051	43.5	53.2636	147
ENSG00000011677	33	46	50	37	70	63	62	113
ENSG00000012048	179.727	219.178	217.499	521.95	433.836	310.384	386.058	1121.37
ENSG00000012061	139.715	178.326	165.831	297.661	219.38	153.985	193.006	597
ENSG00000012124	22.5692	12.75	15.8824	20	31.2216	14.5717	30.6003	44
ENSG00000012174	233	306	269	417	483	394	404	1032
ENSG00000012211	144.464	189.689	200.492	446	273.044	215.524	265.9	809
ENSG00000012223	0	0	0	0	0	1	0	0
ENSG00000012232	112.714	161.606	133.948	252.467	220.16	160.54	186.589	649.035
ENSG00000012504	0	0	0	0	1	0	0	0
ENSG00000012660	459	649	557	949	739	629	705.25	2098
ENSG00000012779	17	21	28	20	36	20	30	66
ENSG00000012817	14.0636	24.4353	18.4422	16	21.9574	18.2466	32.4772	42.1389
ENSG00000012822	43.4	50	39.6667	111	79.2351	41.3527	61.8095	316
ENSG00000012963	105.35	128.296	100.433	238.979	85.9	105.248	101.594	238
ENSG00000012983	150.167	228.654	214.5	388	363.25	277.852	348.736	884
ENSG00000013016	3.79029	3.62143	2.48913	5	1.25833	3.29426	5.08095	8
ENSG00000013275	604	814	769	1694	939.667	757	946	2468
ENSG00000013288	107.333	163.333	132.333	206	246.667	168.5	218.5	442
ENSG00000013293	0	0	0	0	0	0	0	2
ENSG00000013297	0	0	0	0	1	0	0	6
ENSG00000013306	1203.67	1563.31	1435.23	3124.55	1832.34	1448.76	1743.26	5643.9
ENSG00000013364	182.179	227.692	243.78	697.422	297.782	278.171	292.372	1251.77
ENSG00000013374	142.006	170.621	169.903	313	248.597	197.125	224.401	688
ENSG00000013375	73.6571	85.5608	110.367	210	115.855	101.048	130.667	420
ENSG00000013392	13	23	22	22	20	9.4	27	28
ENSG00000013441	68.2167	90.9619	78.981	222	143.525	117.056	128.069	570
ENSG00000013503	63	83	73	232	141	120	172.5	566
ENSG00000013523	80.5483	86.6231	75.2351	160.5	179.691	150.969	174.291	356.875
ENSG00000013561	89.2099	127.661	121.142	193.5	153.498	127.727	153.863	281
ENSG00000013563	164.2	180.721	196.829	233.867	249.131	156.776	196.909	349
ENSG00000013573	106.809	141.563	134.066	278	178.611	169.005	176.809	564
ENSG00000013583	136.452	185.255	181.771	357	200.888	216.454	194.013	538
ENSG00000013588	1872.72	2590.28	2400.18	4949.68	2714.16	2239.01	2616.2	9262.73
ENSG00000013619	51.2204	88.7646	84.9627	131	120.039	111.311	105.096	249
ENSG00000013725	0	0	0	0	0	0	0	0
ENSG00000013810	226.397	322.552	299.175	673.767	671.444	540.911	666.583	2578.76
ENSG00000014123	93	107	80	115	125	89	102	260
ENSG00000014138	115.452	186.219	165.514	303	215.545	145.377	207.943	475
ENSG00000014164	136.051	202.705	192.309	422	340.902	239.539	325.571	891.035
ENSG00000014216	426.305	593.235	561.256	1248.09	697.194	591.141	662.039	2477.31
ENSG00000014257	11.5	17	11	17	22	20	23.5	31
ENSG00000014641	727.466	964.174	904.982	1409.19	1135.93	909.062	1012.39	2862.58
ENSG00000014824	123.064	171.983	160.219	305.053	233.805	172.29	206.034	523.471
ENSG00000014914	12	14	14.5	43	30.75	16	22	77
ENSG00000014919	196	273	299	561	383	303	348	966
ENSG00000015133	51	75.4133	92.3333	144	155.733	115.667	182	393.143
ENSG00000015153	57.7506	74.7825	67.5828	152	57.3563	76.3639	50.068	231
ENSG00000015171	125.5	174.941	127.167	269	257.472	183.833	221.535	510
ENSG00000015285	3	5	5	1	3	3	3	0
ENSG00000015413	5	12	6	9	5.6	7	8	31
ENSG00000015475	121.667	157.932	163.149	270	166.089	129.315	154.891	385.9
ENSG00000015479	522.389	719.656	674.608	1848.29	1014.7	841.087	1002.28	3424.66
ENSG00000015520	3.4	6.23481	12.3754	19	8.85366	6.44621	4.69702	15
ENSG00000015532	116.512	151.071	140.783	206.25	183.332	170.503	196.29	498
ENSG00000015568	8.81381	21.6619	17.5246	41.8333	43.5298	31.8414	30.3073	128.416
ENSG00000015592	0	0	0	0	0	0	0	0
ENSG00000015676	59	71	76	170	102	94	111	302
ENSG00000016082	0	0	1	0	0	1	0	0
ENSG00000016391	11	15.5	18	71	60.3333	31.5	33.3333	95
ENSG00000016402	6	9	3	7	6	5	6	3
ENSG00000016490	0	0	0	0	0	0	0	0
ENSG00000016602	0	0	0	0	0	0	0	0
ENSG00000016864	140.854	221.772	175.022	206.786	273.604	201.362	250.862	509
ENSG00000017260	454.899	568.127	476.043	1079.89	893.125	648.313	814.263	2538.83
ENSG00000017373	10	8	20	15	11.125	15	11	69
ENSG00000017427	0	0	0	0	0	0	0	0
ENSG00000017483	1713.25	2219.43	2049.55	3481.26	2752.01	2147.12	2446.66	6884
ENSG00000017621	4.5	5	8.5	25	11	7	7.5	31
ENSG00000017797	331.904	405.096	369.926	912	559.551	487.686	623.691	2069.86
ENSG00000018189	4.66667	6.66667	13	27	17.8333	23.5143	18	119
ENSG00000018236	2	0	2	0	1	0	1	0
ENSG00000018280	4.33333	4.66667	3	1	1	1.14167	2.73167	2
ENSG00000018408	166.628	230.388	187.763	398.636	281.218	230.123	254.915	581.405
ENSG00000018510	270	337	348	753	556.4	444	536.25	1890
ENSG00000018610	103.987	156.463	140.191	259	176.671	129.169	163.011	464
ENSG00000018625	0	0	0	0	1	0	1	0
ENSG00000018699	118.333	190.917	164.967	345	215.894	184.148	210.773	750
ENSG00000018869	0	0.307692	0	0	0	1.125	0	1
ENSG00000019102	1	1	1	0	0	0	0	0
ENSG00000019144	42.6167	51.6667	52.2857	138	135.59	87.9	116.562	462
ENSG00000019169	5	6	11	27	9	7	8	72
ENSG00000019186	0	1	1	2	2	2	2	12
ENSG00000019485	92	109.667	101.933	202	145.143	115	135.6	377
ENSG00000019505	1	1.5	2	0	0	0	2.33333	4
ENSG00000019549	64	63	84	94	66	55	58	195
ENSG00000019582	0	1	0	1	1	2	1	0
ENSG00000019991	0	0	0	0	1	0	1	0
ENSG00000019995	194	280	265	396	352	283	346	890
ENSG00000020129	248.867	314.605	296.52	475.889	355.586	260.25	323.548	785
ENSG00000020181	18	26	21	38	46	28	30.3333	89
ENSG00000020256	186.681	260.667	269.657	359	385.087	299	364.927	680
ENSG00000020426	87.8333	115.25	102	303.25	188.667	133.679	158.8	573
ENSG00000020577	21	48	34	67	58	52	48	182
ENSG00000020633	1	1	0	0	3	0	2.25	5
ENSG00000020922	97	96.1667	103.5	296	180.423	145	157.333	697
ENSG00000021300	3	2	4	4	1.57143	1.93333	4.4011	3
ENSG00000021355	311.444	436.181	408.25	774.343	595.69	485.337	517.793	1595
ENSG00000021461	4.02076	9.89875	5.46345	8.00417	0	3.2046	3.35828	12.0012
ENSG00000021488	0	0	0	0	0	0	0	1
ENSG00000021574	64	109	84	200	120	111	126	323
ENSG00000021645	0	0	0	0	0	1	1	1
ENSG00000021762	247.035	327.244	312.376	654.68	402.089	308.141	379.283	919.516
ENSG00000021776	104.429	172.812	145.517	405	320.567	261.696	276.739	870.886
ENSG00000021826	1260.7	1775.43	1644.59	2579	3140.12	2597.28	3001.62	8070.66
ENSG00000021852	0	0	0	0	0	0	0	0
ENSG00000022267	191.402	185.44	201.553	174	293.859	226.605	279.517	568
ENSG00000022277	322.408	449.571	424.153	817	489.32	377.557	428.287	1258
ENSG00000022355	0	0	0	0	0	0	0	0
ENSG00000022556	4.31643	3.23915	5.23763	8	12.8104	2.48949	6.92529	7
ENSG00000022567	35.7	54.6	53.8833	104	64.1667	41.8	63	156
ENSG00000022840	723.216	966.546	944.139	1982.7	1161.94	957.309	1070.53	3089.21
ENSG00000022976	55.569	89.3325	90.9319	205.369	167.224	134.37	151.655	547
ENSG00000023041	168	215	241	403	270	209	231	836
ENSG00000023171	199.4	252.042	254.229	1057	433.26	356.47	369.142	1677
ENSG00000023191	399.008	463.898	492.782	870.808	698.022	496.13	606.282	1585.35
ENSG00000023228	291.057	377.142	386.185	772.511	637.947	490.988	571.818	1560.47
ENSG00000023287	383.493	534.787	501.65	1438.2	686.108	631.257	638.376	2401
ENSG00000023318	231	311	263	515	334	264	318	980
ENSG00000023330	270.683	331.996	321.343	547	399.36	311.108	396.86	874
ENSG00000023445	39.3667	61.5461	50.1416	116.047	76.7497	41.4641	50.4492	194
ENSG00000023516	96	116	115	251	238.017	226	260	683
ENSG00000023572	191	240	259	475	222	193	197	863
ENSG00000023608	84	146	125	188	191	126	166	488
ENSG00000023697	157.495	248.383	217.385	371.366	248.542	192.443	194.775	663.143
ENSG00000023734	633.344	798.255	823.915	1716.64	1028.43	790.102	974.273	2921.36
ENSG00000023839	536	789	702	1891	1215	997	1141	4298
ENSG00000023892	1.30181	3.24885	3.75189	7	5.64154	10.6898	3.27175	7
ENSG00000023902	3	2	2.66667	2	2	1	4	8
ENSG00000023909	181	229	251	379	311	217	270	812
ENSG00000024048	93.58	116.557	90.65	295	202.983	183.121	238.729	734.444
ENSG00000024422	151.602	188.213	179.362	571.924	288.201	214.357	266.098	1111
ENSG00000024526	266.198	362.94	318.42	417.675	856.326	741.132	818.158	2943.99
ENSG00000024862	19	49	38	40	46	30	54	122
ENSG00000025039	0	0	0	0	0	0	0	0
ENSG00000025156	44	56	35	69	62	33	59	137
ENSG00000025293	164.32	245.043	217.953	501.746	315.674	289.962	301.377	819
ENSG00000025423	13	6	10	5	4	3	8	23
ENSG00000025434	201.075	252.416	228.353	405.25	302.768	232.078	264.154	622.538
ENSG00000025708	17.7619	25.6667	17	44	35.9333	26.75	24	115
ENSG00000025770	166.293	243.969	209.245	397.833	316.875	228.677	325.805	886
ENSG00000025772	379	473	448	1088	610	571	645	2265
ENSG00000025796	330.243	484.592	412.922	871.5	629.668	497.463	576.646	1720
ENSG00000025800	190.479	235.77	261.913	791.009	474.622	372.164	426.657	1476.57
ENSG00000026025	2343.41	3029.77	2954.91	5876.77	4089.61	3296.84	3838.14	10104.1
ENSG00000026036	8.1131	12.0849	12.6964	33.5	20.8488	20.0337	25.1488	95
ENSG00000026103	39	45.5556	53.8889	70	75.1694	62.1667	58.6667	189
ENSG00000026297	25.619	48.4452	62.6167	63.8	87.0308	49.2667	58.7209	181
ENSG00000026508	1808.35	2538.43	2312.3	4555.69	2845.64	2394.97	2643.41	8738.39
ENSG00000026559	0	0	0	2	0	0	0	1
ENSG00000026652	8	13.5	4.33333	9	4	3	8	35
ENSG00000026751	0	0	0	0	0	0	0	0
ENSG00000026950	24.7682	25.2455	37.6476	50.1667	42.2571	29.4524	33.8778	137
ENSG00000027001	72	78	73	80	97	77	74	234
ENSG00000027075	11.25	18.3	13.2222	25	18	9.5	10.25	90
ENSG00000027644	0	0	0	0	1	0	0	0
ENSG00000027697	71.6667	91.0833	94.25	147	83.5476	88.8667	101	290
ENSG00000027847	99.5794	119.5	98.5052	145	115.932	90.246	106.999	309
ENSG00000027869	50	71	58	175	96	61	90	290
ENSG00000028116	44.5714	74.9	63.9571	185.75	77.6571	66.1472	79.3294	344.586
ENSG00000028137	0	0	0	0	0	0	0	0
ENSG00000028203	129.026	147.349	119.781	317.391	157.055	160.202	138.602	579.592
ENSG00000028277	0	0	2	0	2	3	4	0
ENSG00000028310	76.2651	109.532	121.353	243	228.851	174.496	219.466	778.815
ENSG00000028528	246.302	286.323	310.193	735.034	438.465	357.485	394.164	1459.58
ENSG00000028839	43	57	44	104	74	47.15	54	196
ENSG00000029153	74	83	74	309	117	92	131	616
ENSG00000029363	260.624	341.581	318.271	802.624	506.145	448.034	492.738	1313.9
ENSG00000029364	264.222	378.986	345.212	490.65	457.484	334.933	437	871
ENSG00000029534	18	21.7778	17.8889	30	51.6667	43.6667	59.8889	56
ENSG00000029559	0	0	0	0	0	0	0	0
ENSG00000029639	42	58	56	102	64	48	59	182
ENSG00000029725	193	274	251.218	717	432.633	375.4	423.246	1307
ENSG00000029993	220.602	298.831	267.026	402.083	322.738	319.282	291.616	1009
ENSG00000030066	886.94	1158.02	1112.53	2172.55	2108.13	1719.09	2012.58	4656
ENSG00000030110	149.473	188.799	197.335	424.567	291.262	241.119	243.557	667.048
ENSG00000030304	0	0	0	0	0	0	0	0
ENSG00000030419	1.53846	1.17483	1	5	3.41026	3.61538	0.538462	10
ENSG00000030582	1929.58	2488.46	2407.32	2176.06	2974.04	2244.55	2797.11	4671.82
ENSG00000031003	229	290.45	240.267	411.75	386.6	334.242	358.279	1030.67
ENSG00000031081	1	0	0	1	0	0	0	0
ENSG00000031691	32	52	47	164	56	57	63	256
ENSG00000031698	368	451	451	964	625	495	579	1684
ENSG00000031823	93.0026	151.022	136.868	262.791	196.024	121.65	192.724	557.539
ENSG00000032219	41	41	46.5	109	53.5	31	61.3	187
ENSG00000032389	211.976	292.39	279.781	446.45	330.075	242.869	304.306	863
ENSG00000032444	461.52	613.442	583.19	901.619	997.203	764.76	931.066	2264.49
ENSG00000032742	12	16	20	63	45.75	39	26.95	85
ENSG00000033011	260.38	349.528	359.108	458.652	481.929	377.774	458.002	1034.86
ENSG00000033030	62.6333	74.5	83.6071	137.667	141.117	94.9833	126.123	399
ENSG00000033050	398	558.419	523	1274.22	818	729	776	2532
ENSG00000033100	176.131	267.463	258.725	463.45	335.598	249.203	331.229	1147.41
ENSG00000033122	0	0	0	0	1	1	1	0
ENSG00000033170	95.1905	147.1	127.326	229.467	147.25	143.524	168.464	541.928
ENSG00000033178	83.5	110.214	113.4	364.667	251.6	192.967	251.033	759
ENSG00000033327	37	45.1429	43.3333	59	59	43.5	60	123
ENSG00000033627	86.5585	143.269	134.42	283.893	169.307	156.157	184.77	633.002
ENSG00000033800	153.378	173.418	168.386	330.667	230.713	214.893	241.232	521
ENSG00000033867	64.65	95.4667	87.0833	237	136.495	121.433	124.883	617
ENSG00000034053	0	0	0	0	0	0	0	0
ENSG00000034152	352.14	461.683	462.698	823.098	553.856	428.192	532.642	1227.85
ENSG00000034239	0	0	0	0	0	0	0.5	0
ENSG00000034510	2474.97	3347.92	3170	7888	2930.95	2637.97	2807.94	11793
ENSG00000034533	13.0405	29.7905	28.6119	45.381	22.169	24.6107	33.4702	77
ENSG00000034677	137.125	218.931	217.25	250	250.482	203.333	256.39	419.538
ENSG00000034693	83	97	98	159	130	98	90	288
ENSG00000034713	284.242	339.675	317.663	535.355	371.031	336.896	390.084	967
ENSG00000034971	0	0	0	0	0	0	0	0
ENSG00000035115	3.6	6.6	4	9	6	2	5	15
ENSG00000035141	308.682	392.276	378.203	590.041	377.85	293.135	378.756	1036
ENSG00000035403	387.333	493	507	988	1193.43	928.054	1091.23	2923
ENSG00000035499	137.174	187.23	180.258	209.33	315.728	297.631	336.042	901.727
ENSG00000035664	21.1806	20.25	33.6281	20.0546	48.1106	61.9305	38.0653	87.0041
ENSG00000035681	299	345.5	325.5	518.5	382.667	374.5	352.417	992.571
ENSG00000035687	251	383	338	806	495	452	521	1840
ENSG00000035720	0	0	0	0	0	0	0	0
ENSG00000035862	507.229	700.743	640.684	1337.15	681.863	591.477	612.075	2299.75
ENSG00000035928	154.353	212.804	222.168	524.62	336.496	272.518	311.19	1149
ENSG00000036054	148	147.2	165.6	348	239.4	224.9	250	890
ENSG00000036257	200.3	272.413	276.008	599	423.932	358.432	410.511	1417
ENSG00000036448	0	0	0	0	1	0	2	0
ENSG00000036473	0	0	0	0	0	0	0	0
ENSG00000036530	0	0	1	0	0	0	0	3
ENSG00000036549	153.111	201.979	194.125	395.5	338.916	315.812	343.69	875
ENSG00000036565	0	0	0	0	0	0	0	0
ENSG00000036672	33	48	49.6667	49	34	31.3333	46.6667	41
ENSG00000036828	0	0	0	0	0	0	0	1
ENSG00000037042	90.6384	121.485	103.642	198.911	164.066	154.125	171.772	391.223
ENSG00000037241	446.48	587.437	507.812	608	557.702	456.01	485.924	1231
ENSG00000037280	0	2.1	0	4	2.25	1	0	30
ENSG00000037474	1149.78	1568.4	1508.79	2832.57	2242.31	1920.56	2126.46	6077.69
ENSG00000037637	61.2	102.919	100	145	124.65	97.3333	119.167	272
ENSG00000037749	67.539	77.1918	85.0066	142.062	118.836	107.93	134.542	316.053
ENSG00000037757	126.317	144.901	142.724	160.4	155.131	116.533	143.533	264
ENSG00000037897	48.5537	55.8667	72.7253	119	84.7805	90.407	88.4223	261
ENSG00000037965	1.33333	3.5	3.33333	4	8	0	4	10
ENSG00000038002	35.3333	34.3333	43	49	57.9333	21	40	91
ENSG00000038210	131	174	155	176	208	187	198	281
ENSG00000038219	203.182	280.024	296.118	610.003	471.318	472.185	478.407	1396
ENSG00000038274	282.851	405.899	369.283	512.004	499.679	405.37	476.004	1058
ENSG00000038295	1.33333	0.666667	0	0	0	2	0	7
ENSG00000038358	270.583	350.775	366.089	706.962	631.344	559.67	599.67	1549
ENSG00000038382	472.906	642.998	646.969	2104.36	1883.19	1568.71	1721.72	7455.63
ENSG00000038427	0	0	0	0	0	0	0	0
ENSG00000038532	46.3333	58.0333	55.9333	198.5	155.667	115.75	143.167	434
ENSG00000038945	0	0	1	0	0	0	1	0
ENSG00000039068	1	1.5	4	0	5	4	7	7
ENSG00000039123	134.176	195.031	163.972	600.708	344.639	298.884	320.023	1210.05
ENSG00000039139	20	24	25	57	53	39	31	123
ENSG00000039319	94.1938	119.696	125.426	232	218.049	193.902	229.73	480.692
ENSG00000039523	442.761	616.861	580.555	1404.38	910.29	668.4	905.043	2645.77
ENSG00000039537	0	0	0	0	0	0	0	0
ENSG00000039560	87.6557	106.25	127.25	240	176.895	133.892	153.192	573
ENSG00000039600	0	0	0	2	0	0	0	0
ENSG00000039650	38.6833	50.0333	49.6	99	65.1548	64.331	63.6	255.255
ENSG00000039987	4	3.25	5.5	0	0	0	0	0
ENSG00000040199	88	135.313	132.876	235	219.542	191.736	240	556
ENSG00000040275	176.826	221.185	190.165	481.029	466.756	378.848	403.641	1730.85
ENSG00000040341	66.1859	87.4319	86.8164	198.111	138.639	116.179	121.59	387.909
ENSG00000040487	79.8353	106.248	82.7889	136.72	97.188	64.5198	75.8833	215
ENSG00000040531	24.8081	43.8112	28.0951	77	47.3095	43.2429	52	200
ENSG00000040608	59	95	88	83	77	56	88	87
ENSG00000040633	88.7475	157.324	109.362	323.954	179.862	147.773	172.727	729
ENSG00000040731	26.4	36.578	28.831	25	15.1111	17.5333	16.95	24
ENSG00000040933	71	103	106	155	172	144	146	394
ENSG00000041353	34.5	35	42	87	51.0667	32.5	41.3333	112
ENSG00000041357	965.374	1210.34	1205.86	2758.88	1496.55	1294.7	1387.91	4984.21
ENSG00000041515	20	23	30	61	34	31	32	153
ENSG00000041802	260	316.682	268.903	566.5	507.8	386.367	470.217	1456
ENSG00000041880	78.9786	83.7738	66.3833	126	120.19	102.557	125.653	248
ENSG00000041982	1	0	0	0	2	2	1	6
ENSG00000041988	44.2167	56.625	45.6	93.625	71.7778	45.45	57.0238	203.6
ENSG00000042062	2	0	0	0	1	0	1	0
ENSG00000042088	113.75	163.784	139.149	340.432	259.923	174.805	223.89	787
ENSG00000042286	135	202	175	470	294	192	264	895
ENSG00000042304	0	0	0	0	0	0	0	0
ENSG00000042317	16.6667	22.6201	22.1818	49	26.396	58.4281	34.6274	103
ENSG00000042429	184.867	219.785	235.702	448.714	321.873	260.063	306.74	1000.74
ENSG00000042445	351.901	458.618	486.466	631.694	616.584	502.209	548.191	1258.84
ENSG00000042493	674.006	944.413	911.89	1560.14	1060.05	761.884	1019.75	3044.91
ENSG00000042753	750.462	1054.17	966.614	1252	1113.14	911.491	1092.13	2460
ENSG00000042781	0	0	0	0	0	0	2	1
ENSG00000042813	0	0	0	0	0	0	0	0
ENSG00000042832	0	0	0	0	0	0	0	0
ENSG00000042980	0	0	0	1	0	0	0	0
ENSG00000043039	0	0	0	0	0	0	0	0
ENSG00000043093	71.2256	93.9596	84.9	256.446	132.822	114.538	154.325	469
ENSG00000043143	316.491	382.009	426.473	887.404	690.318	582.3	699.918	2103.1
ENSG00000043355	52.3119	52.7302	70.0774	115	100.466	69.8182	81.2792	166
ENSG00000043462	0	0	0	0	0	0	0	0
ENSG00000043514	59.3384	83.3328	76.0139	188.941	104.517	90.3667	118.419	417
ENSG00000043591	0	0	3	1	3	1	1	6
ENSG00000044012	0	0	0	0	0	0	0	0
ENSG00000044090	56	79	69.4	157.5	159.4	107	113.3	346
ENSG00000044115	734.1	1012.44	943.963	1856.41	1620.3	1275.69	1519.71	3683.08
ENSG00000044446	72	68	79	132	142	109	154	340
ENSG00000044459	35.4908	35.6338	28	66.3773	66.1987	45.5745	52.6949	168.366
ENSG00000044524	0	0	0	0	0	0	0	0
ENSG00000044574	2524.43	3326	3168	6322	3886	3241	3785	14408
ENSG00000046604	567	818	776	1676	1157	900	1059	3328
ENSG00000046647	21.3333	31.3333	27.5	62	38.9667	38.0833	40	117
ENSG00000046651	92	112	106.75	236	189.054	127	157.139	455
ENSG00000046653	0	1	0	1	0	1	0	0
ENSG00000046774	0	0	0	0	0	0	0	0
ENSG00000046889	0	0	0	0	0	0	0	0
ENSG00000047056	47	60	56	62	89	53	92	138
ENSG00000047188	63.6667	95.6667	77.3333	142	143.967	127.131	129.35	302
ENSG00000047230	48	76	69	236	137	98	118	360
ENSG00000047249	197.39	198.078	218.107	322.8	232.329	201.152	265.744	577
ENSG00000047315	417.571	548.286	484.167	1122.08	799.571	679.3	766.19	2255
ENSG00000047346	71.1167	74	75.15	157	93.3222	68.1	86.4	223
ENSG00000047365	46.5	53	53.5	118	81.25	91.5	95	244
ENSG00000047410	286.667	428.058	407.054	1080	864	727.6	793.779	2744
ENSG00000047457	4	7	7	1	5	8.5	4	8
ENSG00000047578	63.6667	81.1	77	113	140.833	114.667	127.667	309
ENSG00000047579	35.25	51.8131	54.6821	69	82.8334	46.5774	69.5974	204
ENSG00000047597	190	208	189	272	334	245	270	619
ENSG00000047617	0	1	0	8	3	1	2	14
ENSG00000047621	24.3333	31.4167	35.8333	62	38.5667	26.2667	38.1667	141
ENSG00000047634	86.5923	80.969	113.966	119	133.458	102.683	121.991	176
ENSG00000047644	106	158	145	448	284	224	238	819
ENSG00000047648	2	1	2	2	4.75	0	4	9
ENSG00000047662	0	0	0	0	0	0	1	0
ENSG00000047849	570.905	795.49	708.035	2626.52	1391.49	1144.71	1229.71	4625.03
ENSG00000047932	63	69	74	173	98	91	109	355
ENSG00000047936	4	2	1	19	3	6	6	97
ENSG00000048028	61.3778	78.0874	84.9212	257.6	138.82	121.367	119.798	444
ENSG00000048052	0	0	0	0	1	1	0	0
ENSG00000048140	121.985	161.788	152.16	171.286	153.994	123.181	141.129	409
ENSG00000048162	390.344	540.987	546.01	879.198	510.64	474.08	553.771	1510.58
ENSG00000048342	57.9177	67.3288	68.5394	137.066	79.0896	86.0488	105.858	320.028
ENSG00000048392	39.3017	41.6506	50.1965	92.0108	78.9951	61.3768	63.2506	149
ENSG00000048405	51.4	70.5833	68.15	163.3	111.75	66.9	96.6	255
ENSG00000048462	1.06979	0	3.14912	0	3.56155	1.05504	4.10323	8
ENSG00000048471	13	10	17.1902	36.0078	35.4267	39.4698	32.0592	130.022
ENSG00000048540	0	0	0	0	0	0	0	0
ENSG00000048544	179	241	235	584	292	211	276	898
ENSG00000048545	0	0	0	0	0	0	0	0
ENSG00000048649	185.833	248.217	238.333	735.818	389.695	272	377.713	1473
ENSG00000048707	144.667	216.041	201.5	527.333	568.517	474.357	527.05	1443
ENSG00000048740	0	0	0	0	0	0	0	0
ENSG00000048828	1056.82	1395.87	1328.35	3342.74	2195.8	1684.03	2021.15	5216.62
ENSG00000048991	241.946	349.43	316.68	653	507.238	373.534	440.373	1199
ENSG00000049089	2	0	2	5	0	0	2	15
ENSG00000049130	30.5	44.3333	37	48	38.1667	43.3333	36	92
ENSG00000049167	48.276	69.072	62.0613	107.397	97.3339	67.1214	73.2356	203
ENSG00000049192	2.16667	3	6.16667	9	2.66667	12.5833	8.58333	19
ENSG00000049239	34	54	50	45	122	88	139	140
ENSG00000049245	147.799	188.767	184.956	313	187.368	188.429	193.195	465
ENSG00000049246	17	13	11	34	35	26	25	44
ENSG00000049247	0	0	0	0	3	0	0	0
ENSG00000049249	0	0	0	1	0	0	2	3
ENSG00000049283	0	0	0	0	0	0	0	5
ENSG00000049323	3.99654	2.3135	5.16618	0	2.20635	0	2	3
ENSG00000049449	903.927	1147.43	1110.6	1736.98	1184.88	981.543	1037.81	3407.18
ENSG00000049540	1	0	1	4	3	5.35714	1.06667	10
ENSG00000049541	167.089	210.361	211.327	369.598	223.446	193.546	201.114	607
ENSG00000049618	238.224	331.799	318.261	605	550.152	486.454	526.205	1254.03
ENSG00000049656	2308	3111.57	2926.75	5478	3491.95	2855.39	3367	9517
ENSG00000049759	120	157.286	144	299	260.8	191.3	277.1	661
ENSG00000049768	2	2	0	2	2	2	2	2
ENSG00000049769	204.57	274.841	232.796	36	151.106	139.456	140.967	63.016
ENSG00000049860	529.133	799.651	723.547	995	840.656	697.141	769.044	2276.16
ENSG00000049883	22.9667	32.6806	28.9444	111	54.2507	46.5194	53.6333	231
ENSG00000050030	0	0	0	0	0	0	0	0
ENSG00000050130	270	381	408.298	366	384.991	339.47	337.238	857
ENSG00000050165	3	8	8	2	4	4	6	4
ENSG00000050327	109.083	150.526	137.421	282.18	201.076	159.658	181.776	493
ENSG00000050344	0	1	0	0	1	0	0	3
ENSG00000050393	226.458	319.922	327.362	596.006	300.854	277.165	313.351	906.03
ENSG00000050405	442.611	625.927	581.983	1283.65	789.086	671.786	702.751	2548.83
ENSG00000050426	91.7332	180.578	142.063	214.765	207.134	176.604	190.985	420
ENSG00000050438	12.1145	12.108	14.6698	8.15116	9.6518	9.29034	9.83631	25.0035
ENSG00000050555	2	11	4	9	1	4	6	42
ENSG00000050628	2	2.23417	1	1.00361	3.62228	7.32019	6.12971	12.0167
ENSG00000050730	0	0	0	0	0	0	0	0
ENSG00000050748	152.715	210.868	158.116	291.607	204.122	221.477	209.868	540
ENSG00000050767	1	3.36232	3.69263	4	5.85232	1.02179	7.09788	11
ENSG00000050820	572.52	694.15	720.431	1117.49	830.732	670.182	803.194	2270.18
ENSG00000051009	106	158	145	288	217.889	166.5	233	555
ENSG00000051108	308.034	442.214	395.574	484.878	363.286	290.46	387.942	865.677
ENSG00000051128	108.732	148.143	132.143	318	162.917	140.895	168.555	592
ENSG00000051180	136.758	165.682	182.384	275	164.324	153.425	199.785	465.586
ENSG00000051341	69	123	100	292	303	210	252	1120
ENSG00000051382	110.738	143.175	131.481	318.705	208.105	171.319	187.114	759.846
ENSG00000051523	1734.38	2206.13	2065.47	1954.93	2015.09	1525.6	2000.09	4014.64
ENSG00000051596	323.544	473.587	406.999	652.326	503.67	422.065	483.133	1228.32
ENSG00000051620	17	28.5	15.9167	45	32.0833	25.75	26.55	97
ENSG00000051825	100.918	104.917	112.033	289.051	269.567	256.292	257.789	778.432
ENSG00000052126	52.4286	58.5948	55.2949	94	87.7965	87.0577	112.425	332
ENSG00000052344	7.25	4.25	4.25	11	8	11.5	7.25	47
ENSG00000052723	118	120	125	258	146	170	149	455
ENSG00000052749	141	194	197	745	406.167	320	379	1431
ENSG00000052795	11	10	9	33	18	11.3333	13.126	38
ENSG00000052802	38	46	46	243	56.75	54.75	61	476
ENSG00000052841	242.289	304.182	258.947	515.283	518.808	433.297	490.342	1201
ENSG00000052850	0	0	0	0	0	0	1	0
ENSG00000053108	7.04724	6.92937	9.42386	9	9.72937	6.81174	10.6688	25.4103
ENSG00000053254	38.3485	57.4224	55.0988	107.714	90.5804	71.7158	102.024	208
ENSG00000053328	25	26	18	0	38	13	21	0
ENSG00000053371	293.92	395.484	356.7	630.446	498.485	415.706	470.53	1155.54
ENSG00000053372	304	388	441	1100	579	417	481	2099
ENSG00000053438	0	0	0	0	0	0	0	0
ENSG00000053501	129.308	160.937	164.915	229.042	147.181	94.5692	131.686	384
ENSG00000053524	0	0	1	0	0	0	0	1
ENSG00000053702	0	0	0	0	0	0	0	0
ENSG00000053747	200.167	247.833	241.5	307	477.6	363.054	423.667	974
ENSG00000053770	112.192	141.742	135.151	331.478	180.209	166.464	188.343	480
ENSG00000053900	50.5	65.5	67	160	80	79	82	250
ENSG00000053918	18	38	38	36	32	24	36	88
ENSG00000054116	241.248	300.14	283.728	560	349.832	308.227	352.141	1046
ENSG00000054118	263	320	332.667	1204	561	458	552	2066
ENSG00000054148	472.298	606.752	597.116	728.593	688.515	570.403	672.85	1520.32
ENSG00000054179	4	2	1	8	6	7	2	10
ENSG00000054219	1.2	1.8	0.6	0	0	1	0	0
ENSG00000054267	81.8036	63.1	84.4667	299	111.433	141.733	138.4	596
ENSG00000054277	293	415.545	376	626.561	438.9	346	414.545	1207
ENSG00000054282	32.9167	38.2524	49.9167	136.473	50.5045	61.9486	45.6645	159.703
ENSG00000054356	0	0	0	0	0	0	0	1
ENSG00000054392	1	0	0	5	4	4	1	15
ENSG00000054523	156.75	190	183	494	299	249	299	1035
ENSG00000054598	143.804	248.512	215.307	399.492	378.459	234.214	312.362	926.689
ENSG00000054611	49.7439	74.0929	60.2616	114.75	115.554	85.9905	137.709	270
ENSG00000054654	48.4833	81.6129	62.15	198	129.385	117.511	134.86	509.429
ENSG00000054690	17.6	22.2	12.2	27	39.1	39.3333	41.1667	113
ENSG00000054793	121	151	149	217	293	276	302	441
ENSG00000054796	0	0	0	0	0	0	0	0
ENSG00000054803	0	0	0	0	0	0	0	0
ENSG00000054938	7.25	13.2	9	15	11.2667	15	8	33
ENSG00000054965	34	34	43	54	90	63	81	188
ENSG00000054967	83	106	109	170	138.322	110.571	115.167	263
ENSG00000054983	0	0	0	0	0	0	1	0
ENSG00000055044	405.419	568.91	534.584	1359.93	746.586	599.404	665.277	2182.41
ENSG00000055070	425.904	567.07	536.884	1033.52	695.477	545.674	620.48	1621.13
ENSG00000055118	0	0	0	0	1	2	0	2
ENSG00000055130	291	358	337	926	668.75	511	562	1875
ENSG00000055147	24.5222	39.5833	43	97	56.6667	50	55	153
ENSG00000055163	0	1	1	8	0.615385	2	2.69231	26
ENSG00000055208	169.532	226.657	232.22	450.714	316.628	258.541	287.561	810.86
ENSG00000055211	152	192	170.111	229	228	189.857	207	504
ENSG00000055332	102	120	112	367	196.25	178	197.667	765
ENSG00000055483	287.407	405.225	354.933	744	613.642	528.086	571.594	1637.27
ENSG00000055609	111.2	139.633	134	478.429	328.359	257.167	288.15	900
ENSG00000055732	0	0	0	0	2	0	0	0
ENSG00000055813	2	3.0625	7	1	6	8.08333	5	5
ENSG00000055917	397.958	591.906	553.541	969	1045.47	874.87	1047.75	2157
ENSG00000055950	312.325	408.611	405.231	427.859	412.941	330.682	385.085	809.92
ENSG00000055955	2	0	0	3	2.85714	2	2.85714	7
ENSG00000055957	0	0	0	0	0	0	0	0
ENSG00000056050	15	40	25	92	31	29	32	123
ENSG00000056097	594.673	849.277	833.59	1619.97	1384.93	1196.81	1266.06	2704.57
ENSG00000056277	34	50	47.6667	74	67.2222	53	63	162
ENSG00000056291	0	0	0	0	0	0	0	0
ENSG00000056487	1	2	4	8	7	2	5.83333	6
ENSG00000056558	0	0.666667	3	5	0	1	1	13
ENSG00000056586	483.887	692.194	623.687	1028.92	997.584	779.51	986.054	2097.16
ENSG00000056661	180.708	256.087	238.048	426	309.864	225.896	238.72	746
ENSG00000056736	27.8	35.3333	22.3333	31	37.8333	21	28.5	52
ENSG00000056972	97.3	94.55	108.703	258.333	138.83	88.6333	122.377	328
ENSG00000056998	1.76972	1.41238	3.15995	2	2.09571	2.2461	5.77463	1
ENSG00000057019	152	199.904	188.667	476	339.001	297.661	350	942
ENSG00000057149	3.4	5	2.8	26	8.25	3	8	79
ENSG00000057252	579.588	755.8	661.03	1337.67	1109.57	923.345	1010.08	2939
ENSG00000057294	74.1338	93.3006	114.21	124.107	142.185	137.325	164.61	228
ENSG00000057468	0	0	0	0	0	0	0	0
ENSG00000057593	0	0	0	1	0	0	0	0
ENSG00000057608	473.178	635.017	614.202	1438.12	906.697	756.145	827.278	2520.26
ENSG00000057657	1	14.75	9.75	23	12.5	4	12	64
ENSG00000057663	87.5405	110.905	93.6625	198.526	136.542	129.544	104.249	429
ENSG00000057704	5	11	12	14	13	9.66667	10	25
ENSG00000057757	132.813	179.253	203.021	417.667	237.441	219.781	231.056	686
ENSG00000057935	99.7591	120.695	103.542	218	177.587	169.932	184.785	430.333
ENSG00000058056	204.81	291.381	278.498	562	592.382	544.328	554.541	1592
ENSG00000058063	182.717	250.128	195.221	406.204	299.968	290.79	288.323	834.727
ENSG00000058085	6	13	13	16	7	11	5	28
ENSG00000058091	41	71.8	74.5	91	150.322	99.7583	151.011	330
ENSG00000058262	620.365	907.384	865.799	1746	1185.55	963.035	1161.11	3622
ENSG00000058272	138.054	204.686	204.454	481	324.021	276.691	296.842	1007.64
ENSG00000058335	24.3333	44	43	28	59.3	44.6667	54.3333	74
ENSG00000058404	0	0	0.857143	1	0	0	1	0
ENSG00000058453	47	63.5	65	96	93	87	80	272
ENSG00000058600	176.319	231.114	225.703	531.201	379.289	322.225	348.015	1183.15
ENSG00000058668	252.167	351.15	342.611	1093	735.603	589.184	658.763	2559
ENSG00000058673	245.777	335.372	333.857	825.498	655.332	466.946	595.033	1851.57
ENSG00000058729	73.8	80.9167	92.9167	316	156.85	114.117	162.4	493
ENSG00000058799	39	65.4545	59.3833	135	112.358	69.85	79.5667	266.95
ENSG00000058804	680.495	1004.83	857.322	1339.52	1192.08	1018.95	1125.67	3047.53
ENSG00000058866	0	0	0	0	0	0	0	0
ENSG00000059122	174.274	238.201	254.491	349.053	390.001	290.92	344.233	840
ENSG00000059145	62.1	59.5417	63.7538	85	104.129	76.9167	90.7333	242
ENSG00000059377	0	0	0	2.18182	0	1.03571	0	2
ENSG00000059378	83.8333	130.073	118.373	386.517	193.82	149.998	175.162	887.286
ENSG00000059573	356	529	478	571	630	459	628	1343
ENSG00000059588	142	208	176	371	331	264	308	772
ENSG00000059691	43.1667	63.6944	65.575	127	84.5179	68.8238	66.6619	251
ENSG00000059728	9.83333	16.5	17.5	33.5714	23.5	12	10	78
ENSG00000059758	74	98	93	172	107.667	94.8333	88	434
ENSG00000059769	96.6454	133.575	133.635	150.5	102.034	98.375	97.7624	311
ENSG00000059804	23.6583	52.2278	36.7889	77	69.9444	36.3452	68.8333	222
ENSG00000059915	1	1	0	3	2	0	2	3
ENSG00000060069	111.5	99.6667	119.333	263	217.867	131	170.333	553
ENSG00000060138	1189.87	1577.49	1539.31	3980.92	1892.81	1607.18	1802.9	5924.28
ENSG00000060140	7	20	10	20	30.6	20.3333	18.8	64
ENSG00000060237	995.111	1455.44	1399.05	3314.34	2674.63	2158.25	2550.65	5824.61
ENSG00000060339	435.488	547.324	491.296	1334.64	837.257	718.808	822.632	2242.49
ENSG00000060491	190.167	243.25	221.433	647	355.405	311.76	314.837	1232
ENSG00000060558	12	14	20.0556	18	19.5	17	20	33
ENSG00000060566	36.05	34.8	32.5	73	64.1667	45.4	42.1	193
ENSG00000060642	52.3667	94.0738	57.6702	76	75.6119	95.7857	83.0325	233
ENSG00000060656	138	174	174	170	275	233	268	251
ENSG00000060688	397.918	607.907	505.468	856.002	730.811	508.967	617.944	1478
ENSG00000060709	0	0	0	0	0	0	0	0
ENSG00000060718	0	0	0	0	2	1	1	2
ENSG00000060749	510.359	665.475	687.705	1536.5	1250.82	1074.08	1246.95	3262.62
ENSG00000060762	37	88	64	134	84	71	98	261
ENSG00000060971	72.0805	93.4485	90.3244	203	158.534	126.768	118.392	348
ENSG00000060982	0	0	0	0	0	0	0	0
ENSG00000061273	400.885	476.869	545.531	1012.57	788.183	570.261	749.189	2150.67
ENSG00000061337	0	0	0	0	0	0	0	2
ENSG00000061455	0	5.57338	0.5	3	0	4.62744	2.34946	1
ENSG00000061492	0	0	0	0	0	0	0	0
ENSG00000061656	5	14	10	19	11	20	17.5	63
ENSG00000061676	517	724	648	1539	1085	874	1070.04	2822
ENSG00000061794	265.301	305.2	295.603	613.416	435.011	309.755	407.1	1050.51
ENSG00000061918	0	0	0	0	0	0	0	0
ENSG00000061936	161.42	169.375	201.021	333.95	319.821	212.465	275.831	727.014
ENSG00000061938	196.438	332.549	277.804	489.564	410.976	295.191	392.401	954.867
ENSG00000061987	57.8	95.6821	96.2357	172	203.12	154.115	176.128	428
ENSG00000062038	4.8	8.15	10.55	11	11.8	8.32143	8.75	20
ENSG00000062096	0	0	0	0	1	1	0.5	0
ENSG00000062194	167.548	236.107	242.197	498	295.259	242.746	266.389	1118
ENSG00000062282	35.6667	46	50.6667	41	45.7976	45.3667	38	77
ENSG00000062370	5	4.42857	4.48077	32	13.45	10.9286	8.07143	49
ENSG00000062485	810.462	1172.66	1141.69	1618.3	1351	1108.97	1340.49	2745.12
ENSG00000062524	4	6	13	10	11	14	15	19
ENSG00000062582	357.735	446.505	441.794	618.229	453.831	370.845	439.568	1140.43
ENSG00000062598	70.875	109.619	102.603	231.376	165.133	114.05	150.606	422
ENSG00000062650	326.336	441.633	381.463	902	687.285	587.157	685.609	2047
ENSG00000062716	500.804	647.754	649.93	836.418	565.7	499.272	539.91	1741
ENSG00000062725	45.65	78.1167	52.1679	118	84.1212	64.8452	95.196	264
ENSG00000062822	501.206	626.253	608.159	1153.87	939.007	736.562	944.238	2216.74
ENSG00000063015	0.857143	0	1.05	0	2.2389	0.857143	1	2
ENSG00000063046	1560.59	2055.46	1888.71	4130.9	2959.1	2515.45	2722.85	7092.47
ENSG00000063127	10.3416	6	9.36538	24	18.6499	20.0133	15.2511	35.0118
ENSG00000063169	100	137.5	129.5	237	192.017	141.5	161.233	409
ENSG00000063176	204.523	218.362	240.454	351.778	318.614	264.279	290.378	844.822
ENSG00000063177	5174.59	7052.18	6520.7	8987.39	6934.82	5571.47	6348.9	14558.5
ENSG00000063180	46	47.5833	56.0444	68	88.875	62.5952	74.6786	190
ENSG00000063241	353.827	490.032	473.255	671	554.329	401.604	486.667	1050
ENSG00000063244	793.841	1116.03	991.185	1961.85	1298.51	1190.38	1282.63	3619.18
ENSG00000063245	965.523	1223.9	1143.25	2947.65	1549.44	1229.02	1478.78	4277.71
ENSG00000063322	101.907	136.73	137.73	272	185.585	151.897	176.852	520.664
ENSG00000063438	44.7466	80.2534	75.0079	62	90.3235	85.7877	115.275	192
ENSG00000063515	0	0	0	0	0	0	0	0
ENSG00000063587	16	15	16.75	43	39.25	35.75	22	71
ENSG00000063601	131.992	176.105	153.551	216	240.033	187.95	242.805	545
ENSG00000063660	315.692	387.109	419.095	826	440.739	337.754	416.794	1707
ENSG00000063761	48.5251	63.6691	63.5427	68.0108	98.2447	60.5553	88.391	207.005
ENSG00000063854	130.298	172.919	169	148	203.556	150.526	229.223	399
ENSG00000063978	90.6283	132.87	119.175	273.018	256.086	201.212	231.38	727
ENSG00000064012	54.2293	61.4048	81.5238	138.658	98.2976	78.5829	104.484	354
ENSG00000064042	540.321	763.281	736.428	1380.06	1246.04	1007.95	1195.76	3221.75
ENSG00000064102	282.106	330.867	314.573	720	536.652	414.046	504.949	1357
ENSG00000064115	335.403	456.92	467.385	850.634	642.279	502.428	552.373	1920.34
ENSG00000064195	30	17	20	32	48	31	34	78
ENSG00000064199	18	18	21	54	26	31	29	85
ENSG00000064201	0	0	0	0	0	0	0	0
ENSG00000064205	1095.89	1523.09	1412.53	1076.3	1533.91	1252.78	1491.57	2448
ENSG00000064218	0	0	0	0	0	0	0	0
ENSG00000064225	0	0	0	0	0	0	0	0
ENSG00000064270	0	0	0	0	0	0	0	2
ENSG00000064300	1	2	0	3	0	1	1	9
ENSG00000064309	38	66	35.75	64	76.75	67.75	70.1667	116
ENSG00000064313	192.467	274.401	236.264	583.173	443.672	378.018	432.611	1290
ENSG00000064393	149	162	154.5	324	295	193	287	654
ENSG00000064419	487.806	653.639	643.661	1149	972.784	840.574	1004.53	2562
ENSG00000064489	15.8222	33.123	26.8337	45.3	33.5356	42.1591	32.3061	100
ENSG00000064490	137.884	159.765	163.587	341.356	190.259	148.536	168.283	546
ENSG00000064545	137.629	160.614	142.525	246.492	223.877	161.269	174.962	534.65
ENSG00000064547	8.57143	11.2381	8.42857	7	7.85714	9	11.4286	37
ENSG00000064601	1133.05	1513.67	1485.94	2092.19	1759.18	1414.29	1678.17	4677.39
ENSG00000064607	89.5472	125.392	127.361	270.778	240.122	188.542	241.368	758
ENSG00000064651	116.371	123.251	139.282	225	219.516	206.699	184.046	600.004
ENSG00000064652	33.6667	33.9667	21.8333	65.6667	41.2	42.2619	47.4971	120
ENSG00000064655	0	0	0	0	0	0	0	0
ENSG00000064666	632.269	840.775	775.011	1568.97	1035.32	772.622	961.727	2310.14
ENSG00000064687	121.25	198.617	169.1	338	272.056	267.45	269.25	878
ENSG00000064692	0	1	0	0	0	0	0	0
ENSG00000064703	125.917	167.433	134.292	334.514	226.644	205.643	187.565	579
ENSG00000064726	548.943	748.526	695.396	1243.19	936	710.133	841.316	2096.64
ENSG00000064763	0	0	0	0	0	0	0	0
ENSG00000064787	0	1.0832	0	1	9.16045	2.32148	5.31239	4
ENSG00000064835	0	0	0	0	0	0	0	0
ENSG00000064886	0	0	0	0	0	0	0	0
ENSG00000064932	532.417	617	632	1327	983.287	842.34	962.872	2440
ENSG00000064933	12.0832	22.3767	20.5991	67	29.7291	30.6835	38.6792	112.5
ENSG00000064961	661.607	813.61	762.956	1363.32	1224.82	1009.71	1186.38	4035.22
ENSG00000064989	0	0	0	0	0	0	0	0
ENSG00000064995	91	103	81	226	115.25	99	102.5	474
ENSG00000064999	88.5222	104.018	89.0237	314	230.572	169.375	227.337	753
ENSG00000065000	525.063	720.948	664.273	1918	1113.6	884.938	1096.92	3307
ENSG00000065029	109.29	139.357	143.045	168.057	245.331	212.573	235.885	416
ENSG00000065054	115.579	160.017	169.99	362.316	194.206	180.952	193.801	731
ENSG00000065057	199.103	232.677	209.835	345	236.596	167.216	199.49	570.579
ENSG00000065060	236	307	290	505	557	436	487	1060
ENSG00000065135	379.003	563.032	507.632	1154.96	752.886	661.246	679.126	2295
ENSG00000065150	941.813	1307.7	1234.93	2566.5	1943.25	1651.68	1882.27	4913
ENSG00000065154	169.3	215.9	221.19	366.5	208.213	194.214	207.833	517
ENSG00000065183	285.962	324.142	339.367	840.556	544.759	457.616	513.485	1539.15
ENSG00000065243	146.7	212.833	244.178	417	458.074	416.542	453.773	1170
ENSG00000065268	242.17	301.968	268.113	756.676	387.074	306.589	399.053	1195.08
ENSG00000065308	101	118	117	224	194	158	220	623
ENSG00000065320	0	0	0	0	0	0	0	0
ENSG00000065325	280.801	413.374	376.818	620	668.894	521.855	556.028	1675
ENSG00000065328	70.5833	107.417	91.0833	323	109.5	101.5	97.9836	419
ENSG00000065357	8.54762	6.5	10.1667	18	8.83333	15.5	8.83333	40
ENSG00000065361	27.1071	39.1667	31.7738	47	50.1905	39.8571	53.9167	132
ENSG00000065371	0	0	0	0	1	0.8	0	0
ENSG00000065413	8	10.7778	15.5556	10	10.75	11	12	19
ENSG00000065427	1076.42	1420.63	1352.99	2586.73	1689.49	1479.08	1585.51	4159.97
ENSG00000065457	116.058	132.039	141.126	236.68	189.429	161.789	203.035	396.426
ENSG00000065485	161.403	207.493	207.156	256.529	220.571	190.43	206.829	606.767
ENSG00000065491	35	65	58	113	93.3636	78	78.1667	232
ENSG00000065518	669.006	917.939	853.317	1186.66	913.566	764.92	817.302	1895.45
ENSG00000065526	420.25	535.333	518.667	1171	965.545	765.1	841.2	2843
ENSG00000065534	3	3	4	31	8.8	12.5	5.83333	70
ENSG00000065548	124.252	152.364	168.735	473.978	221.241	205.114	205.053	903
ENSG00000065559	27.2882	49.2303	55.2546	90.5	42.677	57.204	48.7341	183.322
ENSG00000065600	67	86	82	116	99	84	87	261
ENSG00000065609	0	0	0	0	0	0	0	0
ENSG00000065613	194	217	253	729	448	347	391	1498
ENSG00000065615	54	66.5	61	162.2	83.5	70	80	299
ENSG00000065618	1	6	0	5	0	0	1	16
ENSG00000065621	15.215	33.698	21.5455	21.2941	39.108	19.625	26.7556	31
ENSG00000065665	14	15.8333	15.9167	44	43.9167	17	32.9167	116
ENSG00000065675	5.66667	10.3333	13.6667	19	17	12	22	70
ENSG00000065717	120.342	142.918	177.962	171	264.625	185.065	237.744	319
ENSG00000065802	83.7339	80.3896	82.3005	87.5	102.578	88.2155	76.1051	266
ENSG00000065809	88.8959	129.427	137.395	236.062	219.128	155.499	164.614	470
ENSG00000065833	133.929	142.848	141.85	330	214.511	217.6	205.717	830.171
ENSG00000065882	115.857	144.648	121.62	306	213	170.281	218.229	623.1
ENSG00000065883	160	214	181	460	323	258.8	280	909
ENSG00000065911	519.395	700.878	636.275	836.443	835.183	638.063	760.657	1550.35
ENSG00000065923	29.5	26	41	77	57	52.0408	61.0253	159
ENSG00000065970	49.0426	60.0493	44.3333	94	98.7174	80.5661	93.2354	123
ENSG00000065978	5565.48	7304.66	6818.54	15668.5	8837.5	7311.78	8440.74	24396
ENSG00000065989	45.4286	44.4464	38.875	87	57.7143	53	41.9643	155
ENSG00000066027	115.744	122.236	147.911	276.17	184.183	155.03	182.326	575.091
ENSG00000066032	0	0	0	3	1	1	0	0
ENSG00000066044	401.215	524.79	570.103	1097.4	744.552	555.646	686.192	2128
ENSG00000066056	2	5	1	1	2	4	2	8
ENSG00000066084	107.833	165.065	134.659	292	309.684	255.878	271.26	814
ENSG00000066117	353.287	578.27	527.055	1023.74	768.16	624.779	674.088	2027
ENSG00000066135	120	184	208	390	343	295	370	1102
ENSG00000066136	224.838	260.2	269.541	436.138	389.905	332.202	338.507	956.006
ENSG00000066185	0	0	0	0	0	0	0	1
ENSG00000066230	0	0	0	3	0	0	0	1
ENSG00000066248	6.95833	7	11	2	21.8	16.8333	12.2	26
ENSG00000066279	365.667	527.667	483	791	1881.23	1664.25	1855	5176.39
ENSG00000066294	0	0	0	0	0	0	0	0
ENSG00000066322	573	812	791	1190	840	688	831	2373
ENSG00000066336	0	0	0	0	2	0	0	5
ENSG00000066379	134.375	189.582	186	310	205	167	191.6	434
ENSG00000066382	0	0	0	0	0	0	0	0
ENSG00000066405	0	0	0	0	0	0	0	0
ENSG00000066422	72.5	98.8333	102.5	259	165	124.5	142	547
ENSG00000066427	33.7052	29.3128	32.4278	84	58.481	57.9653	42.0341	190.296
ENSG00000066455	165.543	238.817	205.5	333	260.115	254	255.644	661
ENSG00000066468	2.1	1	3	2	4.06452	2.16644	0	1
ENSG00000066557	54	92	90	253	125	126	134	449
ENSG00000066583	111	158	126	237	170	153	143	526
ENSG00000066629	58.25	99.9167	92.9167	172	150.208	112.1	146.44	342
ENSG00000066651	11.95	19.8667	23.2889	47.2	36.1667	29.6123	27.9	109
ENSG00000066654	62.9167	75.5627	58.7595	177.5	107.775	100.425	127.62	382
ENSG00000066697	83.7153	82.7976	117.857	288.137	120.147	109.882	139.797	498
ENSG00000066735	595.1	741.786	716.106	1241.75	1134.74	817.182	1008.08	2219
ENSG00000066739	64	85	90	220	196	174	188	526
ENSG00000066777	171.382	226.867	217.75	542	449.355	386.792	416.902	1272
ENSG00000066813	2	2	1.95455	6	1	2	0	7
ENSG00000066827	30.8115	43.65	46.5694	125	98.6983	75.0278	77.3027	376
ENSG00000066855	168.855	198.714	198.434	427.217	251.344	226.444	244.492	742.75
ENSG00000066923	28.25	30.6667	26.6667	89	56.6946	40.3222	48.3352	123.364
ENSG00000066926	122.742	141.947	138.51	175.67	218.548	124.032	175.128	349.429
ENSG00000066933	63.5	89.8095	71.2143	231.833	214.071	187.348	222.238	554
ENSG00000067048	12.2749	26.3994	13.6795	72.907	29.4681	19.2429	31.259	156
ENSG00000067057	913.083	1195.95	1104.16	2422	1816.75	1541.61	1711.58	5284
ENSG00000067064	181	261	237	556	329	246	295	892
ENSG00000067066	129.513	216.018	177.99	369.235	228.376	195.643	208.303	748
ENSG00000067082	107	153	139.5	112	68	84	85	275
ENSG00000067113	55.5	75.3	68.9333	42.9333	74.0667	65	61.2143	148
ENSG00000067141	218.5	295	268	347	496.333	393.8	455	864
ENSG00000067167	584.286	875.526	723.255	1314.56	1027.26	852.391	1061.92	2481
ENSG00000067177	148	219	183	464	371	327	318	1097
ENSG00000067182	536.379	699.997	641.172	1776.61	786.552	681.131	716.011	3142.36
ENSG00000067191	38	45.5	45	76	61	47	54	169
ENSG00000067208	75	88	95	264	159	144	145	590
ENSG00000067221	20.8889	16.5556	22	48	34.5556	23	26.2778	83
ENSG00000067225	7728.48	10382.6	9970.11	22865.3	13833.8	11120.6	13212.1	42973.5
ENSG00000067248	102	135.5	151.5	355	206.667	148	193.011	577
ENSG00000067334	260.494	368.305	335.188	870.495	414.986	342.934	383.777	1471
ENSG00000067365	56.9119	93.2323	95.85	92	117.249	84.381	117.994	245
ENSG00000067369	143.2	210.4	164.113	520.317	401.403	359.632	383.313	1618.41
ENSG00000067445	2.16667	4	1	0	2.325	3	1.625	9
ENSG00000067533	66	117	124	350	155	142	172	773
ENSG00000067560	1016.54	1392.39	1273.78	2657.08	1743.07	1335.31	1595.43	4718.4
ENSG00000067596	206.993	260.391	228	537.5	489.088	374.814	481.973	1171
ENSG00000067606	42.1	72.5196	80.8039	126.75	109.617	86.3405	106.648	342
ENSG00000067646	38.0222	34.4442	53.4828	72.9301	57.2912	49.6747	51.0623	174
ENSG00000067704	580.556	729.244	758.523	676	845.645	724.039	824.731	1681
ENSG00000067715	0	0	3	1	1	0	0	3
ENSG00000067798	2	7.5	2	18	4	5	10	17
ENSG00000067829	299.372	424.115	378.144	418.432	523.6	416.628	451.099	797
ENSG00000067836	37.6	40.25	26.5139	74	62.9214	42.3429	48.45	167.957
ENSG00000067840	0	0	0	1	0	0	0	0
ENSG00000067842	0	0	2	2	2	0	0	5
ENSG00000067900	157.333	206.333	202.933	629.643	353.818	340.733	364.933	1451
ENSG00000067955	143.667	192.064	205.48	331.952	287.315	266.062	262.081	847.507
ENSG00000067992	33	61	38	79	53	37	39	125
ENSG00000068001	372.42	523.042	493.784	640.422	568.653	418.696	527.6	1197
ENSG00000068024	25.25	50	39.3333	112	107.667	85.5	80	241
ENSG00000068028	152.636	216.811	172.709	280.81	265.24	213.967	244.076	484
ENSG00000068078	75.9667	92.7857	90	133	140.561	111.076	123.525	297
ENSG00000068079	93	127	95	175	145	115	155	400
ENSG00000068097	70.6095	81.75	90.5374	173	128.972	112.842	135.557	394.162
ENSG00000068120	543.102	592.065	646.521	1320.79	931.417	749.049	822.507	2133
ENSG00000068137	129.881	170.667	163.513	276	197.269	152.119	207.083	423
ENSG00000068305	107.925	156.917	113.62	194.085	204.268	169.927	202.917	451.188
ENSG00000068308	490.31	677.688	630.671	1163.63	820.514	695.155	836.467	2298.79
ENSG00000068323	462	591	602.958	1026	818.619	624	704.744	1959
ENSG00000068354	68.5268	95.3145	102.375	150.125	120.657	107.122	113.267	268.55
ENSG00000068366	111.25	184.292	174.746	437	268.64	243.135	253.359	1046
ENSG00000068383	111.4	141.567	146	270	216.012	162.5	166.1	576
ENSG00000068394	149	217	179	422	221.059	216	256	598
ENSG00000068400	115	187	156	367	321	242	325	983
ENSG00000068438	568.715	729.694	683.344	1229	919.087	729.745	921.211	2377
ENSG00000068489	481.493	656.51	522.913	1048.32	851.589	737.926	885.728	2713.79
ENSG00000068615	18.6667	27	30.8333	50	38.1667	32.6667	41.6	119
ENSG00000068650	127.738	154	139.214	335	270.881	264.512	289.809	970
ENSG00000068654	146.5	183.25	207.5	701	446.867	329.5	435.567	1496
ENSG00000068697	1108	1435	1255	1734	1570	1253	1434	3441
ENSG00000068724	147.287	174.208	174.375	305.782	186.098	125.504	185.261	553
ENSG00000068745	176.335	212.725	223	242.353	263.901	215.461	243.95	702.839
ENSG00000068781	0	0	0	1	0.625	0	0	0
ENSG00000068784	42	58	48	144	108	84.6667	83.5	331
ENSG00000068793	330.66	486.913	460.766	1138.13	802.633	620.485	842.166	2446
ENSG00000068796	294.873	351.341	352.12	591.667	416.701	338.857	415.681	1084
ENSG00000068831	6.975	2.4875	4	6	4.8625	3.5	2	5
ENSG00000068878	283.115	361.594	367.07	914.989	654.817	520.332	670.667	1892.87
ENSG00000068885	62.7881	86.6149	89.3667	106	102.582	130.167	137.119	339
ENSG00000068903	60.4801	75.7583	56.4367	133.768	93.7937	80.2056	72.7015	228.7
ENSG00000068912	314	394	380	560	430	352.875	470	1193
ENSG00000068971	9	14	14.3333	22	19.1	20	24.6667	83
ENSG00000068976	15.0745	19.3624	25.4167	14	12.2083	14.2962	10.0345	20
ENSG00000068985	1	5	1	3	2	5	0.5	0
ENSG00000069011	292.704	407.53	416.655	791.735	531.271	395.729	482.305	1211.3
ENSG00000069018	0	0	0	0	0	0	0	0
ENSG00000069020	15	28	31	80	52	53	53.625	159
ENSG00000069122	0	2	2	0	2	2	1	10
ENSG00000069188	0	0	0	4	1	0	1	6
ENSG00000069206	0	0	0	0	0	0	0	0
ENSG00000069248	169	216	221	509	364.5	332.357	338	1002
ENSG00000069275	531	648	654	2210	879	809	879	3372
ENSG00000069329	268.006	348.882	356.19	848.687	554.236	431.709	522.853	1786.06
ENSG00000069345	230.666	267.547	263.774	469.774	393.623	347.422	396.794	1148.48
ENSG00000069399	165.5	238.5	253.967	322	258.083	216.667	272.667	686
ENSG00000069424	271.757	326.257	323.489	616.568	435.146	361.902	416.315	1296.87
ENSG00000069431	0	0	0	1	0	0	0	0
ENSG00000069482	1081	1488	1349	2283	1329	1079	1284	3605
ENSG00000069493	0	1.00901	4	13	7.83734	3.68561	6.21863	8
ENSG00000069509	190	240	194	321	251	224	223	607
ENSG00000069535	60.5	114.083	91.7167	227.5	151.811	126.917	138.75	569
ENSG00000069667	0	0	0	0	0.8	0	0.8	1
ENSG00000069696	0	0	0	2	4	1	3	8
ENSG00000069702	110.84	123.776	115.595	153	166.914	151.734	176.897	364.549
ENSG00000069712	9.22222	10.4615	9.43902	4	15.4544	7.11323	14.3566	2
ENSG00000069764	1	7.32941	7.33333	2	6.1646	1.07845	8.25866	6
ENSG00000069812	1	1.33333	2	12	8	2	3	19
ENSG00000069849	516.918	689.058	650.904	1428.75	840.598	708.445	759.649	2416.77
ENSG00000069869	96.6333	157.293	139.993	300.6	213.409	186.063	223.513	710.589
ENSG00000069943	97.7242	121.114	115.309	198.167	156.354	121.255	161.616	332.556
ENSG00000069956	311	482	407	966	593	555.944	570	1713
ENSG00000069966	151.777	198.318	205.258	346	266.992	235.491	233.184	614.8
ENSG00000069974	37	56.6667	56	136	78.6	57.6	73.6667	224
ENSG00000069998	236	299	260	452	338	260	323	699
ENSG00000070010	219.664	225.786	241.145	412.333	263.152	208.871	257	752
ENSG00000070018	180.5	213	206.357	283	373.964	299.133	304.934	671
ENSG00000070019	0	0	0	0	0	0	0	0
ENSG00000070031	0	0	0	0	1	0	0	1
ENSG00000070047	130.267	214.4	180.2	558	310.798	229.75	262.045	995
ENSG00000070061	197.833	264.175	248.814	672.624	474.77	382.545	436.096	1478.27
ENSG00000070081	114.619	146.625	143.029	219	182.955	160.122	140.924	456
ENSG00000070087	150.297	163.448	178.971	243.465	195.091	137.121	196.953	460
ENSG00000070159	73.6	93.9	66.5	174	147.5	105.85	146.958	314
ENSG00000070182	6	9	9	7	21	11	18	33
ENSG00000070190	0	0	0	0	0	0	0	0
ENSG00000070193	0	0	0	0	1.33333	0	0	0
ENSG00000070214	430.07	574.559	503.331	808	775.349	695.227	700.799	1618
ENSG00000070269	14.8	17.0262	23.5429	47	23.7381	15.5	21.3357	71
ENSG00000070366	76.7273	95.512	88.8333	245	193.75	150	171.015	508
ENSG00000070367	126.896	190.893	142.612	393.669	280.435	243.518	229.239	792.273
ENSG00000070371	40.55	83.4667	70.8	93	147.911	133.017	146.7	279
ENSG00000070388	0	0	0	0	0	0	0	0
ENSG00000070404	275.185	391.965	357.727	622.419	353.268	255.623	314.182	874.413
ENSG00000070413	99.5184	138.75	148.736	175.571	145.095	91.7142	174.355	365.576
ENSG00000070423	532.712	703.96	654.186	725	760.426	606.351	763.145	1517.57
ENSG00000070444	109.333	149	136.083	229	125.467	92.4167	117.764	205
ENSG00000070476	137.97	179.696	169.007	214	226.557	202.998	213.012	430
ENSG00000070495	90.7778	112.162	98.9835	300	165.163	139.507	178.145	573
ENSG00000070501	95.3083	104.705	122.858	253	104.421	102.426	115.095	405
ENSG00000070526	33.1667	50.9833	35.5833	38.5	33.9167	34.8	32.3	90
ENSG00000070540	40	49	56.6	40	75	60.5	63.9048	99
ENSG00000070601	0	0	0	0	0	0	0	3
ENSG00000070610	104.5	134.5	133	176	194.679	126.681	167.917	373
ENSG00000070614	268.544	323.585	305.73	599.714	429.96	359.142	412.887	1113
ENSG00000070669	150.72	245.583	198.973	285.941	340.836	293.252	326.594	692
ENSG00000070718	20.121	42.7222	34.7222	64	53.5881	35.7143	47.7964	128
ENSG00000070729	38	28	36.3333	58	30.5049	59	37.3333	141
ENSG00000070731	2	4.33333	4	6	3	1	6	2
ENSG00000070748	0	0	0	0	0	0	0	0
ENSG00000070756	10008.3	13511.8	12866.3	24804.7	14990.4	12482.7	14272	31216.4
ENSG00000070759	11	14	15	14	20	12	26	58
ENSG00000070761	105.246	165.09	134.702	214	126.443	115.863	110.355	323
ENSG00000070770	219.179	289.788	278.691	572	401.425	353.475	410.633	1212
ENSG00000070778	34.1667	37.3333	47.3333	83.75	60.9016	52.4422	62.6943	143
ENSG00000070785	119.512	156	146.892	247.007	169.885	157.883	202.872	647.005
ENSG00000070808	0	1	1	0	1	0	0	1
ENSG00000070814	756.683	1004.69	1008.36	3098.45	1570.89	1222.28	1426.13	5410.86
ENSG00000070831	758.027	1017.5	905.731	2032.44	1208.89	1010.85	1156.7	3484
ENSG00000070882	57.4685	47.8322	48.8322	140	142.65	120.273	130.32	469
ENSG00000070886	2.05405	2.13333	6.27907	0	6.40543	6.25	4.5684	0
ENSG00000070915	642	804.2	797.133	868	1445.44	1100	1323	1903
ENSG00000070950	53.5833	78.9667	64	242.75	133.35	118.758	131.365	485.5
ENSG00000070961	454.537	537.729	567.76	1038.66	1025.1	916.934	988.986	2590
ENSG00000070985	0	0	0	0	1	0	0	1
ENSG00000071051	40.5833	67.9286	88.4167	80.6667	47.6	52.1167	51.75	130
ENSG00000071054	404.7	521.11	492	1435	817.138	698.857	794.985	2773
ENSG00000071073	3	2	0	3	1	0	1	9
ENSG00000071082	6036.17	7747.9	7383.08	9725.74	7690.8	6532.35	7426.29	16556
ENSG00000071127	611.467	843.806	780.678	1467.52	1091.22	894.748	1156.96	3075.71
ENSG00000071189	101.069	111.308	119.929	211.194	145.901	140.368	175.551	507
ENSG00000071203	0	0	0	0	0	0	0	0
ENSG00000071205	30	34.6667	19	111	48	45	50	236
ENSG00000071242	3.71429	18	11	9	12	7	6	24
ENSG00000071243	44	59.8333	45.6667	95	62.2667	34.5	79	240
ENSG00000071246	2	1	0	0	0	0	0	0
ENSG00000071282	12.5	16.6071	11.9	11	26.8571	18.8333	21.6071	12
ENSG00000071462	395.125	566.119	571.333	669.364	631.634	448.621	564.874	1178.58
ENSG00000071537	157	183	182	276	293	223	299	562
ENSG00000071539	876.351	1175.4	1104.2	1730	1593.58	1373.56	1554.01	3918
ENSG00000071553	516.791	737.749	725.157	603.412	821.173	661.155	746.365	1080.43
ENSG00000071564	824.965	1109.43	1099.74	2202.56	1589.6	1205.24	1489.54	3972.64
ENSG00000071575	0	0	0	0	0	0	0	0
ENSG00000071626	697.264	1022.17	962.476	1863.37	1251.34	1030.21	1182.03	3296.94
ENSG00000071655	184.85	257.452	216.969	519.755	313.066	237.975	332.637	1078
ENSG00000071677	0	0	0	0	0	0	0	0
ENSG00000071794	132	234.6	210.133	490	407	346.3	409	1082
ENSG00000071859	130.609	179.26	170.184	361	253.26	230.297	227.699	980.091
ENSG00000071889	148.619	177.369	188.443	192.2	223.858	170.659	169.339	445.047
ENSG00000071894	208.167	288.767	251.2	592	439.525	290.75	361.9	1184
ENSG00000071909	2	1	1	0	0	0	0	0
ENSG00000071967	98.1	111.619	97.4881	68	118.95	83.8333	92.7162	163
ENSG00000071991	0	0	0	0	0	0	0	0
ENSG00000071994	198.821	253.487	241.64	465.499	241.115	215.978	234.249	593.169
ENSG00000072041	158.483	175.45	180.083	472.727	270.017	232.389	261.388	933
ENSG00000072042	354.281	483.647	433.961	644.728	480.209	371.247	487.48	1239.82
ENSG00000072062	321.49	415.878	359.499	864.521	492.447	405.965	451.59	1499.25
ENSG00000072071	75.3333	102	101.25	201	153.367	131.25	137	305
ENSG00000072080	0	0.666667	0	0	0.666667	0	0.666667	0
ENSG00000072110	709.067	935.296	866.988	2197.68	1559.34	1257.57	1547.05	4558.03
ENSG00000072121	94.8333	112.5	115.5	324.293	215.731	182.667	249.263	702.467
ENSG00000072133	0	0	0	0	1.5	0	0	0
ENSG00000072134	45.6429	58.2429	49	124	82	64.5238	86.0343	327
ENSG00000072135	35.5	40	47	82	39.2857	57.3333	53.125	167
ENSG00000072163	5.5	9	11.5	8	6	3	7	19
ENSG00000072182	1	2	0	1	0.666667	0	0	0
ENSG00000072195	7.25	11.25	13.5	23	39.1	20.6667	24.3333	56
ENSG00000072201	0	0	0	0	1	0	0	0
ENSG00000072210	119.637	215.384	191.982	333.56	255.964	231.32	223.802	751.442
ENSG00000072274	1657.37	2287.91	2149.05	4157.21	3688.84	2963.58	3415.45	8964.59
ENSG00000072310	1050.64	1390.74	1300.61	1148.23	1785.83	1357.28	1712.68	2236.38
ENSG00000072315	0	0	0	0	0	0	0	0
ENSG00000072364	181.583	201.675	215.202	550.594	423.443	292.7	413.463	1064
ENSG00000072401	71	88	67	148	88	65	74	229
ENSG00000072415	128	149.6	153	246	193.006	163.943	185	492
ENSG00000072422	88.5	109.6	81.2778	156	150	140	139	323
ENSG00000072444	0.444444	1	1	1	1	0.222222	2	5
ENSG00000072501	419.65	640.736	533.592	1343	1094.92	977.301	1156.67	3335
ENSG00000072506	998.291	1483.99	1351.99	1720	1461.76	1180.95	1415.74	3210.69
ENSG00000072518	348.871	471.882	423.452	922	627.154	529.564	587.477	1829
ENSG00000072571	103.021	151.5	118.5	325	265.19	255.759	286.579	1635
ENSG00000072609	0	0	0	2	1.31259	2.28205	2.12732	10.1429
ENSG00000072657	0	0	0	0	0	0	0	0
ENSG00000072682	55.5333	69.5	61.3333	154	104.75	77.5	93.5	397
ENSG00000072694	0	0	0	0	0	0	0	0
ENSG00000072736	241.69	306.424	297.569	572.139	517.691	384.015	484.481	1259.6
ENSG00000072756	53.219	83.3793	77.5181	320.279	136.999	121.329	140.049	602
ENSG00000072778	787.22	992.975	967.828	1429.19	1368.93	1110.31	1302.59	3493.33
ENSG00000072786	141	178	160.286	380	243.145	212.761	224.648	941
ENSG00000072803	179.864	258.055	209.913	340.537	353.298	308.598	335.637	872.978
ENSG00000072818	6	6	7	7	8	1	6	14
ENSG00000072832	1	1	0	0	0	0	0	2
ENSG00000072840	0	0	0	13	0	0	0	14
ENSG00000072849	138.212	190.426	193.303	255.466	176.091	126.548	143.025	601.855
ENSG00000072858	0	0	0	0	0	3	1	0
ENSG00000072864	93.1382	147.928	145.523	267.241	341.004	252.644	274.921	1165.96
ENSG00000072952	1	3.5719	3.32034	3	2.06266	1.11278	4.23796	7
ENSG00000072954	111.504	161.033	150.402	155	160.76	114.927	138.956	244
ENSG00000072958	159.686	241.686	199.599	445	333.577	233.6	343.753	1052.33
ENSG00000073008	150.169	210.249	229.124	266.115	253.026	188.346	231.911	684
ENSG00000073009	128.413	126.174	153.159	270.857	165.542	150.256	173.951	639.816
ENSG00000073050	98.2737	110.499	120.677	208.833	156.657	106.075	154.71	401.755
ENSG00000073060	1068.28	1444.52	1370.3	2379.61	1680.17	1260.43	1571.81	4500.66
ENSG00000073067	1	0	0	0	0	0	0	0
ENSG00000073111	546.235	667.726	677.133	1236.37	773.709	604.6	774.778	1557.47
ENSG00000073146	0	1	1	0	1	0	1	0
ENSG00000073150	48.3333	64.5	53.2833	89.3333	99.7051	79.0333	75.4472	194
ENSG00000073169	120	135	132	218	175	143	154	638
ENSG00000073282	26.2596	26.4106	22.3169	10	32.0256	23.9901	28.6827	43
ENSG00000073331	12.55	20.681	20.4333	37	58.8238	32.85	50.5333	166
ENSG00000073350	131.639	236.433	189.288	344	286.859	199.138	261.49	815
ENSG00000073417	115.279	183.958	159.032	359.269	307.058	253.606	304.477	813.979
ENSG00000073464	24	36	28	20	67	29	54	133
ENSG00000073536	114.972	216.625	190.734	360.88	280.823	218.49	255.413	672.769
ENSG00000073578	1124.53	1497.72	1439.36	1408.57	1876.62	1499.83	1706.02	3463.32
ENSG00000073584	257.771	348.326	336.245	706.891	389.825	358.302	358.226	1142.8
ENSG00000073598	1	0	1	0	0	0	0	0
ENSG00000073605	1	1	5	5	4.33333	2	3.66667	5
ENSG00000073614	171	218.222	195	519	314.667	305.5	359.071	1044
ENSG00000073670	3.5	8.25	2.5	6	12.9167	9.75	7.41667	28
ENSG00000073711	5.66667	8	9	7	27	17	22	19
ENSG00000073712	309.348	392.538	382.86	729.429	602.588	499.085	583.497	1795
ENSG00000073734	1	0	0	0	2	2	0	1
ENSG00000073737	2	0	0	1	1	0	0	6
ENSG00000073754	0	0	0	0	0	0	1	0
ENSG00000073756	70.0385	72.3	83.2136	32	22.1667	16	21	36
ENSG00000073792	21	23	22	148	53	50	39	311
ENSG00000073803	33.5278	43.2628	41.8907	95.7179	53.9611	48.7132	51.1198	164
ENSG00000073849	11.9119	17.7905	16.9833	19	48.2167	44.481	44.6212	92
ENSG00000073861	0	0	0	0	0	0	0	0
ENSG00000073910	16	12	17	8	27	22	22	16
ENSG00000073921	577.804	859.908	785.868	2602.79	1344.33	1132.57	1291.41	4976.41
ENSG00000073969	160.55	180	198.313	353.75	289.471	221.305	286.456	781
ENSG00000074047	17.6369	15.5503	13.4	37.75	30.7917	30.3393	33.075	77
ENSG00000074054	122.125	156.571	158.857	267	282.733	197.649	260.945	698
ENSG00000074071	555.941	692.888	702.262	1242.25	841.546	623.051	736.767	2068.42
ENSG00000074181	6.10795	11.6215	9.57728	36	15.9069	22.1478	16	48.4545
ENSG00000074201	411.665	603.393	568.943	895.445	673.842	575.691	663.566	1778
ENSG00000074211	3	0	0	0	0	0	0	0
ENSG00000074219	158.317	201.163	196.046	237	253.027	191.675	214.067	589
ENSG00000074266	187.683	269.297	269.235	663.609	346.321	320.842	332.048	1286
ENSG00000074276	0	0	0	0	1	0	0	2
ENSG00000074317	0	0	0	0	0	0	0	0
ENSG00000074319	236	357.833	375.667	514	420.873	346.639	377.5	966
ENSG00000074356	64.3667	88.4563	90.7756	198.6	152.684	100.441	99.3995	449
ENSG00000074370	25.4286	30.7143	24.5714	20	34.2857	26.8429	26.8571	43
ENSG00000074410	35	34	28	47	19	22	12	71
ENSG00000074416	240.861	353.414	335.938	594	428.093	348.638	394.003	1207
ENSG00000074527	82.4	97	84	124.5	165.733	157.432	177.338	391
ENSG00000074582	114.834	155.784	129.674	291.964	209.962	135.081	178.296	470
ENSG00000074590	30.1667	52.25	49.4167	40	71.8	49.25	68.8083	109
ENSG00000074603	225.833	303.778	316.701	426	451.347	362.769	418.029	1055
ENSG00000074621	25	24	25	40	33	27.2025	25.4104	79
ENSG00000074657	68.2599	102.018	82.306	142	130.211	121.213	140.42	424.875
ENSG00000074660	1.8	1	3.66667	5.8	14.8	8	10.2	31
ENSG00000074695	385	456	470	940	618	502	611	1885
ENSG00000074696	492.832	715.244	667.044	1029.69	792.86	684.488	766.212	2072.33
ENSG00000074706	0	0	1	4	3.6	0	0	4
ENSG00000074755	128.167	156.583	132.083	327	269.833	194.25	241.683	694
ENSG00000074771	0	0	0	0	0	0	0	0
ENSG00000074800	8533.51	11428.2	10935.2	20550.8	14557.7	11743.9	13711.3	38605
ENSG00000074803	0	0	0	0	0	0	0	2
ENSG00000074842	983	1354	1229	1604	1338	1090	1231	2956
ENSG00000074855	52.1667	66.5	51.1667	75	81.3333	58	75	154.125
ENSG00000074935	24.3333	38.6333	38.8	36	69.3285	31.9381	52.4	114
ENSG00000074964	60	92	74.0568	129	117.55	93.8	118.8	232
ENSG00000074966	5	10	9.75	2	6.33333	13	4	11
ENSG00000075035	0	0	0	0	0	0	0	0
ENSG00000075043	13	18	18	15	12	10	14	20
ENSG00000075073	0	0	0	0	0	2.11111	0	0
ENSG00000075089	66.6741	98.8143	85.6954	183.228	128.205	124.632	100.433	326.021
ENSG00000075131	82.8338	112.957	107.783	359.8	136.32	114.103	113.161	453.833
ENSG00000075142	421.692	580.642	564.129	528.294	610.383	499.115	563.579	973.763
ENSG00000075151	146.871	198.071	168.524	480	360.938	303.75	333.057	1225
ENSG00000075188	202.951	287.011	292.963	598.392	429.611	364.348	432.781	1401.78
ENSG00000075213	5	4	3	43	2	10	4	75
ENSG00000075218	319	401	371	509	936	762	891	2532
ENSG00000075223	76.8571	107.85	102.581	155	229.395	200.766	218.638	867
ENSG00000075234	169.294	196.758	192.741	317	260.762	216.719	217.551	558.692
ENSG00000075239	282.712	403.005	358.556	463.765	397.572	382.168	391.074	957.686
ENSG00000075240	27	32.3333	43	91.2	46	40	44	188.873
ENSG00000075275	172.5	237.667	237.167	519	385.9	320.6	385.138	1200
ENSG00000075290	0	0	0	0	0	0	0	0
ENSG00000075292	157.709	212.091	185.402	545.714	336.178	286.665	365.698	1216.19
ENSG00000075303	37.1071	37.3939	41.9952	44.3	48.6833	54.6667	45.7167	81
ENSG00000075336	112	152.938	153.038	274.56	184.746	125.871	145.551	562
ENSG00000075340	0	0	0	0	0	0	0	4
ENSG00000075388	0	0	0	0	0	0	0	0
ENSG00000075391	94	110	127.5	231	215.667	173.083	210.577	674
ENSG00000075399	26.5	45.1667	34.5	46	56.6667	53.8333	54.6667	187
ENSG00000075407	13.4667	29	29.1667	85	47.7778	59.3333	55.2	201
ENSG00000075413	312.235	434.092	328.736	676	543.326	456.192	512.342	1742.81
ENSG00000075415	3117.35	4222.63	3783.59	5168.08	4756.48	4012.26	4589.06	10054.4
ENSG00000075420	122	199	189	617	366	318.75	359	1167
ENSG00000075426	135.567	144.614	161	276	198.576	143.773	225.298	509.667
ENSG00000075429	0	0	0	0	0	0	0	0
ENSG00000075461	0	0	0	0	0	0	0	0
ENSG00000075539	37.8	55.8476	48.7143	119	97.3286	109.914	127.081	301
ENSG00000075568	116.214	133	118.5	343	250.151	192.167	231.167	836
ENSG00000075618	1955.53	2589.73	2562.85	7345	3256.74	2653.37	3102.42	10489
ENSG00000075624	12149.4	15896.4	15025.9	30109.2	18270.8	14091.8	17022.1	47726.9
ENSG00000075643	438.833	626	601	1105	960	807	921	2330
ENSG00000075651	26	25.2286	21.6857	97.5	36.2	29.0667	38.8	165
ENSG00000075673	0	0	0	0	0	0	0	0
ENSG00000075702	127.812	217.776	240.374	349.4	407.463	295.285	390.167	795.052
ENSG00000075711	108	144	122.917	501	360.547	327.374	322.774	1023
ENSG00000075785	474.591	573.892	612.169	1373	694.866	562.158	622.559	2091
ENSG00000075790	95.3569	92.3525	119.36	215.602	154.671	101.223	138.794	426
ENSG00000075826	0	1.14286	0.571429	3	0.2	3.86667	1	5
ENSG00000075856	169.731	200.423	217.353	525.19	343.959	305.555	329.98	945.011
ENSG00000075884	0	3	2	0	0	0	0	0
ENSG00000075886	2.01785	3.01089	6.36888	4	6.86047	8.09876	6.5258	6
ENSG00000075891	0	0	0	0	0	0	0	0
ENSG00000075914	281.241	363.667	350.186	429	405	349	377	975
ENSG00000075945	43.0833	39.5	49	95	77	81.5	65.75	268
ENSG00000075975	160	190	202	306	264.49	193	233	637
ENSG00000076003	335	454	447	1003	608	460	545	1131
ENSG00000076043	244.79	368.741	327.079	646.3	381.693	346.562	400.074	1193.77
ENSG00000076053	84.6138	87.7213	83.7375	135.458	125.261	104.896	114.484	333.8
ENSG00000076067	96.6829	134.07	127.448	227.115	177.255	153.629	155.241	402
ENSG00000076108	504.183	685.42	607.908	1637.38	1077.05	833.391	1008.07	3091.79
ENSG00000076201	163.333	198.664	163.088	482.294	409	318.287	362.267	1131.92
ENSG00000076242	89.9589	126.066	128.348	270.25	180.2	158.562	173.708	498.625
ENSG00000076248	131.912	189.75	167.708	385.778	171.811	143.313	139.993	279
ENSG00000076258	2	5	2	2	6	3	2	8
ENSG00000076321	77	91	81	173	123	94	114	347
ENSG00000076344	0	0.8	0	0	0	0	1	1
ENSG00000076351	102.398	150.545	147.128	323.718	228.507	161.473	216.154	757.469
ENSG00000076356	112	131.6	113.25	558	255.371	208.125	234.047	1091
ENSG00000076382	316.493	422.417	392.679	711.295	804.937	682.773	868.613	2531.62
ENSG00000076513	149.483	156.32	167.658	362.118	246.056	207.812	260.936	789
ENSG00000076554	272.883	312.467	309.404	755.545	398.316	360.418	379.167	1318.15
ENSG00000076555	50	93.7	61.5556	124	108.8	86.2667	92.1	219
ENSG00000076604	522.146	705.095	617.863	725.232	607.208	507.875	584.841	1399.67
ENSG00000076641	13	5	16	11	18	17	27	15
ENSG00000076650	45.5	77.5	62	210	98.3333	93.5	94.5	311
ENSG00000076662	87.8929	118.62	111.634	145	166.482	124.545	139.645	264
ENSG00000076685	264.632	372.724	347.232	647.255	583.492	509.417	574.231	1390.56
ENSG00000076706	470.291	583.847	468.447	838.945	906.273	808.182	931.387	2652.57
ENSG00000076716	0	0	0	0	0	0	0	0
ENSG00000076770	213.8	343.523	304.829	348	572.407	446.014	567.125	590
ENSG00000076826	73	90	79	163	125	86	109	360
ENSG00000076864	70.6667	91.0675	66.1016	168	91.7343	87.5833	117.69	289
ENSG00000076924	221.5	310	278	637	497	358	481	1151
ENSG00000076928	147.319	215.649	196.198	447.333	299.09	255.411	300.038	812
ENSG00000076944	155.295	231.727	190.807	435.357	282.486	215.02	259.817	785
ENSG00000076984	125.002	147.537	190.241	392	272.07	210.003	211.884	794
ENSG00000077009	0	0	0	0	0	0	0	0
ENSG00000077044	109	157.963	160.367	457.625	274.557	200.274	251.452	758
ENSG00000077063	6.25	2.3	6.5	6	10.1667	11	4.58333	10
ENSG00000077080	0	3	0	0	0	0	0	1
ENSG00000077092	3	1	0.8	1	1	1.8	2	3
ENSG00000077097	362.92	436.438	420.255	1154.92	796.146	649.296	810.858	2302.86
ENSG00000077147	755.849	991.179	932.36	1664	1269.1	1132	1230.26	3481
ENSG00000077150	159.044	243.054	198.387	502	374.45	271.843	288.031	1195
ENSG00000077152	384	455	451	536	604	461	568	1532
ENSG00000077157	14.8	16	18.5	50.3333	46	42.6667	33.4667	145
ENSG00000077232	248.338	287.53	300.414	541.642	426.087	363.063	378.729	1182.04
ENSG00000077235	256.083	339.333	364.131	920.667	633.585	482.784	598.472	2139
ENSG00000077238	116.945	170.244	155.798	389.502	276.823	186.305	216.175	1010.45
ENSG00000077254	120.164	161.43	167.107	374	311.031	240.653	261.655	990.92
ENSG00000077264	0	0	0	0	0	0	0	0
ENSG00000077274	0	0	0	0	0	0	0	0
ENSG00000077279	0	0	0	0	0	0	0	0
ENSG00000077312	432.688	553.88	485.394	889.034	451.98	391.656	452.478	1204
ENSG00000077327	0	0	0	0	1	0	0	0
ENSG00000077348	153.199	218.904	182.853	299.6	187.531	165	188.422	507
ENSG00000077380	145.6	207.671	199.513	516	301.73	252.933	297.594	956
ENSG00000077420	0	2	3.05962	0	1	3	4	1
ENSG00000077454	56.8333	96.5833	89.119	185	138.817	104.533	92.9405	309
ENSG00000077458	36.0714	64.8	66.0262	63.7273	74.8031	58.5714	73.9422	135
ENSG00000077463	90.8056	104.573	114.004	168.166	169.664	119.868	128.443	399
ENSG00000077498	0	0	0	0	0	0	0	0
ENSG00000077514	56.95	95.2594	86.0909	200	145.366	117.014	130.016	325
ENSG00000077522	3.91568	3.61987	1.16597	8	14.4541	8.45251	4.98927	15
ENSG00000077549	422.347	557.318	559.747	1401.28	659.011	543.427	627.739	2347
ENSG00000077585	22.6667	24.5	16.8333	18	24.3333	25.5714	22	42
ENSG00000077616	0	2	0	3	2	3	3	1
ENSG00000077684	115.8	176.19	151.75	275	256.87	161.26	203	627
ENSG00000077713	49.3	67.5576	85.006	131	115.833	73.2857	100	236
ENSG00000077721	338.564	494.776	409.972	687	603.036	476.399	576.301	1435
ENSG00000077782	300.358	342.88	335.082	428.875	472.267	338.625	451.981	884
ENSG00000077800	0	0	0	0	0	0	0	0
ENSG00000077809	733.5	1015.78	940.583	2429	1524.81	1271.15	1403.42	5352.91
ENSG00000077935	0	1	1	0	4	1	2	0
ENSG00000077942	956.765	1300.88	1289.49	995.556	1494.35	1201.34	1413.51	2251
ENSG00000077943	0	0	0	0	0	0	0	0
ENSG00000077984	0	0	0	0	0	0	0	1
ENSG00000078018	4	6.33333	3	4	6	5	7.875	9
ENSG00000078043	81.0929	80.7987	75.6167	139.875	94.3476	70.5655	102.822	317
ENSG00000078053	0	0	0	0	0	0	0	0
ENSG00000078061	682.656	983.089	890.122	1489.02	1243.97	906.686	1099.53	2891
ENSG00000078070	40.3571	60.2738	56.1929	46	93.3429	53.177	65.8857	124
ENSG00000078081	0	0	2	0	0	0	0	0
ENSG00000078098	1	1	0	2	0	0	0	0
ENSG00000078114	14	14	8	12	17	16	19.0312	62
ENSG00000078124	42.6886	50.818	45.3964	71.8333	72.9163	78.6305	60.8123	138
ENSG00000078140	304.333	400.022	373.258	700.34	543.718	381.664	476.674	1307.82
ENSG00000078142	63.5	93.0006	70.951	147.005	114	78.093	120.3	340
ENSG00000078177	22.5	36.5	40	68.6667	46.5833	39.4167	39.5	167
ENSG00000078237	60	76	71	154	95	74	76	304
ENSG00000078246	44.7167	72.4245	67.6262	103.8	81.5115	66.9048	92.1112	251
ENSG00000078269	135	187.15	161.15	386	307.984	213	284.25	942
ENSG00000078295	1	0	0	0	0	0	0	0
ENSG00000078304	421.99	583.188	538.622	1335.23	790.264	652.967	762.561	2367.44
ENSG00000078328	0	0	0	3	1	1	0	4
ENSG00000078369	895.711	1162.17	1024.08	1943.25	1657.6	1253.44	1526.79	3498
ENSG00000078399	0.333333	1	1	0	4	2	1	3
ENSG00000078401	26	52	40	10	12	6	14	21
ENSG00000078403	104.541	161.83	135.465	271.389	266.006	214.15	234.182	546.002
ENSG00000078487	3	8	10	14	14.75	16	14	54
ENSG00000078549	0	0	0	0	0	0	0	0
ENSG00000078579	0	0	0	0	0	0	0	0
ENSG00000078589	0	0	0	0	0	0	0	0
ENSG00000078596	0	0	0	0	0	0	0	0
ENSG00000078618	626.757	832.518	796.536	1632	1264.97	1064.22	1283.13	3398
ENSG00000078668	410.033	589.009	526.859	750.423	720.796	565.733	659.706	1506.68
ENSG00000078674	310	411	435	862	883.591	827.111	833.056	2150
ENSG00000078687	33	22.8571	37.8571	53.8571	74	51.381	63.7143	127
ENSG00000078699	40.174	57.9227	46.7269	89.0994	77.5508	74.5512	94.9728	212.736
ENSG00000078725	0	0	0	0	0	0	0	0
ENSG00000078747	166.2	233.454	213.277	556	459.818	358.949	456.142	1478
ENSG00000078795	0	0	0	0	0	2.16527	0	2
ENSG00000078804	16	22.0714	19.3333	46	34.6448	26.0833	27.5714	64
ENSG00000078808	544.994	763.782	736.281	1191.99	738.201	586.899	677.18	2339
ENSG00000078814	2.02985	1	2	1	1.1032	1	3	5
ENSG00000078898	0	0	0	0	0	0	0	0
ENSG00000078900	3	3	3	1	1.63636	3	0.636364	10
ENSG00000078902	59.3	92.0917	84.6667	124	92.5917	55.55	91.7778	193
ENSG00000078967	33.6333	38.187	49.0679	82	63.4208	52.9	53.2167	126
ENSG00000079101	0	2.32608	0	1.00066	2.31273	1.03637	5.57503	9
ENSG00000079102	0	0	0	0	0	0	1	0
ENSG00000079112	0	0	0	0	0	1	0	0
ENSG00000079134	58.8417	80.4048	69.9167	224.833	111.682	85.7556	105.216	415.377
ENSG00000079150	13.0667	11.5333	5	15	16	7.5	5.5	20
ENSG00000079156	28	44	40	117	61	66	71	236
ENSG00000079215	164	190	189	266	269	219	286	541
ENSG00000079246	684.585	913.557	867.883	2019.56	1289.44	1250.44	1330.39	3783.92
ENSG00000079257	213	270	306	534	376	345.64	331.276	1283
ENSG00000079263	3.26667	3.8	2.6	8	5.41667	6.5	6.66667	36
ENSG00000079277	56.9495	56.3991	79.3421	136.2	109.006	92.8677	92.2508	277.383
ENSG00000079308	12.7596	31.8768	21.2	54	48.9395	46.145	34.4648	183
ENSG00000079313	230.721	333.754	275.694	630.67	471.025	366.127	442.951	1310
ENSG00000079332	551.034	704.324	735.439	1086	801.035	691.624	750.37	2036
ENSG00000079335	14.6	15	14.6	21	25.8667	22.9	23.4571	45
ENSG00000079337	3.7	3.33333	8	11	19.3056	15.2278	21.375	46
ENSG00000079385	1	1.71438	1.40214	11	6.99384	4.61501	5.54199	17
ENSG00000079387	97.9405	137.722	134.042	262.117	196.295	179.903	185.43	528
ENSG00000079393	2	1	1	15	5.66667	6.66667	7.66667	30
ENSG00000079432	265.278	331.559	298.291	648.361	432.834	295.867	395.243	1042
ENSG00000079435	0	0	0	0	0	1	0	0
ENSG00000079459	540.628	697.832	653.572	1343.64	854.443	778.86	835.062	2690.4
ENSG00000079462	163.653	199.666	174.17	147.75	183.615	170.679	194.345	331.588
ENSG00000079482	14	35	24	79	54	55	52.5	209
ENSG00000079557	0	0	0	0	0	0	0	0
ENSG00000079616	270.538	317.425	290.242	488.78	600.579	517.475	524.66	1689.82
ENSG00000079689	0	0	0	0	0	1	0	0
ENSG00000079691	198	266.067	219.817	351	403.482	376.217	405.117	993
ENSG00000079739	309.895	416.716	458.842	688.686	700.544	524.429	569.247	1409.67
ENSG00000079785	656.667	849.877	778.605	1679	1230.18	969.444	1220.84	3365
ENSG00000079805	600.673	768.482	751.51	1396.81	1329.96	1026.63	1202.97	3222.39
ENSG00000079819	111.933	143.188	137.286	315	246.596	211.771	214.048	631
ENSG00000079841	0	0	0	0	0	0	0	0
ENSG00000079931	0	0	0	0	0	0	0	4
ENSG00000079950	49.5	50	67.5	103	59	40	58	164
ENSG00000079974	21	14.7254	31.6667	43	26.3529	20.1937	22.3	70
ENSG00000079999	220.19	322.348	291.45	416.405	456.702	349.778	385.563	918
ENSG00000080007	0	0	0	0	0	0	0	0
ENSG00000080031	44	52	64	85	78	54	98	160
ENSG00000080166	0	0	0	0	1	0.666667	0	1
ENSG00000080189	253.675	332.92	323.171	505.793	393.355	310.866	364.56	1080
ENSG00000080200	13	25	17.25	48	45	34	36	146
ENSG00000080224	6	3.66667	5	6	7	6	4.66667	16
ENSG00000080293	0	0	0	0	0	1	0	0
ENSG00000080298	10	12	17	20	19	11	12	55
ENSG00000080345	123.167	205.619	173.452	667.222	388.071	338.76	383.131	1237
ENSG00000080371	143.961	222.898	187.786	466	267.391	199.403	227.368	1013
ENSG00000080493	0	0	0	0	0	0	0	0
ENSG00000080503	93.163	105.064	106.293	244	232.477	201.086	210.735	498
ENSG00000080511	0	0	0	0	0	0	0	1
ENSG00000080546	49	92	65.3333	131	112	91	103	266
ENSG00000080561	2	5	6	13	5	7	2	21
ENSG00000080572	0	0	0	0	1	0	1	1
ENSG00000080573	2	6	1	11	10	5	7	34
ENSG00000080603	949	1222	1116	3003	2005	1567	1845.01	5795
ENSG00000080608	164	175.125	155.4	402	237.267	253	287.5	960
ENSG00000080618	0	0	0	0	0	0	0	0
ENSG00000080644	0	1.00813	0	0	0	1	2	0
ENSG00000080709	0	0	0	0	0	0	0	0
ENSG00000080802	70	89	76	293	184	167	168	467
ENSG00000080815	166.013	186.203	179.516	427.822	309.595	230.127	250.7	858.537
ENSG00000080819	43.5	55.3333	53.5	123	71.1667	82.6667	60	225
ENSG00000080822	117.036	128.435	128.001	158.5	171.654	147.836	146.316	398
ENSG00000080823	12.3333	12.0897	14.6667	33	23.7413	12.6	25.9048	117.267
ENSG00000080824	3952.79	5093.73	5075.92	20153.3	7092.83	5958.62	6715.06	34811
ENSG00000080839	82.6667	115	120	213	157.5	127	139	526
ENSG00000080845	113.921	171.057	142.912	535.553	237.083	192.162	250.245	970
ENSG00000080854	0	0	0	0	0	0	0	0
ENSG00000080910	0	0	0	0	0	0	1	4
ENSG00000080986	83.5	120.283	106.479	237.853	317.244	267.26	299.051	1318
ENSG00000081014	69.4286	105.25	93.4321	220	188.798	154.183	173.226	476
ENSG00000081019	39	51.5556	46.6346	78	79.4238	66.5	88.4955	242
ENSG00000081026	70.5	91.25	97.0574	220.004	153.478	120.769	160.213	393
ENSG00000081041	10.4444	13.1667	13.8333	13	4	6.5	7	24
ENSG00000081051	0	0	0	0	0	0	0	0
ENSG00000081052	7	11	9	55	49	37	39	230
ENSG00000081059	0	0	0	1	0	0	0	8
ENSG00000081087	72	111	87.375	144.526	131.333	100.8	132.778	325
ENSG00000081138	16	21	10	45	33	30	32	153
ENSG00000081148	0	0	0	0	0	0	0	0
ENSG00000081154	122.761	156.981	166.018	435.81	169.448	139.232	143.781	771
ENSG00000081177	47.2857	65.2857	51.2857	98	62.6667	64.5714	69.5	229
ENSG00000081181	15	17	16	28	17	26	22	65
ENSG00000081189	0	0	2	0	7	4	2.9	5
ENSG00000081237	6	1	2	3	10	2	2	6
ENSG00000081248	0	0	0	0	0	0	0	0
ENSG00000081277	2	5	1.5	1	0	4	0	3
ENSG00000081307	94.1667	153.172	121.438	303.741	187.575	132.221	154.194	549
ENSG00000081320	27	41	55	68	63	44	69	197
ENSG00000081377	78.4048	104.625	74.8	165	153.581	117.833	132.675	428
ENSG00000081386	28.6667	32	39	127.083	61.0833	45	51.819	218
ENSG00000081479	2.66667	6	2	0	6	2	5	2
ENSG00000081665	0.8	8.63667	13.455	10.3134	14.3117	5.33403	9.47925	20.0094
ENSG00000081692	148	218	174	357	294	206	252	688
ENSG00000081721	323	430	432	590	425	321	388	1026
ENSG00000081760	121.279	146.005	129.23	432	257.252	159.283	215.302	731.519
ENSG00000081791	131.133	206.825	208.083	327	258.667	213.855	274.163	651
ENSG00000081800	0	0	0	0	0	0	0	0
ENSG00000081803	0	0	0	16	0	0	0	9
ENSG00000081818	0	0	0	0	0.111111	0.0588235	0	0
ENSG00000081842	0	0	0	0	0.1	0	0	0
ENSG00000081853	0	0	0	0	0	0	0.25	0
ENSG00000081870	153	216	198	345	272	210	205	675
ENSG00000081913	101.5	141.167	121.5	223	154.833	118.2	154.167	432
ENSG00000081923	23	24	23	44	25	21	23	62
ENSG00000081985	0	0	0	0	0	0	0	0
ENSG00000082014	51.1333	29.8643	42.3	44	41.25	37.9333	57.7	100
ENSG00000082068	225.194	351	293	482	409.195	326.733	415.854	962
ENSG00000082074	1	2	1	2.9	0	0	1	6
ENSG00000082126	3	5	5.3405	11	3.12207	5.40932	8.84762	22
ENSG00000082146	75.0452	102.59	96.7884	200.286	139.55	121.141	140.205	257
ENSG00000082153	1614.73	2348.67	2103.03	5843.32	2900.36	2536.26	2673.07	11517.1
ENSG00000082175	0	0	0	0	0	0	0	0
ENSG00000082196	8	10	8	8	12.5	13	7	17
ENSG00000082212	45.5	70.5	85.75	182	153.25	106.6	123	430
ENSG00000082213	112.636	155.556	167.382	288.291	209.261	146.319	200.552	391.909
ENSG00000082258	58.8202	53.1548	58.8381	88.6667	91.8036	62.1952	74.2024	228
ENSG00000082269	15.0179	27.8274	21.1429	61	37.5179	40.8571	45.0238	209
ENSG00000082293	0	0	0	0	0	0	0	0
ENSG00000082397	185	213.042	213.375	158.75	375.166	318.664	370	341
ENSG00000082438	59.8333	81.1731	70.6667	107	135.325	115.833	123.477	144
ENSG00000082458	69	89	76	163	147	112	152	331
ENSG00000082482	0	0	0	0	0	0	0	0
ENSG00000082497	0	0	0	0	0	0	0	0
ENSG00000082512	13	17	15	46	50	32	43	161
ENSG00000082515	294.111	348.634	334.414	600.063	376.963	255.528	337.93	1019.79
ENSG00000082516	204	311	327	846	483	412	468	1934
ENSG00000082556	0	0	0	0.5	1.0126	1	0	6
ENSG00000082641	348.707	397.401	430.851	757.912	562.574	539.12	593.598	1630.48
ENSG00000082684	0	0	0	0	0	0	0	0
ENSG00000082701	164	268	238	482	355	327	381	902
ENSG00000082781	414.518	615.457	605.812	746.52	840.933	700.874	837.459	1544
ENSG00000082805	53.8462	73.5962	76.9924	255	151.846	130.167	155.026	704
ENSG00000082898	781.131	1087.48	1041.87	2584.64	2048.73	1712.1	1840.37	6512.15
ENSG00000082929	0	0	0	0	0	0	0	0
ENSG00000082996	162.367	212.401	202.991	341.353	244.73	195.601	226.691	535.635
ENSG00000083067	0	0	0	0	1	0	1	0
ENSG00000083093	74.95	93.6369	83.7573	197.5	119.886	93.1806	111.603	297.333
ENSG00000083097	18.5	30.5	38	52	36.75	23.5	35.5	99
ENSG00000083099	46.25	66.6905	50.1111	134	82.75	81.1091	83.4	240
ENSG00000083123	61.1667	56.5833	77.2	69	100.3	60.1333	78	134.333
ENSG00000083168	183.433	261.05	245.55	668	494.22	360.758	425.942	1261
ENSG00000083223	32.75	35.5	36	152	75.25	101.267	102.693	354
ENSG00000083290	1.20058	0	0	4	1	2	4.08333	8
ENSG00000083307	0	0	0	0	1.91667	0	1	0
ENSG00000083312	838.732	1088.62	1097.6	2774.4	1844.86	1506.61	1690.61	5520.57
ENSG00000083444	457.292	636.028	591	1146.18	787.221	705.622	777.134	2687
ENSG00000083454	141.518	191.628	176.64	466.809	273.573	232.77	260.8	902
ENSG00000083457	127	183	177	335	225	172	204	643
ENSG00000083520	129.139	173.69	201.222	459.571	237.344	211.977	261.261	787.786
ENSG00000083535	20	42	38	163	48	53	61	244
ENSG00000083544	51.1667	58.1333	45.25	148.333	64.839	62.8	61.8333	249
ENSG00000083635	55	68	50	152	92	71	72	244
ENSG00000083642	111.667	161	143	386	249.333	218	266.167	928
ENSG00000083720	364	554	467	564	622	524	578	1526
ENSG00000083750	59	74	76	134	84	83	79	256
ENSG00000083782	0	0	0	0	0	0	0	0
ENSG00000083799	50.6273	87.9091	82.4091	189	145.9	96.498	111.909	445
ENSG00000083807	146.191	161.595	167.296	173	150.065	123.311	162.929	340
ENSG00000083812	32.0476	45.8373	42.9179	117.692	88.228	61.2889	82.2464	171
ENSG00000083814	2.5	0	0	0	0	0.285714	0	0
ENSG00000083817	10	12	13	37	21.9325	21.1111	27.4	95
ENSG00000083828	28.5	21.5278	27.0833	55	31.1667	31.097	18.5	100
ENSG00000083838	16.3077	20.6667	26.3333	27	30	28	32	49
ENSG00000083842	18.6667	15.8333	25.5	57.3333	39.05	24.75	18.9444	88
ENSG00000083844	7.47222	17.3333	13.25	36	35.019	28.3	36.3333	81
ENSG00000083845	6921.72	9138.1	8770.47	11568	10319.3	8079.09	9591.46	21331
ENSG00000083857	164.65	227.3	246.233	526	562.633	447.283	536.475	1382
ENSG00000083896	104.87	138.1	150.929	299	213.81	171.821	204.841	739
ENSG00000083937	69	104	91	314	105.4	85.8	108.567	598
ENSG00000084070	60	66	65.3333	133	77	53	59	151
ENSG00000084072	87.4621	124.643	111.677	178.188	138.71	104.211	156.291	386.974
ENSG00000084073	266	401	350	824	510	396	468	1593
ENSG00000084090	497.88	736.421	664.791	1248	901.04	776.707	907.197	2095
ENSG00000084092	142	202	182	318	222	205	208	516
ENSG00000084093	159	203	179	397	354	294	364	1093
ENSG00000084110	1.66667	0	1	1	0.8	3.2	3.8	7
ENSG00000084112	109.91	126.908	123.201	262.857	204.322	166.718	201.512	554.923
ENSG00000084207	0	0	3	2	2	0	0	2
ENSG00000084234	686.789	943.939	866.341	1291.84	1274.33	1046.33	1192.27	2837.51
ENSG00000084444	25	40	38	56	59	61	58	110
ENSG00000084453	0.363662	5.30745	3.6576	4	8.88401	4.73808	6.37391	18
ENSG00000084463	463.6	627.589	647.842	1282.69	890.939	733.381	815.134	2380
ENSG00000084623	1535.85	1968.12	1776.76	2698.61	2073.57	1653.76	2076.43	4436.01
ENSG00000084628	5	2	2	11	6	6	4	18
ENSG00000084636	11	19	25	69	20.75	37.75	30	166
ENSG00000084652	175	245	233	636	372	281	331	1406
ENSG00000084674	0	0	0	0	0	0	4	0
ENSG00000084676	93.5714	109	114.571	172	176.667	144.5	151.5	354
ENSG00000084693	321.634	488.534	476.48	720.173	597.997	506.604	567.452	1390.84
ENSG00000084710	14	13	17	56	33	29.6667	21	79
ENSG00000084731	11.8588	13.2082	21.5462	40	35.5	18.1359	41.176	110
ENSG00000084733	163	203	191	634	320	251	293	1231
ENSG00000084734	3.65009	1.95353	2.19697	6	3.84539	6.31424	5.26273	11.3051
ENSG00000084754	653.964	835.691	767.694	1304	1135.71	963.289	1099.43	2811.54
ENSG00000084764	36.6667	42.1333	30.75	49	48.4667	16	37.1	89
ENSG00000084774	487.821	664.432	631.797	1537.82	1384.21	1014.44	1309.42	3637
ENSG00000085063	2068.72	2814.66	2493.06	4559.86	2725.46	2248.2	2563.24	9278.33
ENSG00000085117	20	27.6667	27.9167	43	38	42.25	48.8214	108
ENSG00000085185	57	51.8333	55.5	120	77.0667	59.1333	80.4333	216
ENSG00000085224	298	381.5	367.933	1185	734.948	701.467	710	2309
ENSG00000085231	863.5	1149.42	1135.69	1816.26	1236.51	1048.28	1162.44	3284.22
ENSG00000085265	0	0	0	0	0	0	0	0
ENSG00000085274	74.4667	97.8955	115	240.2	154.205	117.455	143.704	363
ENSG00000085276	26.5	37	22.1667	87	94.8333	75.25	107.38	225
ENSG00000085377	83	153	144	269	199	160	200	581
ENSG00000085382	20.55	27.6931	41.4202	28.6088	37.7861	27.9618	39.7573	102.75
ENSG00000085415	448.916	559.004	556.612	845	753.958	623.123	709.178	1707
ENSG00000085433	61	84.375	81.8155	127	72.6964	61.6343	79.6935	189
ENSG00000085449	42	73	64	101	115	92	119	298
ENSG00000085465	5	7	10.5	8	3	2	1	5
ENSG00000085491	249.03	388.984	312.79	538.495	550.586	422.646	508.59	1413.7
ENSG00000085511	89.5662	94.9574	94.3142	205	135.346	130.996	135.001	459
ENSG00000085514	7.47619	3.24221	6	6	11.3	9.35642	12.037	37
ENSG00000085552	0	0	0	0	0	0	0	0
ENSG00000085563	7	12	11	8	9.5	8	12	25
ENSG00000085644	23.7488	31.494	18.2543	67	30.8155	23.372	21.4859	109
ENSG00000085662	865.181	1163.34	1135.71	2403.97	1383.98	1220.25	1326.55	4909.18
ENSG00000085719	139.018	161.253	186.704	355	314.255	238.144	272.433	638.9
ENSG00000085721	238.5	347.91	359.907	607.257	453.62	398.052	447.081	1261.82
ENSG00000085733	801.171	996.2	952.952	2219.18	1581.56	1220.74	1466.26	4311.42
ENSG00000085741	19	20	22	23	11	7	15.2	26
ENSG00000085760	262.935	375.346	344.051	516.179	335.073	290.063	290.775	944.655
ENSG00000085788	98.8727	132.225	134.124	219.467	190.932	165.15	176.848	502.404
ENSG00000085831	0	0	0	2	0	1	0	3
ENSG00000085832	228	295	289.889	774	500.167	463.875	488.5	1548
ENSG00000085840	165.834	265.618	248.557	569	322.482	264.7	308.777	727
ENSG00000085871	129.377	171.49	169.695	229.034	188.191	156.929	186.433	500
ENSG00000085872	368.651	493.157	480.885	1085	715.776	541.729	634.324	1676.16
ENSG00000085978	71.575	105.489	88.7249	210.147	129.652	93.9056	144.188	383
ENSG00000085982	50.8	67.8667	76.8333	178.333	120.083	80.75	140.417	408.5
ENSG00000085998	363.179	472.585	465.993	750.585	564.413	448.183	513.152	1324
ENSG00000085999	50	51	57	186	125	92	102	428
ENSG00000086015	275	348.917	350.317	1046	566.667	466.5	589.8	2165
ENSG00000086061	801.981	1036.05	945.736	2321.18	1446.11	1117.83	1370.98	6117.57
ENSG00000086062	897.918	1161.52	1033.97	1869.63	1418.94	1194.58	1362.15	3915
ENSG00000086065	245.4	306.414	259.7	484	299.833	261.1	308.583	789
ENSG00000086102	191.846	273.786	217	496.96	409.655	326	412.053	982.882
ENSG00000086159	1	0	0	0	0	0	1	0
ENSG00000086189	254.674	310.382	324.093	469	323.806	281.369	318.049	789
ENSG00000086200	196.814	273	266	686	497.71	395.021	504.645	1359
ENSG00000086205	0	0	0	0	0	0	0.833333	0
ENSG00000086232	1261.33	1662.7	1642.9	2453.41	1988.84	1686.3	1873.76	4256.74
ENSG00000086288	0	0	0	0	0	1	0	0
ENSG00000086289	159.327	249.571	225.406	375	230.495	184.334	229.752	668
ENSG00000086300	23.8833	30.5333	31.1333	45	37.8	37.7143	38.1667	76
ENSG00000086475	442.494	596.059	591.514	806.867	727.824	657.246	735.091	1619
ENSG00000086504	252.496	290.219	302.796	733.234	427.122	329.681	385.634	1377
ENSG00000086506	0	0	0	0	0	0	0	0
ENSG00000086544	34.5	36.5	36.3333	95	33.4	46.5	43.5	205
ENSG00000086548	0	0	0	0	0	0	0	1
ENSG00000086570	0	0	0	0	0	0	0	0
ENSG00000086589	162.571	243.526	216.443	460	293.401	214.208	236.119	848
ENSG00000086598	976.176	1257.15	1210.96	2022.66	1324.59	1030.12	1265.51	3334
ENSG00000086619	10	15	8.5	20	24.6667	18	15	67
ENSG00000086666	198.632	247.206	266.397	413.86	343.209	341.522	353.658	841.868
ENSG00000086696	3	3	1	0	0	4	1	1
ENSG00000086712	110	181	146	598	253	220	264	1168
ENSG00000086717	10	13	13.8333	23	6.83333	12.6667	10.6667	57
ENSG00000086730	1	0	0	8	5	0	4.75	21
ENSG00000086758	1806.75	2410.44	2340.81	6162.8	5297.18	4348.41	4983.86	14602
ENSG00000086827	68.5	94.8333	81	226	146.5	106.167	131.833	439
ENSG00000086848	76.3917	130.952	116.094	161.502	174.945	133.265	186.738	377.889
ENSG00000086967	0	0	1	0	0	0	0	0
ENSG00000086991	0	0	0	0	1.55556	0	0	0
ENSG00000087008	16.3333	26	27	55	40	32.75	28.3333	126
ENSG00000087053	289.375	356.702	365.973	777	574.873	454.721	493.735	1471
ENSG00000087074	401.42	523.146	466.955	233.082	156.812	115.537	192.143	349.135
ENSG00000087076	0	3	1	7	3	3	2.75	4
ENSG00000087077	566.289	818.706	734.792	1114.91	815.257	718.893	813.12	1940.27
ENSG00000087085	4.43443	1.27261	2.56825	2	1	1	0.769231	4
ENSG00000087086	8521	11379.5	10751.5	24272	11394.5	9506.33	10729	35165
ENSG00000087087	413.509	511.66	507.528	1006.47	783.089	595.666	823.141	2218.92
ENSG00000087088	275.867	366.842	399.706	575.403	400.471	374.173	392.447	1119.08
ENSG00000087095	127.857	189.373	179.069	226	242.006	217.405	242.803	404
ENSG00000087111	222.359	274.235	280.735	507.448	356.209	258.385	334.724	887.309
ENSG00000087116	1.06667	4.98509	3.19281	5.02326	4.70382	11.0192	7.73525	11
ENSG00000087128	0	0	0	0	0	0	0	0
ENSG00000087152	131.744	174.233	140.978	347	215.46	165.139	194.633	616.947
ENSG00000087157	66.7162	74.4977	70.3975	142.5	103.863	84.4206	116.708	379
ENSG00000087191	654.748	860.914	821.235	1681.71	1047.22	846.466	1009.04	2947.57
ENSG00000087206	75.4667	95.2381	85.7429	202	121.318	113.123	118.569	371.579
ENSG00000087237	2	0	1	0	0	0	0	0
ENSG00000087245	0	2	0	1	3	0	0	1
ENSG00000087250	5.14859	9.59751	2.09412	7	4.05536	4.07132	5.20587	6
ENSG00000087253	39	42	31.5	69	23	26	41	110
ENSG00000087258	5.66667	17.6	5.33333	21	13.4447	12.6074	18.007	44
ENSG00000087263	131.062	195.351	154.287	479.55	252.103	215.717	227.358	861.57
ENSG00000087266	22.5893	24.0893	14.2143	100	41.875	36.6905	48.25	143
ENSG00000087269	175.25	265.756	260.015	670.875	381.184	329.888	363.154	1147.21
ENSG00000087274	120.592	173.528	151.19	337.267	318.899	212.415	258.058	750.158
ENSG00000087299	87.0325	127.522	115.883	221	128.953	121.334	120.21	342
ENSG00000087301	63	84.5	86.5	125	95.1667	94	110	340
ENSG00000087302	601.033	877.213	851.39	3017.36	1102.93	1032.32	1165.29	5130.22
ENSG00000087303	20	27	16	63	36	31	32	230
ENSG00000087338	92	139	134	255	204	210	176	474
ENSG00000087365	797.179	1053.92	986.13	2587.66	1382.46	1104.08	1245.03	4395.41
ENSG00000087448	42.4167	71.6111	62.8278	92.6364	65.8333	56.2	64.9913	190.5
ENSG00000087460	4181.82	5569.78	5224.83	6541.38	6098.04	4655.12	5941.04	12590
ENSG00000087470	182.145	217.522	189.816	629.567	364.117	287.131	303.001	996.588
ENSG00000087494	1	0	0	0	0	0	0	0
ENSG00000087495	0	0.666667	0.666667	0	0	0	0	0
ENSG00000087502	329.788	385.521	379.204	908.675	488.065	428.285	468.412	1734.04
ENSG00000087510	113.947	183.783	152.832	174	200.408	149.903	168.486	382
ENSG00000087586	358.69	480.032	467.363	638	1483.19	1237.28	1453.48	5407.67
ENSG00000087589	0	0	0	0	0	1	0	0
ENSG00000087842	123	126	108	286	146	136	165.375	655
ENSG00000087884	43.9029	75.2189	75.4802	116.018	65.8743	62.9211	66.3407	239.145
ENSG00000087903	15.75	22.75	25.75	32	28.6	26.3	29.7556	43
ENSG00000087916	0	0	0	0	0	0	0	0
ENSG00000087995	100.257	113.501	139.62	304.122	128.584	91.5444	112.226	490.363
ENSG00000088002	6	14	11	10	10	9	5	12
ENSG00000088035	48.6667	64.75	69.9333	131	107.417	92.1167	81.1667	305
ENSG00000088038	183.362	184.675	166.094	330.278	286.697	200.232	279.389	677.6
ENSG00000088053	0.333333	1.33333	2.02371	5	5.05353	6	1.42617	6
ENSG00000088179	27.4167	51	45.0167	124.8	99.775	56.25	99.7667	210
ENSG00000088205	173.701	232.287	232.322	526	331.15	258.484	308.206	1016
ENSG00000088247	939.988	1222.76	1099.44	2261.55	1542.17	1248.07	1441.37	3802.08
ENSG00000088256	244.848	331.107	311.217	550	384.81	350.094	408.276	965.077
ENSG00000088280	20.4	32.15	28.0833	38.5	33.4667	22.4667	21.4667	62
ENSG00000088298	179.863	245.958	234.536	473.159	290.451	240.19	280.332	785.714
ENSG00000088305	58.375	86.4167	60.875	112	130.7	102.208	138.5	334
ENSG00000088320	0	0	0	0	0	0	0	0
ENSG00000088325	531	716.239	649.249	1398	1691.01	1348.49	1644.82	7018
ENSG00000088356	91	101	102	271	149	136	148	680
ENSG00000088367	165.825	209.157	196.022	243	330.321	292.842	307.607	472
ENSG00000088386	0	0	0	0	0	0	0	0
ENSG00000088387	73.9762	93.9286	119.905	296	188.857	159.505	178.5	558
ENSG00000088448	51.6667	86.05	88.7359	145.667	128.494	110.167	133.25	380
ENSG00000088451	56	65	61	115	69	63	70	229
ENSG00000088538	28	31	23	22	41	27	28	38
ENSG00000088543	4.29762	10.1987	14.6226	6	14.4838	13.5375	15.0696	22
ENSG00000088682	261.745	339.697	309.852	436.547	458.557	332.244	430.849	910
ENSG00000088726	1	1	1	12	3	4	5.25	9
ENSG00000088727	48	54.6	55.8127	113	41.8333	47.1667	64.1968	173.774
ENSG00000088756	32	22.596	32.3636	29	58.8636	42.6667	37	43
ENSG00000088766	210.524	252.632	255.496	371	304.092	267.807	252.297	643
ENSG00000088782	0	0	0	0	0	0	0	0
ENSG00000088808	45.4263	51.0606	47.3833	81.596	66.1127	63.6667	53.4048	180
ENSG00000088812	87.3952	93.6323	88.0725	47	138.704	91.4444	123.911	186.004
ENSG00000088826	462.714	689.057	611.685	908.659	654.563	459.458	636.948	1273
ENSG00000088827	4	6	1	0	3	7	3	1
ENSG00000088832	365.44	479.882	520.515	929.446	514.51	431.312	456.026	1609.19
ENSG00000088833	114.953	154.592	119.358	357.461	161.43	145.161	173.898	608
ENSG00000088836	10.5	26.75	27.5	28	31.25	31	40.25	55
ENSG00000088854	5	0	5	5	5	0.5	4	5
ENSG00000088876	7.12029	5.83333	11.3719	32	22.6265	13.6896	17.182	79
ENSG00000088881	2.54879	0	1.2148	1.00873	2.44732	1.19623	3.65385	0
ENSG00000088882	0	0	0	1	0	0	0	1
ENSG00000088888	69.0238	111.472	92.0833	313.571	127.575	143.695	150.493	679.971
ENSG00000088899	10	19	12	20	22	25	36	49
ENSG00000088926	0	0	0	0	0	0	0	0
ENSG00000088930	119	178.067	155.5	419	247.03	254	274.457	784
ENSG00000088986	1222.22	1582.14	1433.36	2372.73	1629.33	1399.06	1543.94	4989.81
ENSG00000088992	70.2718	66.9595	66.4571	132.538	95.5578	72	81.75	295
ENSG00000089006	215	280	256	608	342	319	329	1210
ENSG00000089009	5655.66	7525.68	7146.22	14168.6	8025.12	6700.31	7700.92	25633
ENSG00000089012	0	0	0	2	0	0	0	0
ENSG00000089022	221.073	275.548	264.614	378	373.245	285.998	327.13	749.372
ENSG00000089041	1.02564	0	0	2	1.08099	1.98614	0.0575027	5
ENSG00000089048	62.0556	73.0312	102	350	121	120.8	117.084	639
ENSG00000089050	47	50	53	68	108	68	106	140
ENSG00000089053	1368.34	1895.07	1735.21	2109.07	2175.01	1679.81	2045.84	4116.5
ENSG00000089057	28	46	49	111	105	74	94.5	235
ENSG00000089060	136.484	166.283	170.974	288.038	245.891	182.9	230.256	791
ENSG00000089063	257.194	353.008	332.682	330	356.851	318.192	334.334	671
ENSG00000089091	6	10	7	9	12	8	11.5	12
ENSG00000089094	208.864	276.729	254.975	474	378.936	259.64	301.59	748
ENSG00000089101	2.2	3.2	2.39583	3	3.72048	4.81667	0	3
ENSG00000089116	0	0	0	1	1	0	0	0
ENSG00000089123	20	45.5	47.5	49	57	59.5	46	110
ENSG00000089127	89	94.6667	75.75	235	129.179	104.25	143.571	478.588
ENSG00000089154	804	1092	974	2460	1730	1376	1601	5004
ENSG00000089157	17311.6	23158.5	21768.7	26300.5	24031.9	19609.8	23157.9	45363.8
ENSG00000089159	771.359	996.314	897.912	2112.72	1236.85	965.719	1115.12	3769.66
ENSG00000089163	1	1	0	4	5	2	6	14
ENSG00000089169	2	0	0	0	0	0	0	0
ENSG00000089177	13.75	11.8	10	38	26.8	30.4	26.9	85
ENSG00000089195	49	99	94.0667	206.857	113.573	82.3626	124.318	403
ENSG00000089199	0	0	0	0	0	0	0	0
ENSG00000089220	1541	2016	1927	2574	2342	1921	2229	4527
ENSG00000089225	0	0	0	0	0	0	0	0
ENSG00000089234	115	170	164	303	223	216	219	580
ENSG00000089248	320.655	463.778	393.073	966.635	515.657	433.069	470.022	1833.97
ENSG00000089250	0	0	0	0	0	0	0	0
ENSG00000089280	1860.61	2379.47	2293.18	4308.45	3033.26	2385.68	2893.46	6930
ENSG00000089289	293.444	407	371.364	653	499	381	420	1053
ENSG00000089327	697.619	927.961	883.831	1268.53	799.076	703.124	752.22	1977.56
ENSG00000089335	44.925	45.191	46.4513	1709.53	57.2882	77.739	57.4012	1301.09
ENSG00000089351	213.469	300.333	315.025	582.458	414.073	326.727	376.437	1214.45
ENSG00000089356	36.8571	42	49	58	62	50	54	106
ENSG00000089472	0	0	0	1	0	0	0	0
ENSG00000089486	72.6505	79.8823	75.0184	137.786	116.365	76.895	82.1964	261
ENSG00000089505	7	15.625	14.875	15	8.25	8.09524	7	22
ENSG00000089558	0	0	0	0	0	0	0	0
ENSG00000089597	2078.1	2741.84	2546.74	4295.33	4059.78	3240.26	3798.16	10374.4
ENSG00000089639	50.3333	85.55	62.25	176.571	115.767	90.5	103.933	336
ENSG00000089682	13.6667	23.1667	24.5	107.5	51	44	48.2	242
ENSG00000089685	465.912	616.739	620.732	1290.32	824.772	661.03	777.991	2972.69
ENSG00000089692	1	2	1	2	5	1	3.03704	5
ENSG00000089693	633.001	822.312	838.805	1204.63	1013.86	839.628	959.353	2356.46
ENSG00000089723	0	2	1	2	1	1	2	5
ENSG00000089737	585	720.375	666	1377	862.143	759	856.538	2398
ENSG00000089775	82.0435	121.056	106.025	189	123.01	90	121.5	347
ENSG00000089818	36.8929	52.0898	40.8222	72	48.3	49.7405	46.5597	143
ENSG00000089820	2	1.85714	4.12857	2	2.88889	6.46032	5.71429	5
ENSG00000089847	37.5	32.25	37	18	27.5435	23	26.6667	58
ENSG00000089876	295.881	346.871	390.444	514.033	570.113	431.595	501.245	1189.46
ENSG00000089902	77.8333	120.5	102.8	349	241.372	162.44	235.105	681
ENSG00000089916	34.1667	60.1333	57.4167	76	106.551	65.0143	78.2143	203
ENSG00000090006	243.931	325.542	302.474	317.5	571.149	421.761	515.347	818.607
ENSG00000090013	682.658	908.677	827.633	876.112	906.721	733.473	912.641	1834.41
ENSG00000090020	71.4167	119.083	112.667	250	109.167	87.3333	131.422	441
ENSG00000090054	158	260	216	447	287	258	318	936
ENSG00000090060	673.041	878.132	870.906	2195.54	1112.6	1019.87	1141.74	3531.91
ENSG00000090061	385.94	527.599	497.383	965.8	643.336	496.416	586.236	1563.72
ENSG00000090097	44.6755	62.784	69.0833	111	73.1833	53.4333	75.225	236
ENSG00000090104	0	0	0	0	0	0	0	0
ENSG00000090238	9.01786	10.8571	12	17	15.8	17	24	49
ENSG00000090263	98	117	104	241	148.6	119	155.667	367
ENSG00000090266	423.579	577.461	558.058	786.505	559.205	481.707	581.394	1546.88
ENSG00000090273	482.172	730.5	632.352	1924.78	862.222	682.799	753.857	3291.02
ENSG00000090316	184.793	200.506	218.091	404.818	301.018	246.836	330.374	880.92
ENSG00000090339	153.167	237.84	226.767	340	276.678	230.492	316.013	811
ENSG00000090372	236.644	345.354	360.458	443.021	435.66	346.322	433.755	963
ENSG00000090376	0	0	0	0	0	0	0	0
ENSG00000090382	0	0	0	1	2	1	0	4
ENSG00000090402	0	0	0	0	0	0	0	0
ENSG00000090432	138	169	184	281	192	147	176	540
ENSG00000090447	79.1024	124.95	123.063	323.231	197.23	125.127	177.99	527
ENSG00000090470	120	113	159.5	331	174.286	141.798	185.083	501
ENSG00000090487	401.021	525.296	490.678	1134.19	684.524	544.593	688.048	2148.98
ENSG00000090512	0	0	0	0	0	0	0	0
ENSG00000090520	330.265	473.746	464.733	927.667	630.29	484.449	574.437	1841.18
ENSG00000090530	16	13	14	18	16	6	17	33
ENSG00000090534	2.66667	7.66667	2.66667	3	6	3	6	19
ENSG00000090539	10.5714	10.1429	9.80952	4	13.4	4.2381	13.5333	22
ENSG00000090554	11.784	16.5265	15.0096	15.3462	26.0172	15.8841	27.7671	33
ENSG00000090565	97	134	116	216	163	167.857	175.667	467
ENSG00000090581	73.8786	116.723	109.848	173.286	146.027	118.324	125.03	399
ENSG00000090612	17.6482	32.049	30.2335	82.3092	53.1397	44.9552	68.9538	140.014
ENSG00000090615	240	318	300	666	571	469	571	1659
ENSG00000090621	1287.86	1694.59	1598.49	3942.63	2217.62	1815.88	2122.29	5908.46
ENSG00000090659	0	0	0	0	0	0	1	0
ENSG00000090661	9.625	8	13	6	1	7	5	13
ENSG00000090674	189.103	244.493	236.033	292	285.137	225.635	291.746	558
ENSG00000090686	209.956	266.729	259.048	614.632	416.547	322.227	392.161	1313
ENSG00000090776	15	23	20	49	32	20	35	77
ENSG00000090857	69.5778	107.578	103.561	185	173.462	153.4	146.752	402
ENSG00000090861	491.469	703.627	648.812	1336.6	1138.51	1016.47	1204.75	2707
ENSG00000090863	299.108	396.883	376.736	906.243	647.815	518.016	588.813	2442.78
ENSG00000090889	287.414	458.689	423.071	760.938	889.226	708.687	883.223	2830.3
ENSG00000090905	212.553	262.429	241.413	639.318	488.024	429.499	418.97	1464.98
ENSG00000090920	1	6	10	23	14	11	13	46
ENSG00000090924	73.3833	116.69	106.485	288	129.862	123.675	126.183	593
ENSG00000090932	17.5	32	26.75	25	27.1667	27.7738	19.75	71
ENSG00000090971	13.3333	15.2	19.1583	8	19	15.1667	25.25	23
ENSG00000090975	79.6039	115.55	105.038	212	175.279	152.401	207.241	472
ENSG00000090989	52	79	40	111	118	81	106	232
ENSG00000091009	251	331	361	912	599.141	493.176	573	1774
ENSG00000091010	0	0	0	0	1	2	3	0
ENSG00000091039	136.5	172.333	165.929	462	318.47	283.278	288.043	750
ENSG00000091073	89.4071	124.717	133.474	186	197.734	149.937	177.733	418
ENSG00000091106	0	0	0	0	0	0	0	0
ENSG00000091127	235.728	301.97	272.792	616.324	407.024	330.529	367.213	1192
ENSG00000091128	4.70228	3.5363	2.68108	8.00905	8.19348	5.80247	7.73851	18.1256
ENSG00000091129	1	1	1	0	1.85714	0	0	0
ENSG00000091136	405.5	537	505.4	939	1182	1012.55	1091.8	2672
ENSG00000091137	0	0	0	1	0	2	0	0
ENSG00000091138	0.666667	3.33333	0.666667	0	0	0	0	0
ENSG00000091140	246.061	390.867	343.428	508.32	456.058	335.905	461.263	1145.74
ENSG00000091157	26.8	25.6	18.6	70	68.45	64.35	53.6	194
ENSG00000091164	199.981	253.873	268.138	554.033	251.208	234.48	228.643	833.586
ENSG00000091181	0	0	0	0	0	0	0	0
ENSG00000091262	7	16.3333	8.66667	6	18.5	9	26	29
ENSG00000091317	123	153	155	326	205	175	211	604
ENSG00000091409	154.901	231.249	235.952	585.468	389.821	315.474	348.956	1325.21
ENSG00000091428	21	13	21	43	17	16	10	118
ENSG00000091436	84	117.892	118	464	205.917	167	191	878
ENSG00000091482	0	0	0	1	1	0	0	2
ENSG00000091483	1040	1350	1318	1927	1573	1328	1566.2	3686
ENSG00000091490	397.833	518.933	454.833	649	744.847	615.193	790.036	1629
ENSG00000091513	0	0	0	0	0	0	0	0
ENSG00000091527	292.277	360.295	366.688	864.189	416.613	393.001	434.619	1583.73
ENSG00000091536	2	4	1	1	0	2	0	3
ENSG00000091542	422.898	567.233	510.746	1160.84	641.36	509.358	654.643	1732
ENSG00000091583	0	0	0	0	0	0	0	0
ENSG00000091592	6.66667	4.66667	8.5	16	16	19	17.01	49
ENSG00000091622	82.6667	106.952	123	205	202.417	125.583	217.929	453
ENSG00000091640	136.981	126.135	130.328	298.821	181.305	119.848	174.249	613
ENSG00000091651	145.108	178.134	187.128	341.923	223.003	196.748	189.069	695.4
ENSG00000091656	3.37143	3.82692	2.35385	5	6.2887	3.81905	6.43299	3.00506
ENSG00000091664	0	0	0	0	0	0	0	0
ENSG00000091704	0	0	0	0	0	0	0	0
ENSG00000091732	96.8858	129.39	125.686	236.496	180.375	164.815	164.784	563
ENSG00000091831	0	0	0	4	1	2	0	2
ENSG00000091844	0	0	0	4	0	0	0	0
ENSG00000091879	0	0	0	1	0	0	0	1
ENSG00000091947	138.983	178.311	174.02	209.846	191.741	138.444	174.098	365.783
ENSG00000091972	0	0	0	0	0	0	0	0
ENSG00000091986	68.9167	94	94.7667	90	95.3333	92.3	115.181	208
ENSG00000092009	0	0	0	0	0	0	0	0
ENSG00000092010	341.877	506.082	452.467	602.651	535.244	444.084	523.527	1232.34
ENSG00000092020	27.9477	50.4714	41.8667	145.227	57.1571	62.2013	67.8255	304
ENSG00000092036	174.754	201.146	181.261	260	243.966	260.044	261.733	531
ENSG00000092051	0	0	0	0	0	0	0	3
ENSG00000092054	0	0	0	0	0	0	0	0
ENSG00000092067	1.10395	3.2852	1.09729	3	2.12513	1	3.09375	8
ENSG00000092068	10.6	15.6333	16.3333	44	25.4333	24.6667	25.2083	88
ENSG00000092094	109.692	116.341	113.974	163.375	160.454	138.306	152.769	331.005
ENSG00000092096	0	0	0	0	0	0	0	0
ENSG00000092098	134.774	175.788	173.139	252.439	299.666	219.416	276.996	560.833
ENSG00000092108	137.832	182.251	186.234	437.842	215.639	185.715	214.92	675.86
ENSG00000092140	75.4167	105.6	98.7667	177.561	237.699	202.869	238.422	866.754
ENSG00000092148	340.625	473.829	387.067	855	914.49	729.379	849.22	2057
ENSG00000092199	1559.28	2094.37	1922.77	3779.18	2325.9	1948.76	2137.13	6224.43
ENSG00000092200	3	1	1.30625	0	5.08696	4.42857	0	2
ENSG00000092201	389.917	619.314	550.465	1413	982.777	877.347	871.561	2851
ENSG00000092203	261.377	333.838	314.748	610.685	449.713	362.14	432.047	1197.97
ENSG00000092208	75.881	101.164	94.3949	129.417	128.648	107.861	127.517	323.003
ENSG00000092295	68	74	60.25	54	103.124	84.5476	78.8167	177
ENSG00000092330	72.1921	90.7637	97.8619	204.857	150.628	117.685	149.079	389.667
ENSG00000092345	0	0	2	0	0	0	0	0
ENSG00000092377	11.9958	8.94409	17.958	46.2162	44.9614	29.7722	29.7026	50.2245
ENSG00000092421	0	0	0	0	0	0	0	0
ENSG00000092439	364.467	477.302	447.234	836	820.429	675.858	722.203	2084
ENSG00000092445	277.932	329.211	388.244	578.669	482.999	376.342	426.032	1324
ENSG00000092470	208.5	321.222	264.5	607	274.197	208	234.505	612
ENSG00000092529	2	3.75	4.75	10	8.4	4.93333	10.0833	10
ENSG00000092531	63.7368	105.593	82.6433	213.818	101.375	80.1131	100.986	423
ENSG00000092607	0	0	0	1	1	0	0	1
ENSG00000092621	1112	1489	1368	2171	2220	1708	2083	4573
ENSG00000092758	41	47	42	66	59	61	60	110
ENSG00000092820	450.969	599.768	543.067	1259.52	1030.45	864.658	946.416	2924
ENSG00000092841	2682.59	3722.42	3384.51	5877.53	3923.01	3071.3	3686.58	11605.2
ENSG00000092847	151.771	163.833	163.5	359	313.468	239.837	305.522	635
ENSG00000092850	5.08586	3.16093	5.43488	4	5.52872	8.44509	5.64733	3
ENSG00000092853	160.002	245.143	228.341	789	256	217	239.7	1027
ENSG00000092871	23.0515	39.9333	46.3	105	82.7897	64.6738	74.9829	192.5
ENSG00000092929	520.584	707.059	697.122	1720.02	1017.01	755.119	923.847	3368.8
ENSG00000092931	55.7361	65.3667	48.5317	100	85.75	68.625	64.1167	247
ENSG00000092964	239	327.667	314	655.952	477	446.3	461	1184
ENSG00000092969	14	27	22	19	19	21	19	50
ENSG00000092978	19	52	39	95	47	44	39	174
ENSG00000093000	118.544	139.186	154.239	298.644	259.633	219.611	236.223	678.44
ENSG00000093009	116.75	175.625	170.143	250	208.389	197.429	196.524	369
ENSG00000093010	424.333	589.102	585.963	538.409	583.185	462.148	576.739	1099.95
ENSG00000093072	0	0	0	0	0	0	0	0
ENSG00000093134	0	0	0	0	0	0	0	0
ENSG00000093144	183.556	228.456	222.419	429.384	242.014	257.019	242.793	805.329
ENSG00000093167	150	193.25	178.568	352	281	233.5	294	873
ENSG00000093183	121.781	150.876	133.66	152	158.262	127.388	141.242	307
ENSG00000093217	16.6667	23.0833	24.5	42	38.5	37.6667	40.3333	64
[truncated: 18,728 more rows]

## Sheet: Read Stats Legend
Total# Reads	The total number of reads produced in the experiment
#Reads Mapped to rRNA	The number of reads mapped to rRNA
#Reads Mapped to tRNA	The number of reads mapped to tRNA
Total# Viable Reads	The number of reads after removing those mapped to rRNA and tRNA
#Reads Mapped	The number of reads mapped to the transcriptome
#Multi Reads	The number of multi reads out of those mapped ot the transcriptome

## Sheet: RP Read Stats
	G1 RP Rep1	G1 RP Rep2	G1 RP Rep3	G1 RP Rep4	M RP Rep1	M RP Rep2	M RP Rep3	M RP Rep4
Total# Reads	41479051	43902515	56295122	68210836	30212137	40055248	21742629	62303394
#Reads Mapped to rRNA	35408	34261	41406	474800	13242	16202	4810	365110
#Reads Mapped to tRNA	1937440	2126324	2546035	2847131	1278273	1724389	677372	4415360
Total# Viable Reads	39506203	41741930	53065720	64888905	28920622	38314657	21060447	57507998
#Reads Mapped	16600829	21245145	22411446	28617804	8362890	10571547	4881951	22913248
#Multi Reads	1261892	1580607	1690215	2360556	803431	1051032	412387	2302929

## Sheet: mRNA Read Stats
	G1 mRNA Rep1	G1 mRNA Rep2	G1 mRNA Rep3	G1 mRNA Rep4	M mRNA Rep1	M mRNA Rep2	M mRNA Rep3	M mRNA Rep4
Total# Reads	13040934	17417514	16452116	31213692	19892484	16066821	18714070	54881000
#Reads Mapped to rRNA	54866	72608	68015	93213	113169	86609	104963	69224
#Reads Mapped to tRNA	23315	31254	29555	20691	51245	40689	48960	31361
Total# Viable Reads	12962753	17313652	16354546	27118138	19728070	15939523	18560147	41864534
#Reads Mapped	6470664	8649634	8184506	14151051	10093689	8187871	9523788	25946241
#Multi Reads	1271161	1697541	1605862	2290540	1541824	1255195	1458111	3315353

## Sheet: PP Reps
Genes	G1 PP iBAQ Rep1	G1 PP iBAQ Rep2	G1 PP iBAQ Rep3	M PP iBAQ Rep1	M PP iBAQ Rep2	M PP iBAQ Rep3	G1 PP LFQ Rep1	G1 PP LFQ Rep2	G1 PP LFQ Rep3	M PP LFQ Rep1	M PP LFQ Rep2	M PP LFQ Rep3
ENSG00000000003	NaN	NaN	NaN	NaN	NaN	NaN	NaN	NaN	NaN	NaN	NaN	NaN
ENSG00000000005	NaN	NaN	NaN	NaN	NaN	NaN	NaN	NaN	NaN	NaN	NaN	NaN
ENSG00000000419	20.4863	20.6407	20.7032	20.7241	20.6074	21.2887	22.6324	22.5113	22.6971	22.6515	22.701	22.8224
ENSG00000000457	NaN	NaN	NaN	NaN	NaN	NaN	NaN	NaN	NaN	NaN	NaN	NaN
ENSG00000000460	NaN	NaN	NaN	NaN	NaN	NaN	NaN	NaN	NaN	NaN	NaN	NaN
ENSG00000000938	NaN	NaN	NaN	NaN	NaN	NaN	NaN	NaN	NaN	NaN	NaN	NaN
ENSG00000000971	NaN	NaN	NaN	NaN	NaN	NaN	NaN	NaN	NaN	NaN	NaN	NaN
ENSG00000001036	19.6938	19.6435	19.5795	20.4713	19.2471	20.1978	22.2746	22.2709	22.1557	22.1665	22.1131	22.174
ENSG00000001084	16.8839	16.4227	17.1913	17.8638	16.1171	18.0369	20.2542	NaN	20.35	19.6114	19.5725	20.1038
ENSG00000001167	NaN	NaN	NaN	NaN	NaN	NaN	NaN	NaN	NaN	NaN	NaN	NaN
ENSG00000001460	NaN	NaN	NaN	NaN	NaN	NaN	NaN	NaN	NaN	NaN	NaN	NaN
ENSG00000001461	NaN	NaN	NaN	NaN	NaN	NaN	NaN	NaN	NaN	NaN	NaN	NaN
ENSG00000001497	20.6719	20.9872	21.1491	20.9298	20.2549	21.122	24.4225	24.2777	24.37	24.0261	23.8516	23.9373
ENSG00000001561	NaN	NaN	NaN	NaN	NaN	NaN	NaN	NaN	NaN	NaN	NaN	NaN
ENSG00000001617	16.7526	16.9992	16.9138	16.9102	15.6028	17.0254	NaN	20.3601	20.2757	NaN	NaN	NaN
ENSG00000001626	NaN	NaN	NaN	NaN	NaN	NaN	NaN	NaN	NaN	NaN	NaN	NaN
ENSG00000001629	NaN	NaN	NaN	NaN	NaN	NaN	NaN	NaN	NaN	NaN	NaN	NaN
ENSG00000001630	22.077	22.1001	22.3349	22.043	21.2966	22.1592	24.7283	24.7211	24.7418	24.5091	24.3079	24.3002
ENSG00000001631	14.8097	15.1964	14.8498	NaN	14.3608	15.7703	NaN	NaN	NaN	NaN	NaN	NaN
ENSG00000002016	NaN	NaN	NaN	NaN	NaN	NaN	NaN	NaN	NaN	NaN	NaN	NaN
ENSG00000002330	NaN	NaN	NaN	NaN	NaN	NaN	NaN	NaN	NaN	NaN	NaN	NaN
ENSG00000002549	19.7596	19.7162	20.2117	19.7348	19.1132	19.4473	22.5572	22.383	22.5212	22.2866	22.1995	22.1795
ENSG00000002586	NaN	NaN	NaN	NaN	NaN	NaN	NaN	NaN	NaN	NaN	NaN	NaN
ENSG00000002587	NaN	NaN	NaN	NaN	NaN	NaN	NaN	NaN	NaN	NaN	NaN	NaN
ENSG00000002726	NaN	NaN	NaN	NaN	NaN	NaN	NaN	NaN	NaN	NaN	NaN	NaN
ENSG00000002745	NaN	NaN	NaN	NaN	NaN	NaN	NaN	NaN	NaN	NaN	NaN	NaN
ENSG00000002746	NaN	NaN	NaN	NaN	NaN	NaN	NaN	NaN	NaN	NaN	NaN	NaN
ENSG00000002822	17.8614	18.4458	18.3607	17.2113	17.8408	17.3393	21.4981	21.3235	21.4424	21.4452	21.6336	21.2583
ENSG00000002834	21.9094	22.2726	21.9851	22.2239	21.5842	22.0012	23.7692	23.8199	23.9786	23.827	23.6393	23.4102
ENSG00000002919	NaN	NaN	NaN	NaN	NaN	NaN	NaN	NaN	NaN	NaN	NaN	NaN
ENSG00000002933	NaN	NaN	NaN	NaN	NaN	NaN	NaN	NaN	NaN	NaN	NaN	NaN
ENSG00000003056	17.8622	18.1002	17.9064	17.9287	17.7914	18.3388	NaN	NaN	NaN	NaN	NaN	NaN
ENSG00000003096	17.9873	17.6191	17.6804	18.7942	17.7938	18.3909	21.6405	21.0485	21.0051	21.6701	21.4564	21.3495
ENSG00000003137	NaN	NaN	NaN	NaN	NaN	NaN	NaN	NaN	NaN	NaN	NaN	NaN
ENSG00000003147	NaN	NaN	NaN	NaN	NaN	NaN	NaN	NaN	NaN	NaN	NaN	NaN
ENSG00000003249	NaN	NaN	NaN	NaN	NaN	NaN	NaN	NaN	NaN	NaN	NaN	NaN
ENSG00000003393	NaN	NaN	NaN	NaN	NaN	NaN	NaN	NaN	NaN	NaN	NaN	NaN
ENSG00000003400	NaN	NaN	NaN	NaN	NaN	NaN	NaN	NaN	NaN	NaN	NaN	NaN
ENSG00000003402	NaN	NaN	NaN	NaN	NaN	NaN	NaN	NaN	NaN	NaN	NaN	NaN
ENSG00000003436	NaN	NaN	NaN	NaN	NaN	NaN	NaN	NaN	NaN	NaN	NaN	NaN
ENSG00000003509	NaN	NaN	NaN	NaN	NaN	NaN	NaN	NaN	NaN	NaN	NaN	NaN
ENSG00000003756	17.7267	18.1184	17.2183	18.0061	15.0272	17.297	20.1047	20.3657	20.3074	NaN	NaN	NaN
ENSG00000003987	NaN	NaN	NaN	NaN	NaN	NaN	NaN	NaN	NaN	NaN	NaN	NaN
ENSG00000003989	20.8355	20.985	20.7055	20.9578	20.0163	21.1833	23.6453	23.7117	23.6645	23.4154	23.3819	23.5303
ENSG00000004059	NaN	NaN	NaN	NaN	NaN	NaN	NaN	NaN	NaN	NaN	NaN	NaN
ENSG00000004139	NaN	NaN	NaN	NaN	NaN	NaN	NaN	NaN	NaN	NaN	NaN	NaN
ENSG00000004399	NaN	NaN	NaN	NaN	NaN	NaN	NaN	NaN	NaN	NaN	NaN	NaN
ENSG00000004455	21.7729	21.9306	22.2236	22.9296	21.1612	22.346	23.8973	23.8587	23.8923	23.4994	23.5513	23.5391
ENSG00000004468	NaN	NaN	NaN	NaN	NaN	NaN	NaN	NaN	NaN	NaN	NaN	NaN
ENSG00000004478	22.9576	22.2953	23.0289	22.5392	21.6311	22.5619	25.4104	25.377	25.4547	25.1178	24.9529	25.0354
ENSG00000004487	21.038	21.5192	21.3012	21.1628	20.3556	21.4754	24.3284	24.3619	24.2904	23.9402	24.0104	23.992
ENSG00000004534	16.337	16.9748	16.9123	16.9096	17.817	18.2584	21.041	21.1672	20.7537	21.4832	21.5378	21.1157
ENSG00000004660	NaN	NaN	NaN	NaN	NaN	NaN	NaN	NaN	NaN	NaN	NaN	NaN
ENSG00000004700	19.2939	19.3286	19.7061	19.5167	19.5094	19.556	22.4021	22.4697	22.3821	22.6743	22.7407	22.7169
ENSG00000004766	14.1773	16.3602	14.9473	15.6712	15.9329	15.5657	NaN	NaN	NaN	NaN	NaN	NaN
ENSG00000004776	NaN	NaN	NaN	NaN	NaN	NaN	NaN	NaN	NaN	NaN	NaN	NaN
ENSG00000004777	NaN	NaN	NaN	NaN	NaN	NaN	NaN	NaN	NaN	NaN	NaN	NaN
ENSG00000004779	22.5829	22.3764	22.6475	22.7162	21.652	22.5637	23.477	23.0652	23.2467	23.1199	23.0148	22.9547
ENSG00000004799	17.5491	18.377	17.9591	17.6153	16.244	17.347	NaN	20.4658	20.3694	20.2087	NaN	19.886
ENSG00000004809	NaN	NaN	NaN	NaN	NaN	NaN	NaN	NaN	NaN	NaN	NaN	NaN
ENSG00000004838	NaN	NaN	NaN	NaN	NaN	NaN	NaN	NaN	NaN	NaN	NaN	NaN
ENSG00000004846	NaN	NaN	NaN	NaN	NaN	NaN	NaN	NaN	NaN	NaN	NaN	NaN
ENSG00000004848	18.411	18.8596	18.6487	NaN	16.5518	19.2263	NaN	NaN	NaN	NaN	NaN	NaN
ENSG00000004864	20.8444	20.1514	20.4346	20.2984	19.3247	20.5739	23.4555	23.2876	23.2409	23.0545	22.7986	22.7486
ENSG00000004866	17.3951	16.944	17.5093	17.2379	17.4891	NaN	20.3889	NaN	20.0965	19.8271	20.1312	NaN
ENSG00000004897	19.1941	19.2584	18.9198	20.3309	19.3313	20.3506	22.4937	22.4404	22.3642	23.0073	22.8745	23.0204
ENSG00000004939	NaN	NaN	NaN	NaN	NaN	NaN	NaN	NaN	NaN	NaN	NaN	NaN
ENSG00000004948	NaN	NaN	NaN	NaN	NaN	NaN	NaN	NaN	NaN	NaN	NaN	NaN
ENSG00000004961	19.2414	19.9859	18.8363	19.1906	19.1858	19.3565	20.9325	21.2481	21.1523	21.0558	21.3537	21.198
ENSG00000004975	17.095	17.8428	17.1594	17.5561	16.8311	18.275	NaN	NaN	NaN	NaN	NaN	NaN
ENSG00000005001	NaN	NaN	NaN	NaN	NaN	NaN	NaN	NaN	NaN	NaN	NaN	NaN
ENSG00000005007	20.7531	20.584	20.8494	21.2936	20.656	21.2187	24.6015	24.4033	24.6011	24.6	24.6702	24.6762
ENSG00000005020	NaN	NaN	NaN	NaN	NaN	NaN	NaN	NaN	NaN	NaN	NaN	NaN
ENSG00000005022	25.6246	25.4547	25.6469	25.7356	24.7514	25.8348	27.826	27.9249	27.9084	27.6012	27.4809	27.5026
ENSG00000005059	NaN	NaN	NaN	NaN	NaN	NaN	NaN	NaN	NaN	NaN	NaN	NaN
ENSG00000005073	NaN	NaN	NaN	NaN	NaN	NaN	NaN	NaN	NaN	NaN	NaN	NaN
ENSG00000005075	NaN	NaN	NaN	NaN	NaN	NaN	NaN	NaN	NaN	NaN	NaN	NaN
ENSG00000005100	17.7337	18.9472	18.8146	19.3153	18.7425	19.4261	22.0028	22.2327	22.1902	22.2952	22.332	22.0395
ENSG00000005102	NaN	NaN	NaN	NaN	NaN	NaN	NaN	NaN	NaN	NaN	NaN	NaN
ENSG00000005108	NaN	NaN	NaN	NaN	NaN	NaN	NaN	NaN	NaN	NaN	NaN	NaN
ENSG00000005156	18.8152	18.9595	19.4257	19.2329	18.7241	19.454	22.7969	22.9735	22.8997	23.0013	22.7535	22.7527
ENSG00000005175	19.9199	20.0437	20.0446	19.9763	19.3305	20.3831	23.1406	22.911	22.8844	22.7714	22.541	22.4732
ENSG00000005187	NaN	NaN	NaN	NaN	NaN	NaN	NaN	NaN	NaN	NaN	NaN	NaN
ENSG00000005189	16.1313	15.3454	15.3598	15.8887	15.0164	17.1608	NaN	NaN	NaN	NaN	NaN	NaN
ENSG00000005194	19.8498	19.9303	20.244	20.1709	19.3817	19.7501	22.0071	22.2638	22.1975	22.1919	22.4337	22.0558
ENSG00000005238	NaN	NaN	NaN	NaN	NaN	NaN	NaN	NaN	NaN	NaN	NaN	NaN
ENSG00000005243	NaN	NaN	NaN	NaN	NaN	NaN	NaN	NaN	NaN	NaN	NaN	NaN
ENSG00000005249	19.53	19.7992	19.864	19.3041	19.0054	20.3921	NaN	NaN	NaN	NaN	NaN	NaN
ENSG00000005302	NaN	NaN	NaN	NaN	NaN	NaN	NaN	NaN	NaN	NaN	NaN	NaN
ENSG00000005339	18.1491	18.0862	18.9668	18.8926	18.4873	18.5077	22.7753	22.4629	22.7461	22.7293	22.8396	22.7487
ENSG00000005379	NaN	NaN	NaN	NaN	NaN	NaN	NaN	NaN	NaN	NaN	NaN	NaN
ENSG00000005381	NaN	NaN	NaN	NaN	NaN	NaN	NaN	NaN	NaN	NaN	NaN	NaN
ENSG00000005421	NaN	NaN	NaN	NaN	NaN	NaN	NaN	NaN	NaN	NaN	NaN	NaN
ENSG00000005436	NaN	NaN	NaN	NaN	NaN	NaN	NaN	NaN	NaN	NaN	NaN	NaN
ENSG00000005448	NaN	NaN	NaN	NaN	NaN	NaN	NaN	NaN	NaN	NaN	NaN	NaN
ENSG00000005469	NaN	NaN	NaN	NaN	NaN	NaN	NaN	NaN	NaN	NaN	NaN	NaN
ENSG00000005471	NaN	NaN	NaN	NaN	NaN	NaN	NaN	NaN	NaN	NaN	NaN	NaN
ENSG00000005483	NaN	NaN	NaN	NaN	NaN	NaN	NaN	NaN	NaN	NaN	NaN	NaN
ENSG00000005486	NaN	NaN	NaN	NaN	NaN	NaN	NaN	NaN	NaN	NaN	NaN	NaN
ENSG00000005513	NaN	NaN	NaN	NaN	NaN	NaN	NaN	NaN	NaN	NaN	NaN	NaN
ENSG00000005700	NaN	NaN	NaN	NaN	NaN	NaN	NaN	NaN	NaN	NaN	NaN	NaN
ENSG00000005801	18.9243	18.837	18.3527	18.2124	17.9186	18.3051	NaN	NaN	NaN	NaN	NaN	NaN
ENSG00000005810	14.94	15.5041	14.9359	15.2981	14.0289	16.6516	21.0133	21.0147	20.6749	20.993	20.864	20.8508
ENSG00000005812	15.7782	17.2279	16.7546	17.1029	16.4726	16.2553	NaN	NaN	NaN	19.5531	19.6069	NaN
ENSG00000005844	NaN	NaN	NaN	NaN	NaN	NaN	NaN	NaN	NaN	NaN	NaN	NaN
ENSG00000005882	NaN	NaN	NaN	NaN	NaN	NaN	NaN	NaN	NaN	NaN	NaN	NaN
ENSG00000005884	20.71	20.4729	20.9093	20.7157	19.2837	20.9065	23.9517	23.8559	23.8692	23.636	23.3907	23.6069
ENSG00000005889	NaN	NaN	NaN	NaN	NaN	NaN	NaN	NaN	NaN	NaN	NaN	NaN
ENSG00000005893	19.0962	18.952	19.2819	18.3941	18.2115	19.3663	21.36	21.2139	21.5069	20.9216	20.7636	20.946
ENSG00000005955	18.7787	18.5937	17.8599	18.6355	17.4778	18.9394	21.1738	21.3344	21.0734	20.9509	21.053	21.0874
ENSG00000005961	NaN	NaN	NaN	NaN	NaN	NaN	NaN	NaN	NaN	NaN	NaN	NaN
ENSG00000005981	NaN	NaN	NaN	NaN	NaN	NaN	NaN	NaN	NaN	NaN	NaN	NaN
ENSG00000006007	NaN	NaN	NaN	NaN	NaN	NaN	NaN	NaN	NaN	NaN	NaN	NaN
ENSG00000006015	NaN	NaN	NaN	NaN	NaN	NaN	NaN	NaN	NaN	NaN	NaN	NaN
ENSG00000006016	NaN	NaN	NaN	NaN	NaN	NaN	NaN	NaN	NaN	NaN	NaN	NaN
ENSG00000006025	NaN	NaN	NaN	NaN	NaN	NaN	NaN	NaN	NaN	NaN	NaN	NaN
ENSG00000006042	NaN	NaN	NaN	NaN	NaN	NaN	NaN	NaN	NaN	NaN	NaN	NaN
ENSG00000006047	24.8817	24.9988	25.0653	25.2375	24.7438	25.2639	NaN	NaN	NaN	NaN	NaN	NaN
ENSG00000006059	NaN	NaN	NaN	NaN	NaN	NaN	NaN	NaN	NaN	NaN	NaN	NaN
ENSG00000006071	NaN	NaN	NaN	NaN	NaN	NaN	NaN	NaN	NaN	NaN	NaN	NaN
ENSG00000006074	NaN	NaN	NaN	NaN	NaN	NaN	NaN	NaN	NaN	NaN	NaN	NaN
ENSG00000006075	NaN	NaN	NaN	NaN	NaN	NaN	NaN	NaN	NaN	NaN	NaN	NaN
ENSG00000006114	15.1765	15.1682	13.8104	16.0561	16.347	16.9265	19.6138	19.3405	NaN	19.9141	20.378	20.1258
ENSG00000006116	NaN	NaN	NaN	NaN	NaN	NaN	NaN	NaN	NaN	NaN	NaN	NaN
ENSG00000006118	18.5857	18.6026	18.7479	18.9886	18.2612	19.3611	21.8083	21.8777	21.7899	21.8465	21.4064	21.8265
ENSG00000006125	20.8399	20.6545	21.1947	21.4683	20.8067	22.1709	24.4103	24.2137	24.4223	24.6175	24.4601	24.5867
ENSG00000006128	NaN	NaN	NaN	NaN	NaN	NaN	NaN	NaN	NaN	NaN	NaN	NaN
ENSG00000006194	NaN	NaN	NaN	NaN	NaN	NaN	NaN	NaN	NaN	NaN	NaN	NaN
ENSG00000006210	NaN	NaN	NaN	NaN	NaN	NaN	NaN	NaN	NaN	NaN	NaN	NaN
ENSG00000006282	NaN	NaN	NaN	NaN	NaN	NaN	NaN	NaN	NaN	NaN	NaN	NaN
ENSG00000006283	NaN	NaN	NaN	NaN	NaN	NaN	NaN	NaN	NaN	NaN	NaN	NaN
ENSG00000006327	NaN	NaN	NaN	NaN	NaN	NaN	NaN	NaN	NaN	NaN	NaN	NaN
ENSG00000006377	NaN	NaN	NaN	NaN	NaN	NaN	NaN	NaN	NaN	NaN	NaN	NaN
ENSG00000006432	NaN	NaN	NaN	NaN	NaN	NaN	NaN	NaN	NaN	NaN	NaN	NaN
ENSG00000006451	19.333	19.5424	19.2384	19.2646	18.6219	19.6649	20.6531	20.4975	20.2175	20.3999	20.3921	20.4663
ENSG00000006453	16.8005	17.6829	18.1339	17.8584	17.3002	18.0226	20.7991	20.414	20.5472	20.3016	20.7192	NaN
ENSG00000006459	NaN	NaN	NaN	NaN	NaN	NaN	NaN	NaN	NaN	NaN	NaN	NaN
ENSG00000006468	NaN	NaN	NaN	NaN	NaN	NaN	NaN	NaN	NaN	NaN	NaN	NaN
ENSG00000006530	16.7024	16.1073	16.9759	16.3488	16.525	NaN	NaN	NaN	NaN	NaN	NaN	NaN
ENSG00000006534	NaN	NaN	NaN	NaN	NaN	NaN	NaN	NaN	NaN	NaN	NaN	NaN
ENSG00000006555	NaN	NaN	NaN	NaN	NaN	NaN	NaN	NaN	NaN	NaN	NaN	NaN
ENSG00000006576	NaN	NaN	NaN	NaN	NaN	NaN	NaN	NaN	NaN	NaN	NaN	NaN
ENSG00000006606	NaN	NaN	NaN	NaN	NaN	NaN	NaN	NaN	NaN	NaN	NaN	NaN
ENSG00000006607	NaN	NaN	NaN	NaN	NaN	NaN	NaN	NaN	NaN	NaN	NaN	NaN
ENSG00000006611	NaN	NaN	NaN	NaN	NaN	NaN	NaN	NaN	NaN	NaN	NaN	NaN
ENSG00000006625	18.5228	19.6044	19.6883	19.2144	19.1109	21.4385	20.8583	21.204	21.1385	20.5075	21.3714	21.9325
ENSG00000006634	NaN	NaN	NaN	NaN	NaN	NaN	NaN	NaN	NaN	NaN	NaN	NaN
ENSG00000006638	NaN	NaN	NaN	NaN	NaN	NaN	NaN	NaN	NaN	NaN	NaN	NaN
ENSG00000006652	17.7953	17.9789	17.9331	NaN	18.0389	17.8924	NaN	NaN	NaN	NaN	NaN	NaN
ENSG00000006659	NaN	NaN	NaN	NaN	NaN	NaN	NaN	NaN	NaN	NaN	NaN	NaN
ENSG00000006695	NaN	NaN	NaN	NaN	NaN	NaN	NaN	NaN	NaN	NaN	NaN	NaN
ENSG00000006704	17.6324	17.2551	17.952	17.3554	17.5281	17.7992	21.5019	21.2809	21.2701	21.6347	21.4746	20.9104
ENSG00000006712	20.1859	20.0169	20.0597	20.6606	19.9798	20.8351	23.0355	22.8991	22.9043	23.0173	23.2613	22.7977
ENSG00000006715	15.8931	15.5122	15.4146	15.5221	NaN	16.5474	NaN	NaN	NaN	NaN	NaN	NaN
ENSG00000006740	19.1561	19.3461	19.4479	19.4171	19.2423	20.3165	NaN	NaN	NaN	NaN	NaN	NaN
ENSG00000006744	19.2285	20.6654	19.0601	19.2572	18.7384	19.7138	22.7137	23.0272	22.9032	22.6509	22.5729	22.5441
ENSG00000006747	NaN	NaN	NaN	NaN	NaN	NaN	NaN	NaN	NaN	NaN	NaN	NaN
ENSG00000006756	NaN	NaN	NaN	NaN	NaN	NaN	NaN	NaN	NaN	NaN	NaN	NaN
ENSG00000006757	NaN	NaN	NaN	NaN	NaN	NaN	NaN	NaN	NaN	NaN	NaN	NaN
ENSG00000006788	NaN	NaN	NaN	NaN	NaN	NaN	NaN	NaN	NaN	NaN	NaN	NaN
ENSG00000006831	NaN	NaN	NaN	NaN	NaN	NaN	NaN	NaN	NaN	NaN	NaN	NaN
ENSG00000006837	NaN	NaN	NaN	NaN	NaN	NaN	NaN	NaN	NaN	NaN	NaN	NaN
ENSG00000007001	NaN	NaN	NaN	NaN	NaN	NaN	NaN	NaN	NaN	NaN	NaN	NaN
ENSG00000007038	21.8479	21.9875	22.1313	22.3664	21.6653	22.3541	23.8178	23.8472	23.835	23.7683	23.7435	23.5253
ENSG00000007047	NaN	NaN	NaN	NaN	NaN	NaN	NaN	NaN	NaN	NaN	NaN	NaN
ENSG00000007062	NaN	NaN	NaN	NaN	NaN	NaN	NaN	NaN	NaN	NaN	NaN	NaN
ENSG00000007080	17.9135	18.3135	18.0218	19.2008	18.5607	18.2277	NaN	NaN	NaN	NaN	NaN	NaN
ENSG00000007129	NaN	NaN	NaN	NaN	NaN	NaN	NaN	NaN	NaN	NaN	NaN	NaN
ENSG00000007168	20.6246	20.8063	20.8103	20.5733	20.3447	20.6853	23.0612	23.2195	23.0996	22.8137	22.8937	22.9159
ENSG00000007171	NaN	NaN	NaN	NaN	NaN	NaN	NaN	NaN	NaN	NaN	NaN	NaN
ENSG00000007174	NaN	NaN	NaN	NaN	NaN	NaN	NaN	NaN	NaN	NaN	NaN	NaN
ENSG00000007202	NaN	NaN	NaN	NaN	NaN	NaN	NaN	NaN	NaN	NaN	NaN	NaN
ENSG00000007216	NaN	NaN	NaN	NaN	NaN	NaN	NaN	NaN	NaN	NaN	NaN	NaN
ENSG00000007237	NaN	NaN	NaN	NaN	NaN	NaN	NaN	NaN	NaN	NaN	NaN	NaN
ENSG00000007255	NaN	NaN	NaN	NaN	NaN	NaN	NaN	NaN	NaN	NaN	NaN	NaN
ENSG00000007264	15.4215	17.754	17.6702	18.151	16.4497	18.5812	NaN	NaN	NaN	NaN	NaN	NaN
ENSG00000007306	NaN	NaN	NaN	NaN	NaN	NaN	NaN	NaN	NaN	NaN	NaN	NaN
ENSG00000007312	NaN	NaN	NaN	NaN	NaN	NaN	NaN	NaN	NaN	NaN	NaN	NaN
ENSG00000007314	NaN	NaN	NaN	NaN	NaN	NaN	NaN	NaN	NaN	NaN	NaN	NaN
ENSG00000007341	17.3951	16.944	17.5093	17.2379	17.4891	NaN	20.3889	NaN	20.0965	19.8271	20.1312	NaN
ENSG00000007350	NaN	NaN	NaN	NaN	NaN	NaN	NaN	NaN	NaN	NaN	NaN	NaN
ENSG00000007372	NaN	NaN	NaN	NaN	NaN	NaN	NaN	NaN	NaN	NaN	NaN	NaN
ENSG00000007376	NaN	NaN	NaN	NaN	NaN	NaN	NaN	NaN	NaN	NaN	NaN	NaN
ENSG00000007384	NaN	NaN	NaN	NaN	NaN	NaN	NaN	NaN	NaN	NaN	NaN	NaN
ENSG00000007392	18.2384	18.519	18.5709	18.9651	18.2515	18.9579	20.5099	20.6809	20.6657	20.8402	20.6754	20.5755
ENSG00000007402	NaN	NaN	NaN	NaN	NaN	NaN	NaN	NaN	NaN	NaN	NaN	NaN
ENSG00000007516	NaN	NaN	NaN	NaN	NaN	NaN	NaN	NaN	NaN	NaN	NaN	NaN
ENSG00000007520	NaN	NaN	NaN	NaN	NaN	NaN	NaN	NaN	NaN	NaN	NaN	NaN
ENSG00000007541	NaN	NaN	NaN	NaN	NaN	NaN	NaN	NaN	NaN	NaN	NaN	NaN
ENSG00000007545	NaN	NaN	NaN	NaN	NaN	NaN	NaN	NaN	NaN	NaN	NaN	NaN
ENSG00000007866	NaN	NaN	NaN	NaN	NaN	NaN	NaN	NaN	NaN	NaN	NaN	NaN
ENSG00000007908	NaN	NaN	NaN	NaN	NaN	NaN	NaN	NaN	NaN	NaN	NaN	NaN
ENSG00000007923	18.8751	18.5428	19.2829	18.0838	17.3142	18.3899	21.199	20.8045	21.1639	20.8542	20.6262	21.2023
ENSG00000007933	NaN	NaN	NaN	NaN	NaN	NaN	NaN	NaN	NaN	NaN	NaN	NaN
ENSG00000007944	NaN	NaN	NaN	NaN	NaN	NaN	NaN	NaN	NaN	NaN	NaN	NaN
ENSG00000007952	NaN	NaN	NaN	NaN	NaN	NaN	NaN	NaN	NaN	NaN	NaN	NaN
ENSG00000007968	NaN	NaN	NaN	NaN	NaN	NaN	NaN	NaN	NaN	NaN	NaN	NaN
ENSG00000008018	22.0979	22.0687	22.0023	22.2151	21.5085	22.7209	23.9218	23.9694	23.843	23.7271	23.8368	23.6619
ENSG00000008056	NaN	NaN	NaN	NaN	NaN	NaN	NaN	NaN	NaN	NaN	NaN	NaN
ENSG00000008083	NaN	NaN	NaN	NaN	NaN	NaN	NaN	NaN	NaN	NaN	NaN	NaN
ENSG00000008086	NaN	NaN	NaN	NaN	NaN	NaN	NaN	NaN	NaN	NaN	NaN	NaN
ENSG00000008118	NaN	NaN	NaN	NaN	NaN	NaN	NaN	NaN	NaN	NaN	NaN	NaN
ENSG00000008128	14.964	NaN	13.8825	16.3012	15.3605	16.9271	NaN	NaN	NaN	NaN	NaN	NaN
ENSG00000008130	16.1823	16.6572	16.3012	17.0636	17.4254	18.4011	NaN	NaN	NaN	NaN	20.1205	20.2668
ENSG00000008196	18.2446	18.9999	16.5489	17.3998	16.6025	18.7466	20.0885	20.2195	NaN	NaN	NaN	NaN
ENSG00000008197	18.2446	18.9999	16.5489	17.3998	16.6025	18.7466	20.0885	20.2195	NaN	NaN	NaN	NaN
ENSG00000008226	NaN	NaN	NaN	NaN	NaN	NaN	NaN	NaN	NaN	NaN	NaN	NaN
ENSG00000008256	NaN	NaN	NaN	NaN	NaN	NaN	NaN	NaN	NaN	NaN	NaN	NaN
ENSG00000008277	NaN	NaN	NaN	NaN	NaN	NaN	NaN	NaN	NaN	NaN	NaN	NaN
ENSG00000008282	19.7125	19.571	19.5226	18.9777	18.6219	20.0431	NaN	NaN	NaN	NaN	NaN	NaN
ENSG00000008283	NaN	NaN	NaN	NaN	NaN	NaN	NaN	NaN	NaN	NaN	NaN	NaN
ENSG00000008294	19.7148	19.7158	20.0501	20.4132	20.6172	23.0853	24.4317	24.4862	24.4835	24.569	24.6098	24.2788
ENSG00000008300	NaN	NaN	NaN	NaN	NaN	NaN	NaN	NaN	NaN	NaN	NaN	NaN
ENSG00000008311	NaN	NaN	NaN	NaN	NaN	NaN	NaN	NaN	NaN	NaN	NaN	NaN
ENSG00000008323	NaN	NaN	NaN	NaN	NaN	NaN	NaN	NaN	NaN	NaN	NaN	NaN
ENSG00000008324	NaN	NaN	NaN	NaN	NaN	NaN	NaN	NaN	NaN	NaN	NaN	NaN
ENSG00000008382	NaN	NaN	NaN	NaN	NaN	NaN	NaN	NaN	NaN	NaN	NaN	NaN
ENSG00000008394	19.9987	19.1107	19.7788	19.7864	19.9617	20.4885	NaN	NaN	NaN	NaN	20.2401	19.8688
ENSG00000008405	NaN	NaN	NaN	NaN	NaN	NaN	NaN	NaN	NaN	NaN	NaN	NaN
ENSG00000008438	NaN	NaN	NaN	NaN	NaN	NaN	NaN	NaN	NaN	NaN	NaN	NaN
ENSG00000008441	NaN	NaN	NaN	NaN	NaN	NaN	NaN	NaN	NaN	NaN	NaN	NaN
ENSG00000008513	NaN	NaN	NaN	NaN	NaN	NaN	NaN	NaN	NaN	NaN	NaN	NaN
ENSG00000008516	NaN	NaN	NaN	NaN	NaN	NaN	NaN	NaN	NaN	NaN	NaN	NaN
ENSG00000008517	NaN	NaN	NaN	NaN	NaN	NaN	NaN	NaN	NaN	NaN	NaN	NaN
ENSG00000008710	NaN	NaN	NaN	NaN	NaN	NaN	NaN	NaN	NaN	NaN	NaN	NaN
ENSG00000008735	NaN	NaN	NaN	NaN	NaN	NaN	NaN	NaN	NaN	NaN	NaN	NaN
ENSG00000008838	18.4108	18.7994	18.9047	18.5215	18.2612	19.8425	22.105	22.0561	22.0181	21.9672	21.8124	22.1043
ENSG00000008853	NaN	NaN	NaN	NaN	NaN	NaN	NaN	NaN	NaN	NaN	NaN	NaN
ENSG00000008869	15.5376	15.6611	16.2626	14.3904	15.1634	14.8216	20.5247	20.3789	20.3275	NaN	NaN	NaN
ENSG00000008952	20.9845	21.2883	21.3715	21.2252	20.9439	21.6612	23.1612	23.3534	23.2835	23.0503	23.1151	22.9388
ENSG00000008988	24.2683	24.6304	24.7401	23.9938	24.4754	24.6683	24.3741	24.5489	24.6408	24.2235	24.6889	24.1884
ENSG00000009307	22.3661	22.474	22.4836	22.6419	22.0222	22.8039	25.8339	25.878	25.9558	25.895	25.8021	25.7298
ENSG00000009335	19.7997	18.8142	19.1422	18.8863	18.3311	19.2404	22.8151	22.6143	22.6	22.3999	22.3617	22.3315
ENSG00000009413	NaN	NaN	NaN	NaN	NaN	NaN	NaN	NaN	NaN	NaN	NaN	NaN
ENSG00000009694	NaN	NaN	NaN	NaN	NaN	NaN	NaN	NaN	NaN	NaN	NaN	NaN
ENSG00000009709	NaN	NaN	NaN	NaN	NaN	NaN	NaN	NaN	NaN	NaN	NaN	NaN
ENSG00000009724	NaN	NaN	NaN	NaN	NaN	NaN	NaN	NaN	NaN	NaN	NaN	NaN
ENSG00000009765	NaN	NaN	NaN	NaN	NaN	NaN	NaN	NaN	NaN	NaN	NaN	NaN
ENSG00000009780	NaN	NaN	NaN	NaN	NaN	NaN	NaN	NaN	NaN	NaN	NaN	NaN
ENSG00000009790	NaN	NaN	NaN	NaN	NaN	NaN	NaN	NaN	NaN	NaN	NaN	NaN
ENSG00000009830	NaN	NaN	NaN	NaN	NaN	NaN	NaN	NaN	NaN	NaN	NaN	NaN
ENSG00000009844	18.2959	18.9801	17.8205	19.0391	18.7355	19.386	20.057	19.9582	19.9535	NaN	20.115	20.5716
ENSG00000009950	NaN	NaN	NaN	NaN	NaN	NaN	NaN	NaN	NaN	NaN	NaN	NaN
ENSG00000009954	20.9904	20.9036	21.0483	20.9825	20.5073	21.2187	25.0862	25.137	25.1182	25.0876	24.9218	24.978
ENSG00000010017	17.3816	17.2156	17.5445	16.8668	15.8865	17.155	19.9455	19.7261	19.916	NaN	NaN	NaN
ENSG00000010030	NaN	NaN	NaN	NaN	NaN	NaN	NaN	NaN	NaN	NaN	NaN	NaN
ENSG00000010072	NaN	NaN	NaN	NaN	NaN	NaN	NaN	NaN	NaN	NaN	NaN	NaN
ENSG00000010165	18.4199	18.9154	19.1922	18.9142	18.5879	19.2121	22.1152	22.0645	22.0457	22.0322	21.9763	21.889
ENSG00000010219	NaN	NaN	NaN	NaN	NaN	NaN	NaN	NaN	NaN	NaN	NaN	NaN
ENSG00000010244	21.4838	21.5654	21.7581	22.2148	21.5835	22.4165	23.4466	23.5823	23.498	23.6378	23.7388	23.5819
ENSG00000010256	22.3213	22.431	22.3167	22.575	21.7458	22.8792	24.9569	24.7818	24.7394	24.7287	24.6457	25.1054
ENSG00000010270	NaN	NaN	NaN	NaN	NaN	NaN	NaN	NaN	NaN	NaN	NaN	NaN
ENSG00000010278	20.4638	20.6038	20.569	21.2554	19.7578	20.856	20.887	20.9848	21.1366	20.8438	20.8306	20.9034
ENSG00000010282	NaN	NaN	NaN	NaN	NaN	NaN	NaN	NaN	NaN	NaN	NaN	NaN
ENSG00000010292	22.113	22.1898	22.4775	22.8394	22.6936	22.9465	26.4251	26.4466	26.4578	26.9015	26.9245	26.8501
ENSG00000010295	NaN	NaN	NaN	NaN	NaN	NaN	NaN	NaN	NaN	NaN	NaN	NaN
ENSG00000010310	NaN	NaN	NaN	NaN	NaN	NaN	NaN	NaN	NaN	NaN	NaN	NaN
ENSG00000010318	NaN	NaN	NaN	NaN	NaN	NaN	NaN	NaN	NaN	NaN	NaN	NaN
ENSG00000010319	NaN	NaN	NaN	NaN	NaN	NaN	NaN	NaN	NaN	NaN	NaN	NaN
ENSG00000010322	NaN	NaN	NaN	NaN	NaN	NaN	NaN	NaN	NaN	NaN	NaN	NaN
ENSG00000010327	NaN	NaN	NaN	NaN	NaN	NaN	NaN	NaN	NaN	NaN	NaN	NaN
ENSG00000010361	NaN	NaN	NaN	NaN	NaN	NaN	NaN	NaN	NaN	NaN	NaN	NaN
ENSG00000010379	19.4148	19.8062	19.698	20.3275	19.7074	20.4482	NaN	NaN	NaN	NaN	NaN	NaN
ENSG00000010404	NaN	NaN	NaN	NaN	NaN	NaN	NaN	NaN	NaN	NaN	NaN	NaN
ENSG00000010438	NaN	NaN	NaN	NaN	NaN	NaN	NaN	NaN	NaN	NaN	NaN	NaN
ENSG00000010539	NaN	NaN	NaN	NaN	NaN	NaN	NaN	NaN	NaN	NaN	NaN	NaN
ENSG00000010610	NaN	NaN	NaN	NaN	NaN	NaN	NaN	NaN	NaN	NaN	NaN	NaN
ENSG00000010626	NaN	NaN	NaN	NaN	NaN	NaN	NaN	NaN	NaN	NaN	NaN	NaN
ENSG00000010671	17.813	18.7465	18.9965	18.7257	18.3232	19.3923	NaN	NaN	NaN	NaN	NaN	NaN
ENSG00000010704	NaN	NaN	NaN	NaN	NaN	NaN	NaN	NaN	NaN	NaN	NaN	NaN
ENSG00000010803	NaN	NaN	NaN	NaN	NaN	NaN	NaN	NaN	NaN	NaN	NaN	NaN
ENSG00000010810	18.0169	17.8203	18.0605	18.1337	16.9841	16.9486	NaN	NaN	NaN	NaN	NaN	NaN
ENSG00000010818	NaN	NaN	NaN	NaN	NaN	NaN	NaN	NaN	NaN	NaN	NaN	NaN
ENSG00000010932	NaN	NaN	NaN	NaN	NaN	NaN	NaN	NaN	NaN	NaN	NaN	NaN
ENSG00000011007	16.7619	17.9852	17.7204	17.5536	17.438	17.5068	20.3302	20.9993	20.7028	20.7372	20.7177	20.4231
ENSG00000011009	NaN	NaN	NaN	NaN	NaN	NaN	NaN	NaN	NaN	NaN	NaN	NaN
ENSG00000011021	NaN	NaN	NaN	NaN	NaN	NaN	NaN	NaN	NaN	NaN	NaN	NaN
ENSG00000011028	NaN	NaN	NaN	NaN	NaN	NaN	NaN	NaN	NaN	NaN	NaN	NaN
ENSG00000011052	23.0964	23.2094	23.2708	23.465	23.0285	23.8638	25.216	25.6449	25.5564	25.1763	25.6601	25.3615
ENSG00000011083	NaN	NaN	NaN	NaN	NaN	NaN	NaN	NaN	NaN	NaN	NaN	NaN
ENSG00000011105	NaN	NaN	NaN	NaN	NaN	NaN	NaN	NaN	NaN	NaN	NaN	NaN
ENSG00000011114	NaN	NaN	NaN	NaN	NaN	NaN	NaN	NaN	NaN	NaN	NaN	NaN
ENSG00000011132	NaN	NaN	NaN	NaN	NaN	NaN	NaN	NaN	NaN	NaN	NaN	NaN
ENSG00000011143	NaN	NaN	NaN	NaN	NaN	NaN	NaN	NaN	NaN	NaN	NaN	NaN
ENSG00000011198	NaN	NaN	NaN	NaN	NaN	NaN	NaN	NaN	NaN	NaN	NaN	NaN
ENSG00000011201	NaN	NaN	NaN	NaN	NaN	NaN	NaN	NaN	NaN	NaN	NaN	NaN
ENSG00000011243	17.4024	18.0062	18.0782	18.9563	18.2693	18.6118	20.6299	20.3867	20.897	20.72	20.7731	20.7412
ENSG00000011258	NaN	NaN	NaN	NaN	NaN	NaN	NaN	NaN	NaN	NaN	NaN	NaN
ENSG00000011260	20.728	21.2612	21.2098	21.2787	21.1536	21.1845	23.8829	23.96	23.8975	23.8671	24.0525	23.5037
ENSG00000011275	16.6382	16.0999	17.0375	16.8453	16.5281	17.3127	20.124	20.0246	20.4027	19.9762	20.3936	20.1566
ENSG00000011295	NaN	NaN	NaN	NaN	NaN	NaN	NaN	NaN	NaN	NaN	NaN	NaN
ENSG00000011304	22.7957	22.9848	22.8197	23.512	23.3656	23.8323	25.3574	25.3242	25.3059	25.2213	25.3241	25.3899
ENSG00000011332	NaN	NaN	NaN	NaN	NaN	NaN	NaN	NaN	NaN	NaN	NaN	NaN
ENSG00000011347	NaN	NaN	NaN	NaN	NaN	NaN	NaN	NaN	NaN	NaN	NaN	NaN
ENSG00000011376	17.6095	18.2524	18.5865	16.5673	17.1865	17.7651	21.4458	21.3835	21.2789	20.9454	21.0283	20.7591
ENSG00000011405	18.3651	18.4335	18.5727	18.7145	18.279	18.5036	23.1233	23.0439	22.93	22.8939	22.7916	22.7242
ENSG00000011422	18.44	17.8858	18.4098	17.8141	17.2977	18.5781	NaN	NaN	NaN	NaN	NaN	NaN
ENSG00000011426	20.7371	20.6308	20.7818	22.8698	22.2261	22.8861	24.6586	24.8068	24.8298	26.3047	26.358	25.9739
ENSG00000011451	17.4287	17.6109	14.6645	17.2463	16.4648	16.8874	21.5434	21.8747	NaN	21.3001	21.4021	21.0908
ENSG00000011454	18.6299	18.6659	19.1398	19.5476	18.4088	19.6814	22.4171	22.3701	22.4771	22.4914	22.4383	22.3103
ENSG00000011465	NaN	NaN	NaN	NaN	NaN	NaN	NaN	NaN	NaN	NaN	NaN	NaN
ENSG00000011478	NaN	NaN	NaN	NaN	NaN	NaN	NaN	NaN	NaN	NaN	NaN	NaN
ENSG00000011485	18.6998	18.9229	19.0054	19.3087	18.555	19.6297	21.6026	21.8108	21.6173	21.7367	21.7013	22.048
ENSG00000011523	NaN	NaN	NaN	NaN	NaN	NaN	NaN	NaN	NaN	NaN	NaN	NaN
ENSG00000011566	NaN	NaN	NaN	NaN	NaN	NaN	NaN	NaN	NaN	NaN	NaN	NaN
ENSG00000011590	NaN	NaN	NaN	NaN	NaN	NaN	NaN	NaN	NaN	NaN	NaN	NaN
ENSG00000011600	NaN	NaN	NaN	NaN	NaN	NaN	NaN	NaN	NaN	NaN	NaN	NaN
ENSG00000011638	NaN	NaN	NaN	NaN	NaN	NaN	NaN	NaN	NaN	NaN	NaN	NaN
ENSG00000011677	NaN	NaN	NaN	NaN	NaN	NaN	NaN	NaN	NaN	NaN	NaN	NaN
ENSG00000012048	16.0447	16.4488	16.5564	15.488	15.0981	15.9488	20.4245	20.4257	20.8422	20.6386	20.4335	19.9378
ENSG00000012061	NaN	NaN	NaN	NaN	NaN	NaN	NaN	NaN	NaN	NaN	NaN	NaN
ENSG00000012124	NaN	NaN	NaN	NaN	NaN	NaN	NaN	NaN	NaN	NaN	NaN	NaN
ENSG00000012174	18.9731	19.0796	18.9561	18.7639	18.6336	19.2384	NaN	NaN	NaN	NaN	NaN	NaN
ENSG00000012211	NaN	NaN	NaN	NaN	NaN	NaN	NaN	NaN	NaN	NaN	NaN	NaN
ENSG00000012223	NaN	NaN	NaN	NaN	NaN	NaN	NaN	NaN	NaN	NaN	NaN	NaN
ENSG00000012232	NaN	NaN	NaN	NaN	NaN	NaN	NaN	NaN	NaN	NaN	NaN	NaN
ENSG00000012504	NaN	NaN	NaN	NaN	NaN	NaN	NaN	NaN	NaN	NaN	NaN	NaN
ENSG00000012660	NaN	NaN	NaN	NaN	NaN	NaN	NaN	NaN	NaN	NaN	NaN	NaN
ENSG00000012779	NaN	NaN	NaN	NaN	NaN	NaN	NaN	NaN	NaN	NaN	NaN	NaN
ENSG00000012817	19.6246	19.5384	19.9275	20.1113	19.4202	20.457	NaN	NaN	NaN	NaN	NaN	NaN
ENSG00000012822	17.6204	17.3762	17.5461	19.0692	17.8589	19.2749	20.808	20.8959	20.9638	21.5078	21.3193	21.4198
ENSG00000012963	16.7876	17.0434	17.2357	17.1933	16.6799	17.4647	NaN	NaN	NaN	NaN	19.5257	19.5155
ENSG00000012983	NaN	NaN	NaN	NaN	NaN	NaN	NaN	NaN	NaN	NaN	NaN	NaN
ENSG00000013016	NaN	NaN	NaN	NaN	NaN	NaN	NaN	NaN	NaN	NaN	NaN	NaN
ENSG00000013275	22.3391	21.4541	22.9668	22.6085	21.1101	22.2559	25.0038	24.9005	25.0685	24.6937	24.8999	24.8117
ENSG00000013288	NaN	NaN	NaN	NaN	NaN	NaN	NaN	NaN	NaN	NaN	NaN	NaN
ENSG00000013293	NaN	NaN	NaN	NaN	NaN	NaN	NaN	NaN	NaN	NaN	NaN	NaN
ENSG00000013297	NaN	NaN	NaN	NaN	NaN	NaN	NaN	NaN	NaN	NaN	NaN	NaN
ENSG00000013306	17.8217	17.6667	18.7384	17.8501	18.0638	18.1043	20.4215	20.3609	20.4835	20.1224	20.4045	20.3142
ENSG00000013364	20.4055	20.0988	20.4839	20.3426	19.6273	20.862	23.572	23.665	23.6248	23.4107	23.4184	23.7534
ENSG00000013374	16.6239	16.669	18.6883	17.6785	18.0712	16.7853	NaN	NaN	NaN	21.4145	21.0949	NaN
ENSG00000013375	15.7655	16.3106	14.6288	NaN	16.7504	17.5892	NaN	NaN	NaN	NaN	19.8047	20.1567
ENSG00000013392	NaN	NaN	NaN	NaN	NaN	NaN	NaN	NaN	NaN	NaN	NaN	NaN
ENSG00000013441	NaN	NaN	NaN	NaN	NaN	NaN	NaN	NaN	NaN	NaN	NaN	NaN
ENSG00000013503	17.7643	17.4921	18.1297	18.0954	17.3027	18.437	21.1173	20.9779	21.2209	21.6269	21.1319	21.7401
ENSG00000013523	NaN	NaN	NaN	NaN	NaN	NaN	NaN	NaN	NaN	NaN	NaN	NaN
ENSG00000013561	NaN	NaN	NaN	NaN	NaN	NaN	NaN	NaN	NaN	NaN	NaN	NaN
ENSG00000013563	NaN	NaN	NaN	NaN	NaN	NaN	NaN	NaN	NaN	NaN	NaN	NaN
ENSG00000013573	17.4891	18.6214	17.8526	17.8006	16.6623	17.2929	20.9063	20.845	20.7697	20.5899	20.7549	20.7591
ENSG00000013583	19.1317	19.2595	18.9457	17.0878	18.7576	18.9929	20.4077	20.6252	20.238	NaN	21.0063	20.2375
ENSG00000013588	22.7995	22.7793	21.2892	21.3028	22.558	20.8725	23.3321	23.4758	23.6939	NaN	23.1083	23.0773
ENSG00000013619	NaN	NaN	NaN	NaN	NaN	NaN	NaN	NaN	NaN	NaN	NaN	NaN
ENSG00000013725	NaN	NaN	NaN	NaN	NaN	NaN	NaN	NaN	NaN	NaN	NaN	NaN
ENSG00000013810	18.481	18.7556	18.3839	21.2407	20.3186	20.8381	22.1671	22.2919	22.0605	23.7432	23.7118	23.4114
ENSG00000014123	18.6246	18.5721	18.927	19.0253	18.1473	18.9833	22.1761	22.1935	22.125	22.0326	21.9341	22.1803
ENSG00000014138	18.8266	18.6769	18.7332	18.3723	18.1677	18.823	21.3505	21.2077	20.9491	20.7885	20.7735	20.8939
ENSG00000014164	17.7619	17.8384	18.1309	18.1811	17.1316	18.5457	21.5437	21.4738	21.4601	21.6671	21.3935	21.4921
ENSG00000014216	20.8518	20.1415	19.7294	20.8167	19.6694	21.2081	23.4227	23.3013	23.2466	23.1745	23.3655	23.8407
ENSG00000014257	NaN	NaN	NaN	NaN	NaN	NaN	NaN	NaN	NaN	NaN	NaN	NaN
ENSG00000014641	21.6662	21.9638	21.8805	22.2114	21.6948	22.5087	23.7947	23.878	23.9186	23.9079	23.9367	24.0103
ENSG00000014824	17.0891	16.3098	17.7077	NaN	15.5133	16.0512	19.6677	NaN	20.4721	NaN	NaN	NaN
ENSG00000014914	NaN	NaN	NaN	NaN	NaN	NaN	NaN	NaN	NaN	NaN	NaN	NaN
ENSG00000014919	19.8567	20.2132	19.7824	19.5214	18.8395	20.342	22.3308	22.0124	22.1095	21.8146	21.8587	22.077
ENSG00000015133	NaN	NaN	NaN	NaN	NaN	NaN	NaN	NaN	NaN	NaN	NaN	NaN
ENSG00000015153	NaN	NaN	NaN	NaN	NaN	NaN	NaN	NaN	NaN	NaN	NaN	NaN
ENSG00000015171	NaN	NaN	NaN	NaN	NaN	NaN	NaN	NaN	NaN	NaN	NaN	NaN
ENSG00000015285	NaN	NaN	NaN	NaN	NaN	NaN	NaN	NaN	NaN	NaN	NaN	NaN
ENSG00000015413	NaN	NaN	NaN	NaN	NaN	NaN	NaN	NaN	NaN	NaN	NaN	NaN
ENSG00000015475	NaN	NaN	NaN	NaN	NaN	NaN	NaN	NaN	NaN	NaN	NaN	NaN
ENSG00000015479	23.2293	23.646	23.3119	23.218	22.9805	23.0672	26.3928	26.4628	26.5679	26.228	26.3656	26.1644
ENSG00000015520	17.1359	17.5322	17.4725	17.3933	17.2971	17.8462	NaN	NaN	NaN	NaN	NaN	NaN
ENSG00000015532	NaN	NaN	NaN	NaN	NaN	NaN	NaN	NaN	NaN	NaN	NaN	NaN
ENSG00000015568	19.7466	20.0546	19.9722	19.8739	19.2549	20.0724	21.1577	21.062	NaN	NaN	NaN	NaN
ENSG00000015592	NaN	NaN	NaN	NaN	NaN	NaN	NaN	NaN	NaN	NaN	NaN	NaN
ENSG00000015676	NaN	NaN	NaN	NaN	NaN	NaN	NaN	NaN	NaN	NaN	NaN	NaN
ENSG00000016082	NaN	NaN	NaN	NaN	NaN	NaN	NaN	NaN	NaN	NaN	NaN	NaN
ENSG00000016391	NaN	NaN	NaN	NaN	NaN	NaN	NaN	NaN	NaN	NaN	NaN	NaN
ENSG00000016402	NaN	NaN	NaN	NaN	NaN	NaN	NaN	NaN	NaN	NaN	NaN	NaN
ENSG00000016490	NaN	NaN	NaN	NaN	NaN	NaN	NaN	NaN	NaN	NaN	NaN	NaN
ENSG00000016602	NaN	NaN	NaN	NaN	NaN	NaN	NaN	NaN	NaN	NaN	NaN	NaN
ENSG00000016864	18.01	17.8905	17.575	17.7353	17.8817	18.496	20.7387	20.4979	20.1051	20.2461	20.412	20.526
ENSG00000017260	19.4198	19.9128	19.8629	19.2431	18.4918	20.0301	22.8743	23.1303	23.1587	22.4956	22.7306	22.5455
ENSG00000017373	NaN	NaN	NaN	NaN	NaN	NaN	NaN	NaN	NaN	NaN	NaN	NaN
ENSG00000017427	NaN	NaN	NaN	NaN	NaN	NaN	NaN	NaN	NaN	NaN	NaN	NaN
ENSG00000017483	22.5601	22.752	22.7123	22.6631	22.1346	22.9941	24.8629	24.8883	24.8458	24.5937	24.6064	24.394
ENSG00000017621	NaN	NaN	NaN	NaN	NaN	NaN	NaN	NaN	NaN	NaN	NaN	NaN
ENSG00000017797	NaN	NaN	NaN	NaN	NaN	NaN	NaN	NaN	NaN	NaN	NaN	NaN
ENSG00000018189	NaN	NaN	NaN	NaN	NaN	NaN	NaN	NaN	NaN	NaN	NaN	NaN
ENSG00000018236	NaN	NaN	NaN	NaN	NaN	NaN	NaN	NaN	NaN	NaN	NaN	NaN
ENSG00000018280	NaN	NaN	NaN	NaN	NaN	NaN	NaN	NaN	NaN	NaN	NaN	NaN
ENSG00000018408	NaN	NaN	NaN	NaN	NaN	NaN	NaN	NaN	NaN	NaN	NaN	NaN
ENSG00000018510	20.6332	20.8039	20.9764	21.5615	20.6683	21.5538	23.8702	23.8634	23.9153	24.2545	24.1261	24.117
ENSG00000018610	18.471	17.2173	17.463	18.2201	18.514	17.5651	NaN	NaN	NaN	NaN	NaN	NaN
ENSG00000018625	24.2461	24.3396	24.3052	24.3843	24.2916	24.4681	NaN	NaN	NaN	NaN	NaN	NaN
ENSG00000018699	16.7373	17.8225	16.3287	17.7653	17.4184	15.5016	NaN	NaN	NaN	21.1267	20.5571	NaN
ENSG00000018869	NaN	NaN	NaN	NaN	NaN	NaN	NaN	NaN	NaN	NaN	NaN	NaN
ENSG00000019102	NaN	NaN	NaN	NaN	NaN	NaN	NaN	NaN	NaN	NaN	NaN	NaN
ENSG00000019144	NaN	NaN	NaN	NaN	NaN	NaN	NaN	NaN	NaN	NaN	NaN	NaN
ENSG00000019169	NaN	NaN	NaN	NaN	NaN	NaN	NaN	NaN	NaN	NaN	NaN	NaN
ENSG00000019186	NaN	NaN	NaN	NaN	NaN	NaN	NaN	NaN	NaN	NaN	NaN	NaN
ENSG00000019485	NaN	NaN	NaN	NaN	NaN	NaN	NaN	NaN	NaN	NaN	NaN	NaN
ENSG00000019505	NaN	NaN	NaN	NaN	NaN	NaN	NaN	NaN	NaN	NaN	NaN	NaN
ENSG00000019549	NaN	NaN	NaN	NaN	NaN	NaN	NaN	NaN	NaN	NaN	NaN	NaN
ENSG00000019582	NaN	NaN	NaN	NaN	NaN	NaN	NaN	NaN	NaN	NaN	NaN	NaN
ENSG00000019991	NaN	NaN	NaN	NaN	NaN	NaN	NaN	NaN	NaN	NaN	NaN	NaN
ENSG00000019995	NaN	NaN	NaN	NaN	NaN	NaN	NaN	NaN	NaN	NaN	NaN	NaN
ENSG00000020129	18.3223	18.1899	18.5205	18.4937	17.1931	18.6967	21.3226	21.3659	21.177	21.1299	21.0331	20.9125
ENSG00000020181	NaN	NaN	NaN	NaN	NaN	NaN	NaN	NaN	NaN	NaN	NaN	NaN
ENSG00000020256	NaN	NaN	NaN	NaN	NaN	NaN	NaN	NaN	NaN	NaN	NaN	NaN
ENSG00000020426	18.9603	18.5103	19.2298	19.6291	18.3729	18.2126	20.986	20.725	21.0044	21.0103	20.9868	20.8495
ENSG00000020577	NaN	NaN	NaN	NaN	NaN	NaN	NaN	NaN	NaN	NaN	NaN	NaN
ENSG00000020633	NaN	NaN	NaN	NaN	NaN	NaN	NaN	NaN	NaN	NaN	NaN	NaN
ENSG00000020922	17.4987	17.6877	18.7153	18.9295	16.7811	19.2075	21.0042	21.5194	21.4358	21.2128	21.4509	21.3008
ENSG00000021300	NaN	NaN	NaN	NaN	NaN	NaN	NaN	NaN	NaN	NaN	NaN	NaN
ENSG00000021355	20.3629	20.1097	20.3895	21.545	21.1996	22.2474	22.8482	22.998	23.0133	23.2911	23.4864	23.4886
ENSG00000021461	NaN	NaN	NaN	NaN	NaN	NaN	NaN	NaN	NaN	NaN	NaN	NaN
ENSG00000021488	NaN	NaN	NaN	NaN	NaN	NaN	NaN	NaN	NaN	NaN	NaN	NaN
ENSG00000021574	NaN	NaN	NaN	NaN	NaN	NaN	NaN	NaN	NaN	NaN	NaN	NaN
ENSG00000021645	NaN	NaN	NaN	NaN	NaN	NaN	NaN	NaN	NaN	NaN	NaN	NaN
ENSG00000021762	16.7284	16.2641	16.5484	16.796	15.5608	15.9503	19.9536	19.889	20.165	NaN	NaN	NaN
ENSG00000021776	19.8656	19.8075	19.9708	20.3793	19.271	20.6528	23.7827	23.8137	23.8086	23.9036	23.7028	23.6526
ENSG00000021826	23.3307	23.7984	23.6941	23.4153	23.0187	23.2287	27.8376	27.8381	27.8851	27.4485	27.3532	27.2903
ENSG00000021852	NaN	NaN	NaN	NaN	NaN	NaN	NaN	NaN	NaN	NaN	NaN	NaN
ENSG00000022267	16.8906	16.1783	16.6913	18.0538	17.3159	17.9228	NaN	NaN	NaN	NaN	NaN	NaN
ENSG00000022277	19.132	19.0599	19.3853	17.816	18.7361	18.0856	21.4566	21.3102	21.5584	NaN	NaN	NaN
ENSG00000022355	NaN	NaN	NaN	NaN	NaN	NaN	NaN	NaN	NaN	NaN	NaN	NaN
ENSG00000022556	NaN	NaN	NaN	NaN	NaN	NaN	NaN	NaN	NaN	NaN	NaN	NaN
ENSG00000022567	NaN	NaN	NaN	NaN	NaN	NaN	NaN	NaN	NaN	NaN	NaN	NaN
ENSG00000022840	NaN	NaN	NaN	NaN	NaN	NaN	NaN	NaN	NaN	NaN	NaN	NaN
ENSG00000022976	NaN	NaN	NaN	NaN	NaN	NaN	NaN	NaN	NaN	NaN	NaN	NaN
ENSG00000023041	NaN	NaN	NaN	NaN	NaN	NaN	NaN	NaN	NaN	NaN	NaN	NaN
ENSG00000023171	17.0148	16.7784	16.8704	16.527	15.9359	16.622	NaN	NaN	NaN	19.5654	NaN	19.5693
ENSG00000023191	20.0483	20.1357	20	20.5131	20.0031	21.4824	22.8804	22.8615	22.7627	22.916	23.0804	23.4913
ENSG00000023228	20.7676	20.5568	20.67	21.0253	20.2787	21.3999	23.9302	23.8837	23.8737	24.0642	23.8226	24.0455
ENSG00000023287	17.0407	16.9216	17.2837	16.6105	15.81	16.7271	21.1494	21.3383	21.5808	20.8993	20.608	20.562
ENSG00000023318	20.2734	20.1309	20.2809	20.1297	19.4506	20.7697	22.4667	22.1887	22.2874	21.9963	21.8457	22.4079
ENSG00000023330	19.5928	19.896	19.6538	19.8101	18.6841	20.2706	22.6572	22.687	22.7112	22.5033	22.7428	22.5162
ENSG00000023445	NaN	NaN	NaN	NaN	NaN	NaN	NaN	NaN	NaN	NaN	NaN	NaN
ENSG00000023516	NaN	NaN	NaN	NaN	NaN	NaN	NaN	NaN	NaN	NaN	NaN	NaN
ENSG00000023572	NaN	NaN	NaN	NaN	NaN	NaN	NaN	NaN	NaN	NaN	NaN	NaN
ENSG00000023608	17.7251	17.7097	17.47	19.282	18.7598	19.3882	20.7785	20.6278	20.5589	21.0896	21.3801	20.864
ENSG00000023697	17.3395	18.0383	17.4502	18.4828	17.262	18.9548	20.1881	20.1674	20.0507	20.1341	19.9479	20.2866
ENSG00000023734	21.9562	22.3897	22.3349	22.5843	21.9779	22.4635	24.6486	24.5716	24.7342	24.5114	24.4956	24.5508
ENSG00000023839	19.4103	19.0327	19.6643	19.5546	18.371	19.3715	23.3054	23.1532	23.2571	22.9209	22.7891	22.7456
ENSG00000023892	NaN	NaN	NaN	NaN	NaN	NaN	NaN	NaN	NaN	NaN	NaN	NaN
ENSG00000023902	NaN	NaN	NaN	NaN	NaN	NaN	NaN	NaN	NaN	NaN	NaN	NaN
ENSG00000023909	20.1282	19.8065	20.3892	20.5357	19.429	20.8228	21.5475	21.2644	21.5179	21.2431	21.3039	21.246
ENSG00000024048	18.8348	18.4112	18.7658	17.2875	17.8756	18.6454	22.8001	22.6319	22.5205	22.1199	22.5851	22.4952
ENSG00000024422	20.4953	21.1867	21.0776	19.4584	20.5163	19.8322	23.7066	23.7406	23.7444	23.2003	23.4308	22.963
ENSG00000024526	17.8474	17.3497	17.7942	20.6777	20.0584	20.6459	22.0409	21.4804	21.6906	23.7101	23.7181	23.7789
ENSG00000024862	NaN	NaN	NaN	NaN	NaN	NaN	NaN	NaN	NaN	NaN	NaN	NaN
ENSG00000025039	NaN	NaN	NaN	NaN	NaN	NaN	NaN	NaN	NaN	NaN	NaN	NaN
ENSG00000025156	16.9769	16.4701	17.0867	16.4442	15.4508	15.7559	NaN	NaN	NaN	NaN	NaN	NaN
ENSG00000025293	17.9783	17.7836	17.3484	18.3352	18.2079	18.3144	21.2236	21.6779	20.5459	21.3021	21.7397	20.8274
ENSG00000025423	NaN	NaN	NaN	NaN	NaN	NaN	NaN	NaN	NaN	NaN	NaN	NaN
ENSG00000025434	NaN	NaN	NaN	NaN	NaN	NaN	NaN	NaN	NaN	NaN	NaN	NaN
ENSG00000025708	NaN	NaN	NaN	NaN	NaN	NaN	NaN	NaN	NaN	NaN	NaN	NaN
ENSG00000025770	NaN	NaN	NaN	NaN	NaN	NaN	NaN	NaN	NaN	NaN	NaN	NaN
ENSG00000025772	20.9442	20.8481	20.9324	21.4758	20.7388	21.4263	22.9835	22.9877	22.8368	22.9844	22.865	22.937
ENSG00000025796	21.372	21.2151	21.3675	21.3329	20.6064	21.9835	24.6808	24.4048	24.5565	24.3794	24.1243	24.4022
ENSG00000025800	19.7004	20.0982	20.2644	20.3339	19.8012	20.7996	22.1733	22.6336	22.7812	22.5664	22.7195	22.5202
ENSG00000026025	25.0175	24.9644	25.1209	25.0666	24.5577	25.4617	27.8077	28.1792	28.2932	28.0998	27.597	27.5672
ENSG00000026036	NaN	NaN	NaN	NaN	NaN	NaN	NaN	NaN	NaN	NaN	NaN	NaN
ENSG00000026103	NaN	NaN	NaN	NaN	NaN	NaN	NaN	NaN	NaN	NaN	NaN	NaN
ENSG00000026297	NaN	NaN	NaN	NaN	NaN	NaN	NaN	NaN	NaN	NaN	NaN	NaN
ENSG00000026508	22.153	22.077	22.4512	22.4723	21.6302	22.5638	24.8323	24.7651	24.9745	24.8232	24.6935	24.6584
ENSG00000026559	NaN	NaN	NaN	NaN	NaN	NaN	NaN	NaN	NaN	NaN	NaN	NaN
ENSG00000026652	NaN	NaN	NaN	NaN	NaN	NaN	NaN	NaN	NaN	NaN	NaN	NaN
ENSG00000026751	NaN	NaN	NaN	NaN	NaN	NaN	NaN	NaN	NaN	NaN	NaN	NaN
ENSG00000026950	NaN	NaN	NaN	NaN	NaN	NaN	NaN	NaN	NaN	NaN	NaN	NaN
ENSG00000027001	16.2324	16.2846	16.1573	16.1801	16.9347	15.294	NaN	19.9641	19.8655	19.7488	19.5649	NaN
ENSG00000027075	NaN	NaN	NaN	NaN	NaN	NaN	NaN	NaN	NaN	NaN	NaN	NaN
ENSG00000027644	NaN	NaN	NaN	NaN	NaN	NaN	NaN	NaN	NaN	NaN	NaN	NaN
ENSG00000027697	NaN	NaN	NaN	NaN	NaN	NaN	NaN	NaN	NaN	NaN	NaN	NaN
ENSG00000027847	NaN	NaN	NaN	NaN	NaN	NaN	NaN	NaN	NaN	NaN	NaN	NaN
ENSG00000027869	NaN	NaN	NaN	NaN	NaN	NaN	NaN	NaN	NaN	NaN	NaN	NaN
ENSG00000028116	16.6859	16.6519	16.3432	15.9636	16.9023	NaN	NaN	NaN	NaN	NaN	NaN	NaN
ENSG00000028137	NaN	NaN	NaN	NaN	NaN	NaN	NaN	NaN	NaN	NaN	NaN	NaN
ENSG00000028203	16.1448	16.3571	15.7688	NaN	15.1565	15.8808	NaN	NaN	NaN	NaN	NaN	NaN
ENSG00000028277	16.7077	17.2577	17.8503	18.5	17.3611	17.3112	NaN	NaN	NaN	20.011	19.3617	NaN
ENSG00000028310	NaN	NaN	NaN	NaN	NaN	NaN	NaN	NaN	NaN	NaN	NaN	NaN
ENSG00000028528	20.3046	20.4491	20.7137	20.9882	20.0446	20.9209	23.277	23.197	23.1504	23.307	22.9261	23.1923
ENSG00000028839	NaN	NaN	NaN	NaN	NaN	NaN	NaN	NaN	NaN	NaN	NaN	NaN
ENSG00000029153	NaN	NaN	NaN	NaN	NaN	NaN	NaN	NaN	NaN	NaN	NaN	NaN
ENSG00000029363	20.4293	20.5148	20.7254	20.0238	19.84	20.541	23.5755	23.5619	23.675	23.1776	23.2587	23.0825
ENSG00000029364	NaN	NaN	NaN	NaN	NaN	NaN	NaN	NaN	NaN	NaN	NaN	NaN
ENSG00000029534	NaN	NaN	NaN	NaN	NaN	NaN	NaN	NaN	NaN	NaN	NaN	NaN
ENSG00000029559	NaN	NaN	NaN	NaN	NaN	NaN	NaN	NaN	NaN	NaN	NaN	NaN
ENSG00000029639	16.8342	17.1378	18.2894	16.8104	16.3674	18.5992	19.8397	19.6618	19.632	19.6753	19.6688	20.5938
ENSG00000029725	17.2192	17.2234	17.23	16.8064	17.2873	17.8952	21.1174	20.9466	20.7562	20.6475	21.2203	20.7668
ENSG00000029993	NaN	NaN	NaN	NaN	NaN	NaN	NaN	NaN	NaN	NaN	NaN	NaN
ENSG00000030066	21.402	21.6325	21.3659	21.6394	21.4381	21.9382	25.294	25.2764	25.2762	25.4061	25.3096	25.5386
ENSG00000030110	NaN	NaN	NaN	NaN	NaN	NaN	NaN	NaN	NaN	NaN	NaN	NaN
ENSG00000030304	NaN	NaN	NaN	NaN	NaN	NaN	NaN	NaN	NaN	NaN	NaN	NaN
ENSG00000030419	NaN	NaN	NaN	NaN	NaN	NaN	NaN	NaN	NaN	NaN	NaN	NaN
ENSG00000030582	20.9706	20.3322	21.0164	20.2425	19.7569	20.5917	23.001	22.8519	22.9045	22.6218	22.4583	22.5392
ENSG00000031003	NaN	NaN	NaN	NaN	NaN	NaN	NaN	NaN	NaN	NaN	NaN	NaN
ENSG00000031081	NaN	NaN	NaN	NaN	NaN	NaN	NaN	NaN	NaN	NaN	NaN	NaN
ENSG00000031691	16.6096	17.3655	16.967	16.658	NaN	16.4836	NaN	NaN	NaN	NaN	NaN	NaN
ENSG00000031698	20.6849	20.3434	20.2475	20.7379	20.3618	21.241	23.6018	23.2398	23.384	23.2942	23.337	23.701
ENSG00000031823	NaN	NaN	NaN	NaN	NaN	NaN	NaN	NaN	NaN	NaN	NaN	NaN
ENSG00000032219	NaN	NaN	NaN	NaN	NaN	NaN	NaN	NaN	NaN	NaN	NaN	NaN
ENSG00000032389	NaN	NaN	NaN	NaN	NaN	NaN	NaN	NaN	NaN	NaN	NaN	NaN
ENSG00000032444	19.1201	19.4336	19.3616	19.6341	18.626	19.7763	23.2009	23.1692	23.2251	23.4413	23.2866	23.1717
ENSG00000032742	NaN	NaN	NaN	NaN	NaN	NaN	NaN	NaN	NaN	NaN	NaN	NaN
ENSG00000033011	18.7372	19.1837	19.1952	18.6617	18.1558	17.9224	20.9073	20.8932	20.6443	20.8149	20.8873	20.6776
ENSG00000033030	NaN	NaN	NaN	NaN	NaN	NaN	NaN	NaN	NaN	NaN	NaN	NaN
ENSG00000033050	21.564	21.8014	21.7879	22.4754	21.7458	22.6317	24.5133	24.7226	24.901	25.2186	25.1687	25.2508
ENSG00000033100	17.3196	18.626	18.1939	17.5865	17.4564	18.1549	21.2332	21.5181	21.4899	21.4523	21.5973	21.3674
ENSG00000033122	NaN	NaN	NaN	NaN	NaN	NaN	NaN	NaN	NaN	NaN	NaN	NaN
ENSG00000033170	NaN	NaN	NaN	NaN	NaN	NaN	NaN	NaN	NaN	NaN	NaN	NaN
ENSG00000033178	18.2375	18.3124	18.4463	19.1161	18.7961	19.3495	22.4005	22.2012	22.3196	22.4661	22.4398	22.4143
ENSG00000033327	NaN	NaN	NaN	NaN	NaN	NaN	NaN	NaN	NaN	NaN	NaN	NaN
ENSG00000033627	19.8772	20.0729	20.2189	20.3071	19.2572	20.6317	23.1124	23.1342	23.0901	22.8048	22.6716	22.7871
ENSG00000033800	16.9596	18.7769	17.053	17.8657	18.8886	17.9504	NaN	NaN	NaN	NaN	NaN	NaN
ENSG00000033867	NaN	NaN	NaN	NaN	NaN	NaN	NaN	NaN	NaN	NaN	NaN	NaN
ENSG00000034053	NaN	NaN	NaN	NaN	NaN	NaN	NaN	NaN	NaN	NaN	NaN	NaN
ENSG00000034152	17.2453	15.7303	17.5444	16.4591	16.5715	16.5229	NaN	NaN	NaN	NaN	NaN	NaN
ENSG00000034239	NaN	NaN	NaN	NaN	NaN	NaN	NaN	NaN	NaN	NaN	NaN	NaN
ENSG00000034510	23.1293	23.6545	23.9146	23.9329	23.4903	23.2276	22.209	22.5566	22.8254	22.5207	22.6991	22.0297
ENSG00000034533	NaN	NaN	NaN	NaN	NaN	NaN	NaN	NaN	NaN	NaN	NaN	NaN
ENSG00000034677	NaN	NaN	NaN	NaN	NaN	NaN	NaN	NaN	NaN	NaN	NaN	NaN
ENSG00000034693	17.4221	18.1054	18.6353	NaN	17.455	18.9708	NaN	NaN	NaN	NaN	NaN	NaN
ENSG00000034713	NaN	NaN	NaN	NaN	NaN	NaN	NaN	NaN	NaN	NaN	NaN	NaN
ENSG00000034971	NaN	NaN	NaN	NaN	NaN	NaN	NaN	NaN	NaN	NaN	NaN	NaN
ENSG00000035115	NaN	NaN	NaN	NaN	NaN	NaN	NaN	NaN	NaN	NaN	NaN	NaN
ENSG00000035141	17.3569	NaN	17.7927	17.7277	17.3955	17.602	NaN	NaN	NaN	NaN	NaN	NaN
ENSG00000035403	21.1579	21.6475	21.5845	22.103	22.2413	21.9692	25.7437	25.8603	25.8386	26.1415	26.3036	26.0637
ENSG00000035499	NaN	NaN	NaN	NaN	NaN	NaN	NaN	NaN	NaN	NaN	NaN	NaN
ENSG00000035664	17.6066	17.5514	17.0407	20.0658	19.1332	20.4357	NaN	NaN	NaN	NaN	NaN	NaN
ENSG00000035681	NaN	NaN	NaN	NaN	NaN	NaN	NaN	NaN	NaN	NaN	NaN	NaN
ENSG00000035687	18.6054	19.0397	18.4927	18.7676	18.2934	19.1209	20.6569	20.9291	20.8175	20.9124	20.8222	20.9395
ENSG00000035720	NaN	NaN	NaN	NaN	NaN	NaN	NaN	NaN	NaN	NaN	NaN	NaN
ENSG00000035862	20.1589	20.5187	20.5497	19.6424	18.5389	19.3348	21.1879	21.6941	21.6723	21.0096	20.9053	NaN
ENSG00000035928	20.0054	20.1697	20.1187	19.0868	19.3416	19.7601	23.6855	23.637	23.6448	23.4039	23.4227	23.2243
ENSG00000036054	NaN	NaN	NaN	NaN	NaN	NaN	NaN	NaN	NaN	NaN	NaN	NaN
ENSG00000036257	19.3678	19.773	19.7063	19.8025	18.9366	20.4698	22.9411	22.5664	22.9528	22.8575	22.84	23.1294
ENSG00000036448	NaN	NaN	NaN	NaN	NaN	NaN	NaN	NaN	NaN	NaN	NaN	NaN
ENSG00000036473	NaN	NaN	NaN	NaN	NaN	NaN	NaN	NaN	NaN	NaN	NaN	NaN
ENSG00000036530	NaN	NaN	NaN	NaN	NaN	NaN	NaN	NaN	NaN	NaN	NaN	NaN
ENSG00000036549	NaN	NaN	NaN	NaN	NaN	NaN	NaN	NaN	NaN	NaN	NaN	NaN
ENSG00000036565	NaN	NaN	NaN	NaN	NaN	NaN	NaN	NaN	NaN	NaN	NaN	NaN
ENSG00000036672	NaN	NaN	NaN	NaN	NaN	NaN	NaN	NaN	NaN	NaN	NaN	NaN
ENSG00000036828	NaN	NaN	NaN	NaN	NaN	NaN	NaN	NaN	NaN	NaN	NaN	NaN
ENSG00000037042	20.5112	20.7511	20.877	20.6205	20.5701	21.2939	23.1898	22.7895	23.221	23.0188	22.9608	23.1794
ENSG00000037241	25.0897	25.4463	25.505	25.3538	24.9096	25.7256	25.6822	26.0156	25.9931	25.6097	25.8084	25.6345
ENSG00000037280	NaN	NaN	NaN	NaN	NaN	NaN	NaN	NaN	NaN	NaN	NaN	NaN
ENSG00000037474	18.3367	17.3659	17.5524	17.8973	17.4763	18.0526	NaN	NaN	NaN	NaN	NaN	NaN
ENSG00000037637	NaN	NaN	NaN	NaN	NaN	NaN	NaN	NaN	NaN	NaN	NaN	NaN
ENSG00000037749	NaN	NaN	NaN	NaN	NaN	NaN	NaN	NaN	NaN	NaN	NaN	NaN
ENSG00000037757	NaN	NaN	NaN	NaN	NaN	NaN	NaN	NaN	NaN	NaN	NaN	NaN
ENSG00000037897	NaN	NaN	NaN	NaN	NaN	NaN	NaN	NaN	NaN	NaN	NaN	NaN
ENSG00000037965	NaN	NaN	NaN	NaN	NaN	NaN	NaN	NaN	NaN	NaN	NaN	NaN
ENSG00000038002	NaN	NaN	NaN	NaN	NaN	NaN	NaN	NaN	NaN	NaN	NaN	NaN
ENSG00000038210	NaN	NaN	NaN	NaN	NaN	NaN	NaN	NaN	NaN	NaN	NaN	NaN
ENSG00000038219	17.5677	17.7634	18.0188	18.0924	17.488	17.948	22.5951	22.5347	22.7126	22.905	22.9415	22.733
ENSG00000038274	18.8744	18.7932	19.0046	20.45	18.7617	19.2925	21.5693	21.3896	21.5436	21.8072	21.1009	21.5015
ENSG00000038295	NaN	NaN	NaN	NaN	NaN	NaN	NaN	NaN	NaN	NaN	NaN	NaN
ENSG00000038358	18.9717	18.6463	18.7649	19.3971	18.5674	19.7794	22.9092	22.6465	22.5975	22.9032	22.9678	22.9022
ENSG00000038382	18.6941	19.1677	18.844	20.3255	19.6183	20.2301	23.9758	24.0892	23.9781	24.8259	24.8401	24.7964
ENSG00000038427	NaN	NaN	NaN	NaN	NaN	NaN	NaN	NaN	NaN	NaN	NaN	NaN
ENSG00000038532	NaN	NaN	NaN	NaN	NaN	NaN	NaN	NaN	NaN	NaN	NaN	NaN
ENSG00000038945	NaN	NaN	NaN	NaN	NaN	NaN	NaN	NaN	NaN	NaN	NaN	NaN
ENSG00000039068	NaN	NaN	NaN	NaN	NaN	NaN	NaN	NaN	NaN	NaN	NaN	NaN
ENSG00000039123	20.0231	20.2158	20.3466	20.4685	19.7144	20.7501	24.1329	24.0224	24.158	24.041	23.7839	23.9562
ENSG00000039139	NaN	NaN	NaN	NaN	NaN	NaN	NaN	NaN	NaN	NaN	NaN	NaN
ENSG00000039319	15.8913	17.4695	17.4568	17.4347	16.9376	17.6816	20.7336	21.3141	21.3141	21.1207	21.2055	20.8598
ENSG00000039523	17.9224	18.1404	17.7612	18.2267	17.6031	18.7549	21.6501	21.7907	21.7099	21.8735	21.505	21.666
ENSG00000039537	NaN	NaN	NaN	NaN	NaN	NaN	NaN	NaN	NaN	NaN	NaN	NaN
ENSG00000039560	14.8654	18.0484	17.07	16.2056	15.6356	16.41	NaN	NaN	NaN	19.3083	19.7493	19.6467
ENSG00000039600	NaN	NaN	NaN	NaN	NaN	NaN	NaN	NaN	NaN	NaN	NaN	NaN
ENSG00000039650	NaN	NaN	NaN	NaN	NaN	NaN	NaN	NaN	NaN	NaN	NaN	NaN
ENSG00000039987	NaN	NaN	NaN	NaN	NaN	NaN	NaN	NaN	NaN	NaN	NaN	NaN
ENSG00000040199	NaN	NaN	NaN	NaN	NaN	NaN	NaN	NaN	NaN	NaN	NaN	NaN
ENSG00000040275	19.5534	19.5063	19.1778	21.3284	20.3845	21.458	22.7573	22.9048	22.602	23.843	23.6993	23.7576
ENSG00000040341	18.8835	19.2192	19.6015	19.526	19.3266	20.4061	22.0386	22.086	22.1126	22.4118	22.4683	22.4493
ENSG00000040487	NaN	NaN	NaN	NaN	NaN	NaN	NaN	NaN	NaN	NaN	NaN	NaN
ENSG00000040531	NaN	NaN	NaN	NaN	NaN	NaN	NaN	NaN	NaN	NaN	NaN	NaN
ENSG00000040608	NaN	NaN	NaN	NaN	NaN	NaN	NaN	NaN	NaN	NaN	NaN	NaN
ENSG00000040633	NaN	NaN	NaN	NaN	NaN	NaN	NaN	NaN	NaN	NaN	NaN	NaN
ENSG00000040731	NaN	NaN	NaN	NaN	NaN	NaN	NaN	NaN	NaN	NaN	NaN	NaN
ENSG00000040933	NaN	NaN	NaN	NaN	NaN	NaN	NaN	NaN	NaN	NaN	NaN	NaN
ENSG00000041353	NaN	NaN	NaN	NaN	NaN	NaN	NaN	NaN	NaN	NaN	NaN	NaN
ENSG00000041357	23.0174	22.8603	23.6563	23.4752	22.4927	23.3752	24.9421	24.7473	24.8844	24.627	24.5695	24.5798
ENSG00000041515	NaN	NaN	NaN	NaN	NaN	NaN	NaN	NaN	NaN	NaN	NaN	NaN
ENSG00000041802	19.7575	19.8408	19.9696	20.3796	19.3694	20.325	23.0467	22.9254	22.909	23.064	22.7201	23.0338
ENSG00000041880	NaN	NaN	NaN	NaN	NaN	NaN	NaN	NaN	NaN	NaN	NaN	NaN
ENSG00000041982	NaN	NaN	NaN	NaN	NaN	NaN	NaN	NaN	NaN	NaN	NaN	NaN
ENSG00000041988	NaN	NaN	NaN	NaN	NaN	NaN	NaN	NaN	NaN	NaN	NaN	NaN
ENSG00000042062	NaN	NaN	NaN	NaN	NaN	NaN	NaN	NaN	NaN	NaN	NaN	NaN
ENSG00000042088	NaN	NaN	NaN	NaN	NaN	NaN	NaN	NaN	NaN	NaN	NaN	NaN
ENSG00000042286	18.4756	19.0884	19.1309	17.4636	17.7966	17.5328	20.9407	20.9582	20.9319	NaN	NaN	NaN
ENSG00000042304	NaN	NaN	NaN	NaN	NaN	NaN	NaN	NaN	NaN	NaN	NaN	NaN
ENSG00000042317	NaN	NaN	NaN	NaN	NaN	NaN	NaN	NaN	NaN	NaN	NaN	NaN
ENSG00000042429	20.3825	20.6383	20.5156	20.7741	20.3398	21.0909	23.3968	23.2939	23.298	23.4639	23.4035	23.3442
ENSG00000042445	20.442	20.4231	20.4877	20.3839	20.3104	20.0081	23.4675	23.314	23.3789	23.1509	23.2488	23.1513
ENSG00000042493	20.746	21.5855	21.3708	21.3756	21.688	22.0837	22.5843	23.1925	23.0788	23.1255	23.0504	23.3187
ENSG00000042753	20.6401	21.1193	21.4444	21.2479	20.8949	21.602	21.3372	21.6309	21.3604	21.56	21.7735	21.6512
ENSG00000042781	NaN	NaN	NaN	NaN	NaN	NaN	NaN	NaN	NaN	NaN	NaN	NaN
ENSG00000042813	NaN	NaN	NaN	NaN	NaN	NaN	NaN	NaN	NaN	NaN	NaN	NaN
ENSG00000042832	NaN	NaN	NaN	NaN	NaN	NaN	NaN	NaN	NaN	NaN	NaN	NaN
ENSG00000042980	NaN	NaN	NaN	NaN	NaN	NaN	NaN	NaN	NaN	NaN	NaN	NaN
ENSG00000043039	NaN	NaN	NaN	NaN	NaN	NaN	NaN	NaN	NaN	NaN	NaN	NaN
ENSG00000043093	NaN	NaN	NaN	NaN	NaN	NaN	NaN	NaN	NaN	NaN	NaN	NaN
ENSG00000043143	16.7774	17.1763	17.087	17.693	16.9477	18.0051	20.0612	20.197	19.9665	20.2915	20.268	20.3406
ENSG00000043355	NaN	NaN	NaN	NaN	NaN	NaN	NaN	NaN	NaN	NaN	NaN	NaN
ENSG00000043462	NaN	NaN	NaN	NaN	NaN	NaN	NaN	NaN	NaN	NaN	NaN	NaN
ENSG00000043514	17.709	15.4614	16.728	18.0677	16.3225	17.2692	NaN	NaN	NaN	NaN	NaN	NaN
ENSG00000043591	NaN	NaN	NaN	NaN	NaN	NaN	NaN	NaN	NaN	NaN	NaN	NaN
ENSG00000044012	NaN	NaN	NaN	NaN	NaN	NaN	NaN	NaN	NaN	NaN	NaN	NaN
ENSG00000044090	NaN	NaN	NaN	NaN	NaN	NaN	NaN	NaN	NaN	NaN	NaN	NaN
ENSG00000044115	23.3014	23.2306	23.6968	24.0075	22.9902	23.6851	26.893	26.9284	26.8341	27.1963	27.0235	26.9335
ENSG00000044446	NaN	NaN	NaN	NaN	NaN	NaN	NaN	NaN	NaN	NaN	NaN	NaN
ENSG00000044459	NaN	NaN	NaN	NaN	NaN	NaN	NaN	NaN	NaN	NaN	NaN	NaN
ENSG00000044524	17.813	18.7465	18.9965	18.7257	18.3232	19.3923	NaN	NaN	NaN	NaN	NaN	NaN
ENSG00000044574	25.7795	25.8272	25.9018	25.8558	25.3145	26.1909	28.739	28.7472	28.7531	28.4323	28.4649	28.518
ENSG00000046604	21.7103	22.5189	22.0088	22.2466	21.4783	22.652	25.5514	25.6396	25.67	25.4317	25.3988	25.3301
ENSG00000046647	NaN	NaN	NaN	NaN	NaN	NaN	NaN	NaN	NaN	NaN	NaN	NaN
ENSG00000046651	16.8454	17.5092	16.9721	18.1928	16.2401	18.4558	21.2602	21.2765	21.1265	21.4865	21.3733	21.5141
ENSG00000046653	NaN	NaN	NaN	NaN	NaN	NaN	NaN	NaN	NaN	NaN	NaN	NaN
ENSG00000046774	NaN	NaN	NaN	NaN	NaN	NaN	NaN	NaN	NaN	NaN	NaN	NaN
ENSG00000046889	NaN	NaN	NaN	NaN	NaN	NaN	NaN	NaN	NaN	NaN	NaN	NaN
ENSG00000047056	NaN	NaN	NaN	NaN	NaN	NaN	NaN	NaN	NaN	NaN	NaN	NaN
ENSG00000047188	17.1695	16.2607	18.2844	18.7153	17.0593	18.06	21.6528	21.5344	21.7508	22.0393	22.0199	22.0273
ENSG00000047230	16.4885	14.685	16.2699	16.6008	16.1588	16.5719	NaN	NaN	NaN	NaN	NaN	NaN
ENSG00000047249	19.5765	19.3139	19.2442	19.7411	18.6643	19.7304	22.2694	21.8018	22.0397	21.8937	21.6546	21.802
ENSG00000047315	20.9006	20.9953	21.1038	21.4039	20.5054	21.578	24.8748	24.8281	24.8389	24.8721	24.607	24.8373
ENSG00000047346	NaN	NaN	NaN	NaN	NaN	NaN	NaN	NaN	NaN	NaN	NaN	NaN
ENSG00000047365	NaN	NaN	NaN	NaN	NaN	NaN	NaN	NaN	NaN	NaN	NaN	NaN
ENSG00000047410	22.0731	22.3551	22.2	22.526	21.9646	22.8624	26.8327	26.8114	26.7548	26.9725	27.0663	26.94
ENSG00000047457	NaN	NaN	NaN	NaN	NaN	NaN	NaN	NaN	NaN	NaN	NaN	NaN
ENSG00000047578	NaN	NaN	NaN	NaN	NaN	NaN	NaN	NaN	NaN	NaN	NaN	NaN
ENSG00000047579	NaN	NaN	NaN	NaN	NaN	NaN	NaN	NaN	NaN	NaN	NaN	NaN
ENSG00000047597	NaN	NaN	NaN	NaN	NaN	NaN	NaN	NaN	NaN	NaN	NaN	NaN
ENSG00000047617	NaN	NaN	NaN	NaN	NaN	NaN	NaN	NaN	NaN	NaN	NaN	NaN
ENSG00000047621	NaN	NaN	NaN	NaN	NaN	NaN	NaN	NaN	NaN	NaN	NaN	NaN
ENSG00000047634	NaN	NaN	NaN	NaN	NaN	NaN	NaN	NaN	NaN	NaN	NaN	NaN
ENSG00000047644	NaN	NaN	NaN	NaN	NaN	NaN	NaN	NaN	NaN	NaN	NaN	NaN
ENSG00000047648	NaN	NaN	NaN	NaN	NaN	NaN	NaN	NaN	NaN	NaN	NaN	NaN
ENSG00000047662	NaN	NaN	NaN	NaN	NaN	NaN	NaN	NaN	NaN	NaN	NaN	NaN
ENSG00000047849	20.5622	20.7521	20.9294	21.0611	20.3633	21.1398	25.4562	25.5179	25.9214	25.5352	25.4865	25.4256
ENSG00000047932	17.2105	17.557	16.8214	17.508	16.0622	16.346	21.1827	NaN	20.5781	NaN	NaN	NaN
ENSG00000047936	NaN	NaN	NaN	NaN	NaN	NaN	NaN	NaN	NaN	NaN	NaN	NaN
ENSG00000048028	14.2131	16.9072	16.8732	16.9562	15.2121	16.3182	NaN	20.6512	20.4727	20.4566	NaN	20.1717
ENSG00000048052	NaN	NaN	NaN	NaN	NaN	NaN	NaN	NaN	NaN	NaN	NaN	NaN
ENSG00000048140	NaN	NaN	NaN	NaN	NaN	NaN	NaN	NaN	NaN	NaN	NaN	NaN
ENSG00000048162	22.2226	22.4197	22.4172	22.5728	22.2133	22.8557	23.7478	23.8241	23.8485	23.5348	23.4671	23.34
ENSG00000048342	NaN	NaN	NaN	NaN	NaN	NaN	NaN	NaN	NaN	NaN	NaN	NaN
ENSG00000048392	NaN	NaN	NaN	NaN	NaN	NaN	NaN	NaN	NaN	NaN	NaN	NaN
ENSG00000048405	NaN	NaN	NaN	NaN	NaN	NaN	NaN	NaN	NaN	NaN	NaN	NaN
ENSG00000048462	NaN	NaN	NaN	NaN	NaN	NaN	NaN	NaN	NaN	NaN	NaN	NaN
ENSG00000048471	NaN	NaN	NaN	NaN	NaN	NaN	NaN	NaN	NaN	NaN	NaN	NaN
ENSG00000048540	NaN	NaN	NaN	NaN	NaN	NaN	NaN	NaN	NaN	NaN	NaN	NaN
ENSG00000048544	19.0159	18.0546	18.6878	19.8191	17.4745	19.3612	NaN	NaN	NaN	21.2091	NaN	20.4307
ENSG00000048545	NaN	NaN	NaN	NaN	NaN	NaN	NaN	NaN	NaN	NaN	NaN	NaN
ENSG00000048649	18.3368	18.6137	18.7763	19.1067	18.424	19.2418	22.2856	22.385	22.4894	22.6371	22.6593	22.4648
ENSG00000048707	15.2519	13.7083	14.1226	14.3979	14.5393	15.4477	20.502	20.1942	20.5523	20.1554	20.5882	20.4499
ENSG00000048740	NaN	NaN	NaN	NaN	NaN	NaN	NaN	NaN	NaN	NaN	NaN	NaN
ENSG00000048828	21.1999	21.4615	21.5402	21.5727	20.9426	21.5377	25.0789	25.0144	25.0969	24.9959	25.0022	24.524
ENSG00000048991	NaN	NaN	NaN	NaN	NaN	NaN	NaN	NaN	NaN	NaN	NaN	NaN
ENSG00000049089	NaN	NaN	NaN	NaN	NaN	NaN	NaN	NaN	NaN	NaN	NaN	NaN
ENSG00000049130	NaN	NaN	NaN	NaN	NaN	NaN	NaN	NaN	NaN	NaN	NaN	NaN
ENSG00000049167	NaN	NaN	NaN	NaN	NaN	NaN	NaN	NaN	NaN	NaN	NaN	NaN
ENSG00000049192	NaN	NaN	NaN	NaN	NaN	NaN	NaN	NaN	NaN	NaN	NaN	NaN
ENSG00000049239	NaN	NaN	NaN	NaN	NaN	NaN	NaN	NaN	NaN	NaN	NaN	NaN
ENSG00000049245	NaN	NaN	NaN	NaN	NaN	NaN	NaN	NaN	NaN	NaN	NaN	NaN
ENSG00000049246	NaN	NaN	NaN	NaN	NaN	NaN	NaN	NaN	NaN	NaN	NaN	NaN
ENSG00000049247	22.2548	22.1372	22.3702	21.7934	21.7805	22.7046	NaN	NaN	NaN	NaN	NaN	NaN
ENSG00000049249	NaN	NaN	NaN	NaN	NaN	NaN	NaN	NaN	NaN	NaN	NaN	NaN
ENSG00000049283	17.4088	17.5385	17.1568	17.825	16.513	17.0652	NaN	NaN	NaN	NaN	NaN	NaN
ENSG00000049323	NaN	NaN	NaN	NaN	NaN	NaN	NaN	NaN	NaN	NaN	NaN	NaN
ENSG00000049449	22.1631	22.7689	22.331	21.7664	21.6771	22.6119	24.1641	24.2752	24.185	23.8454	23.8942	23.5311
ENSG00000049540	NaN	NaN	NaN	NaN	NaN	NaN	NaN	NaN	NaN	NaN	NaN	NaN
ENSG00000049541	20.7293	20.8494	20.6119	20.5821	19.9752	20.9267	23.2048	23.225	23.1187	22.6867	22.7009	22.5463
ENSG00000049618	16.5491	17.0423	17.123	18.2601	17.5231	18.5455	NaN	NaN	NaN	NaN	NaN	NaN
ENSG00000049656	20.2435	20.2905	20.4135	19.9406	19.1866	19.824	22.8171	22.9712	22.8418	22.2501	22.0844	21.9811
ENSG00000049759	16.4024	16.8119	16.5474	16.8143	16.124	16.8145	20.5607	20.5872	19.955	20.3881	20.3089	NaN
ENSG00000049768	NaN	NaN	NaN	NaN	NaN	NaN	NaN	NaN	NaN	NaN	NaN	NaN
ENSG00000049769	NaN	NaN	NaN	NaN	NaN	NaN	NaN	NaN	NaN	NaN	NaN	NaN
ENSG00000049860	22.2163	20.6691	20.7538	21.0301	20.1029	20.742	23.942	23.7499	23.8398	23.7665	23.4568	23.6188
ENSG00000049883	NaN	NaN	NaN	NaN	NaN	NaN	NaN	NaN	NaN	NaN	NaN	NaN
ENSG00000050030	NaN	NaN	NaN	NaN	NaN	NaN	NaN	NaN	NaN	NaN	NaN	NaN
ENSG00000050130	NaN	NaN	NaN	NaN	NaN	NaN	NaN	NaN	NaN	NaN	NaN	NaN
ENSG00000050165	NaN	NaN	NaN	NaN	NaN	NaN	NaN	NaN	NaN	NaN	NaN	NaN
ENSG00000050327	NaN	NaN	NaN	NaN	NaN	NaN	NaN	NaN	NaN	NaN	NaN	NaN
ENSG00000050344	NaN	NaN	NaN	NaN	NaN	NaN	NaN	NaN	NaN	NaN	NaN	NaN
ENSG00000050393	NaN	NaN	NaN	NaN	NaN	NaN	NaN	NaN	NaN	NaN	NaN	NaN
ENSG00000050405	21.4209	21.6782	21.8438	22.2722	21.5556	22.3413	25.2817	25.3403	25.3892	25.6321	25.6545	25.436
ENSG00000050426	NaN	NaN	NaN	NaN	NaN	NaN	NaN	NaN	NaN	NaN	NaN	NaN
ENSG00000050438	NaN	NaN	NaN	NaN	NaN	NaN	NaN	NaN	NaN	NaN	NaN	NaN
ENSG00000050555	21.4869	21.5778	21.466	21.6958	21.2312	21.9848	NaN	NaN	NaN	NaN	NaN	NaN
ENSG00000050628	NaN	NaN	NaN	NaN	NaN	NaN	NaN	NaN	NaN	NaN	NaN	NaN
ENSG00000050730	NaN	NaN	NaN	NaN	NaN	NaN	NaN	NaN	NaN	NaN	NaN	NaN
ENSG00000050748	NaN	NaN	NaN	NaN	NaN	NaN	NaN	NaN	NaN	NaN	NaN	NaN
ENSG00000050767	NaN	NaN	NaN	NaN	NaN	NaN	NaN	NaN	NaN	NaN	NaN	NaN
ENSG00000050820	19.6855	19.4518	19.6932	19.8311	19.4981	20.032	22.9971	22.8235	23.0326	23.0325	23.2026	22.9351
ENSG00000051009	NaN	NaN	NaN	NaN	NaN	NaN	NaN	NaN	NaN	NaN	NaN	NaN
ENSG00000051108	19.5997	19.9003	19.8748	20.2705	19.3112	18.4919	21.2631	21.4531	21.3603	21.1599	21.1077	20.0373
ENSG00000051128	NaN	NaN	NaN	NaN	NaN	NaN	NaN	NaN	NaN	NaN	NaN	NaN
ENSG00000051180	18.5256	19.2897	19.4004	18.7354	16.0696	19.1286	21.0032	20.6132	20.811	20.6814	NaN	20.587
ENSG00000051341	NaN	NaN	NaN	NaN	NaN	NaN	NaN	NaN	NaN	NaN	NaN	NaN
ENSG00000051382	NaN	NaN	NaN	NaN	NaN	NaN	NaN	NaN	NaN	NaN	NaN	NaN
ENSG00000051523	21.1729	21.689	21.5122	21.9131	20.8483	21.6441	22.4245	22.4538	22.0552	21.8121	22.0644	21.9132
ENSG00000051596	18.1451	18.0468	18.2401	18.3535	17.5239	19.029	NaN	NaN	NaN	NaN	NaN	NaN
ENSG00000051620	NaN	NaN	NaN	NaN	NaN	NaN	NaN	NaN	NaN	NaN	NaN	NaN
ENSG00000051825	NaN	NaN	NaN	NaN	NaN	NaN	NaN	NaN	NaN	NaN	NaN	NaN
ENSG00000052126	NaN	NaN	NaN	NaN	NaN	NaN	NaN	NaN	NaN	NaN	NaN	NaN
ENSG00000052344	NaN	NaN	NaN	NaN	NaN	NaN	NaN	NaN	NaN	NaN	NaN	NaN
ENSG00000052723	NaN	NaN	NaN	NaN	NaN	NaN	NaN	NaN	NaN	NaN	NaN	NaN
ENSG00000052749	20.7972	20.8316	20.9934	20.7059	20.3524	20.9765	24.9682	24.8717	24.8436	24.614	24.5054	24.4809
ENSG00000052795	NaN	NaN	NaN	NaN	NaN	NaN	NaN	NaN	NaN	NaN	NaN	NaN
ENSG00000052802	NaN	NaN	NaN	NaN	NaN	NaN	NaN	NaN	NaN	NaN	NaN	NaN
ENSG00000052841	19.8764	19.7542	19.6747	19.7686	18.724	19.0971	23.3522	23.464	23.3556	22.9294	23.0414	22.7439
ENSG00000052850	18.411	18.8596	18.6487	NaN	16.5518	19.2263	NaN	NaN	NaN	NaN	NaN	NaN
ENSG00000053108	NaN	NaN	NaN	NaN	NaN	NaN	NaN	NaN	NaN	NaN	NaN	NaN
ENSG00000053254	NaN	NaN	NaN	NaN	NaN	NaN	NaN	NaN	NaN	NaN	NaN	NaN
ENSG00000053328	NaN	NaN	NaN	NaN	NaN	NaN	NaN	NaN	NaN	NaN	NaN	NaN
ENSG00000053371	19.7906	20.2054	19.5422	20.0033	19.2868	20.2947	21.613	21.673	21.6107	21.7277	21.2584	21.8022
ENSG00000053372	21.3604	21.3933	21.4457	21.4728	21.1147	21.8499	23.3416	23.5567	23.3572	23.5413	23.3998	23.2495
ENSG00000053438	NaN	NaN	NaN	NaN	NaN	NaN	NaN	NaN	NaN	NaN	NaN	NaN
ENSG00000053501	17.2809	17.3349	16.3308	16.9175	15.1305	17.1964	19.8589	19.9679	NaN	NaN	NaN	NaN
ENSG00000053524	NaN	NaN	NaN	NaN	NaN	NaN	NaN	NaN	NaN	NaN	NaN	NaN
ENSG00000053702	NaN	NaN	NaN	NaN	NaN	NaN	NaN	NaN	NaN	NaN	NaN	NaN
ENSG00000053747	14.8247	14.7379	14.44	14.1907	14.4643	15.7038	20.2915	20.1529	NaN	NaN	NaN	NaN
ENSG00000053770	NaN	NaN	NaN	NaN	NaN	NaN	NaN	NaN	NaN	NaN	NaN	NaN
ENSG00000053900	NaN	NaN	NaN	NaN	NaN	NaN	NaN	NaN	NaN	NaN	NaN	NaN
ENSG00000053918	NaN	NaN	NaN	NaN	NaN	NaN	NaN	NaN	NaN	NaN	NaN	NaN
ENSG00000054116	17.7376	17.491	17.6511	18.7086	18.4698	18.7838	NaN	NaN	NaN	19.6623	19.8191	19.5612
ENSG00000054118	21.0821	21.4883	21.5305	21.5938	21.202	21.5245	24.6731	24.675	24.7486	24.7378	24.7528	24.4471
ENSG00000054148	NaN	NaN	NaN	NaN	NaN	NaN	NaN	NaN	NaN	NaN	NaN	NaN
ENSG00000054179	NaN	NaN	NaN	NaN	NaN	NaN	NaN	NaN	NaN	NaN	NaN	NaN
ENSG00000054219	NaN	NaN	NaN	NaN	NaN	NaN	NaN	NaN	NaN	NaN	NaN	NaN
ENSG00000054267	17.4703	17.5963	17.4057	17.7619	17.6263	17.7072	21.1356	21.088	21.3137	21.2859	21.619	21.0204
ENSG00000054277	NaN	NaN	NaN	NaN	NaN	NaN	NaN	NaN	NaN	NaN	NaN	NaN
ENSG00000054282	NaN	NaN	NaN	NaN	NaN	NaN	NaN	NaN	NaN	NaN	NaN	NaN
ENSG00000054356	NaN	NaN	NaN	NaN	NaN	NaN	NaN	NaN	NaN	NaN	NaN	NaN
ENSG00000054392	NaN	NaN	NaN	NaN	NaN	NaN	NaN	NaN	NaN	NaN	NaN	NaN
ENSG00000054523	18.159	17.9283	18.16	19.0775	18.6265	19.0946	22.4757	22.1567	22.5063	22.5024	22.5797	22.1331
ENSG00000054598	17.608	18.2933	18.8511	20.2214	19.5001	19.9577	NaN	NaN	NaN	21.7789	21.7287	21.6079
ENSG00000054611	NaN	NaN	NaN	NaN	NaN	NaN	NaN	NaN	NaN	NaN	NaN	NaN
ENSG00000054654	NaN	NaN	NaN	NaN	NaN	NaN	22.4408	21.9474	22.4317	22.7263	22.4212	22.6943
ENSG00000054690	NaN	NaN	NaN	NaN	NaN	NaN	NaN	NaN	NaN	NaN	NaN	NaN
ENSG00000054793	14.5469	16.0242	15.2587	15.9556	NaN	16.0931	NaN	NaN	NaN	19.5336	NaN	19.1749
ENSG00000054796	NaN	NaN	NaN	NaN	NaN	NaN	NaN	NaN	NaN	NaN	NaN	NaN
ENSG00000054803	NaN	NaN	NaN	NaN	NaN	NaN	NaN	NaN	NaN	NaN	NaN	NaN
ENSG00000054938	NaN	NaN	NaN	NaN	NaN	NaN	NaN	NaN	NaN	NaN	NaN	NaN
ENSG00000054965	NaN	NaN	NaN	NaN	NaN	NaN	NaN	NaN	NaN	NaN	NaN	NaN
ENSG00000054967	NaN	NaN	NaN	NaN	NaN	NaN	NaN	NaN	NaN	NaN	NaN	NaN
ENSG00000054983	NaN	NaN	NaN	NaN	NaN	NaN	NaN	NaN	NaN	NaN	NaN	NaN
ENSG00000055044	22.2376	22.3114	22.4346	22.3059	21.6155	22.0705	24.8659	24.8537	24.9005	24.4793	24.3973	24.3249
ENSG00000055070	NaN	NaN	NaN	NaN	NaN	NaN	NaN	NaN	NaN	NaN	NaN	NaN
ENSG00000055118	NaN	NaN	NaN	NaN	NaN	NaN	NaN	NaN	NaN	NaN	NaN	NaN
ENSG00000055130	20.6011	19.3131	19.6221	20.0151	19.4576	20.0647	23.1591	23.1387	23.2903	23.2784	23.2371	23.1056
ENSG00000055147	NaN	NaN	NaN	NaN	NaN	NaN	NaN	NaN	NaN	NaN	NaN	NaN
ENSG00000055163	18.8215	19.1142	19.0646	19.1658	18.4933	20.5699	24.1648	24.2072	24.0479	24.2262	24.2136	24.1752
ENSG00000055208	NaN	NaN	NaN	NaN	NaN	NaN	NaN	NaN	NaN	NaN	NaN	NaN
ENSG00000055211	NaN	NaN	NaN	NaN	NaN	NaN	NaN	NaN	NaN	NaN	NaN	NaN
ENSG00000055332	20.2949	20.6155	20.9219	21.4132	20.968	21.4506	23.1942	23.0511	23.1687	23.6901	23.4104	23.3932
ENSG00000055483	16.7373	16.8474	17.4519	17.6795	17.0835	17.159	20.8916	21.1103	21.2556	21.3131	21.0245	21.1523
ENSG00000055609	NaN	NaN	NaN	NaN	NaN	NaN	NaN	NaN	NaN	NaN	NaN	NaN
ENSG00000055732	NaN	NaN	NaN	NaN	NaN	NaN	NaN	NaN	NaN	NaN	NaN	NaN
ENSG00000055813	NaN	NaN	NaN	NaN	NaN	NaN	NaN	NaN	NaN	NaN	NaN	NaN
ENSG00000055917	18.7571	18.378	18.8329	18.2941	18.0412	18.5308	21.382	21.2896	21.1481	21.5179	21.4949	21.0933
ENSG00000055950	18.7079	18.8845	19.1079	19.3028	17.7815	17.582	NaN	NaN	NaN	NaN	NaN	NaN
ENSG00000055955	NaN	NaN	NaN	NaN	NaN	NaN	NaN	NaN	NaN	NaN	NaN	NaN
ENSG00000055957	NaN	NaN	NaN	NaN	NaN	NaN	NaN	NaN	NaN	NaN	NaN	NaN
ENSG00000056050	NaN	NaN	NaN	NaN	NaN	NaN	NaN	NaN	NaN	NaN	NaN	NaN
ENSG00000056097	21.5781	21.7865	21.9955	21.7285	20.7288	21.7961	25.1828	25.2732	25.1861	24.7623	24.9597	24.6747
ENSG00000056277	NaN	NaN	NaN	NaN	NaN	NaN	NaN	NaN	NaN	NaN	NaN	NaN
ENSG00000056291	NaN	NaN	NaN	NaN	NaN	NaN	NaN	NaN	NaN	NaN	NaN	NaN
ENSG00000056487	NaN	NaN	NaN	NaN	NaN	NaN	NaN	NaN	NaN	NaN	NaN	NaN
ENSG00000056558	NaN	NaN	NaN	NaN	NaN	NaN	NaN	NaN	NaN	NaN	NaN	NaN
ENSG00000056586	NaN	NaN	NaN	NaN	NaN	NaN	NaN	NaN	NaN	NaN	NaN	NaN
ENSG00000056661	NaN	NaN	NaN	NaN	NaN	NaN	NaN	NaN	NaN	NaN	NaN	NaN
ENSG00000056736	NaN	NaN	NaN	NaN	NaN	NaN	NaN	NaN	NaN	NaN	NaN	NaN
ENSG00000056972	NaN	NaN	NaN	NaN	NaN	NaN	NaN	NaN	NaN	NaN	NaN	NaN
ENSG00000056998	NaN	NaN	NaN	NaN	NaN	NaN	NaN	NaN	NaN	NaN	NaN	NaN
ENSG00000057019	NaN	NaN	NaN	NaN	NaN	NaN	NaN	NaN	NaN	NaN	NaN	NaN
ENSG00000057149	NaN	NaN	NaN	NaN	NaN	NaN	NaN	NaN	NaN	NaN	NaN	NaN
ENSG00000057252	24.0251	22.628	22.3301	23.8844	21.6088	22.211	25.5743	25.6064	25.6339	25.3568	25.4798	25.0812
ENSG00000057294	NaN	NaN	NaN	NaN	NaN	NaN	NaN	NaN	NaN	NaN	NaN	NaN
ENSG00000057468	NaN	NaN	NaN	NaN	NaN	NaN	NaN	NaN	NaN	NaN	NaN	NaN
ENSG00000057593	NaN	NaN	NaN	NaN	NaN	NaN	NaN	NaN	NaN	NaN	NaN	NaN
ENSG00000057608	21.598	22.1689	21.8084	22.2084	21.4295	22.5866	24.7092	24.6644	24.7547	24.6834	24.5183	24.7478
ENSG00000057657	NaN	NaN	NaN	NaN	NaN	NaN	NaN	NaN	NaN	NaN	NaN	NaN
ENSG00000057663	NaN	NaN	NaN	NaN	NaN	NaN	NaN	NaN	NaN	NaN	NaN	NaN
ENSG00000057704	NaN	NaN	NaN	NaN	NaN	NaN	NaN	NaN	NaN	NaN	NaN	NaN
ENSG00000057757	NaN	NaN	NaN	NaN	NaN	NaN	NaN	NaN	NaN	NaN	NaN	NaN
ENSG00000057935	17.3047	16.1571	17.4668	17.6876	16.4931	17.8842	20.8159	20.5815	20.7374	20.9204	20.7619	20.7041
ENSG00000058056	18.204	18.3936	18.3631	19.7305	18.6166	19.5258	21.6648	21.7392	21.8464	22.2938	22.3285	22.0794
ENSG00000058063	NaN	NaN	NaN	NaN	NaN	NaN	NaN	NaN	NaN	NaN	NaN	NaN
ENSG00000058085	NaN	NaN	NaN	NaN	NaN	NaN	NaN	NaN	NaN	NaN	NaN	NaN
ENSG00000058091	21.993	22.253	22.279	23.7867	23.2781	24.2096	NaN	NaN	NaN	NaN	NaN	NaN
ENSG00000058262	23.3049	22.7067	22.8258	22.4977	22.0837	22.8624	24.9244	25.0446	25.1061	24.5284	24.7057	24.4444
ENSG00000058272	18.8827	18.4917	19.2309	19.7695	18.7898	19.9805	22.296	22.2479	22.5296	22.571	22.5238	22.6775
ENSG00000058335	NaN	NaN	NaN	NaN	NaN	NaN	NaN	NaN	NaN	NaN	NaN	NaN
ENSG00000058404	17.9409	17.2044	17.2721	17.1371	15.5576	16.6635	20.3835	20.027	19.9632	NaN	NaN	NaN
ENSG00000058453	NaN	NaN	NaN	NaN	NaN	NaN	NaN	NaN	NaN	NaN	NaN	NaN
ENSG00000058600	15.2104	17.293	16.063	16.0691	16.9546	16.0192	NaN	20.0415	19.8794	NaN	20.2221	19.563
ENSG00000058668	21.2135	21.2004	21.268	21.0663	20.5736	21.3885	25.0755	25.0135	25.0209	24.744	24.7228	24.7714
ENSG00000058673	18.986	18.9518	19.0607	19.1626	18.6785	19.0136	22.3593	22.6	22.4481	22.3513	22.3635	21.8781
ENSG00000058729	20.0091	19.8068	20.1599	20.266	19.3967	20.2253	22.3906	22.2078	22.344	22.217	22.121	21.9978
ENSG00000058799	NaN	NaN	NaN	NaN	NaN	NaN	NaN	NaN	NaN	NaN	NaN	NaN
ENSG00000058804	25.1553	24.6003	24.8676	19.0744	18.4208	18.2568	25.798	25.6083	25.7134	25.7201	25.5342	25.2541
ENSG00000058866	NaN	NaN	NaN	NaN	NaN	NaN	NaN	NaN	NaN	NaN	NaN	NaN
ENSG00000059122	16.1227	17.1597	16.9731	17.7551	16.8518	17.448	NaN	20.2236	19.9672	20.0035	20.1215	NaN
ENSG00000059145	NaN	NaN	NaN	NaN	NaN	NaN	NaN	NaN	NaN	NaN	NaN	NaN
ENSG00000059377	NaN	NaN	NaN	NaN	NaN	NaN	NaN	NaN	NaN	NaN	NaN	NaN
ENSG00000059378	18.1469	18.0116	17.9424	19.1419	18.0321	19.3131	21.0958	21.0652	21.1812	21.9008	22.0041	22.107
ENSG00000059573	20.6798	20.9004	20.6769	20.3647	19.5569	20.7232	24.1419	24.077	23.9645	23.5552	23.4225	23.7215
ENSG00000059588	17.5132	17.7076	17.4191	17.218	16.7506	17.2898	21.785	21.8162	21.7281	21.0002	21.1586	21.636
ENSG00000059691	17.3607	18.1914	18.2155	16.9512	16.6948	16.9262	20.6413	20.7886	20.5172	19.5747	20.011	19.3772
ENSG00000059728	NaN	NaN	NaN	NaN	NaN	NaN	NaN	NaN	NaN	NaN	NaN	NaN
ENSG00000059758	16.4796	15.3915	NaN	16.5224	NaN	16.2829	NaN	NaN	NaN	NaN	NaN	NaN
ENSG00000059769	NaN	NaN	NaN	NaN	NaN	NaN	NaN	NaN	NaN	NaN	NaN	NaN
ENSG00000059804	NaN	NaN	NaN	NaN	NaN	NaN	NaN	NaN	NaN	NaN	NaN	NaN
ENSG00000059915	NaN	NaN	NaN	NaN	NaN	NaN	NaN	NaN	NaN	NaN	NaN	NaN
ENSG00000060069	15.4283	17.1426	15.8899	16.2524	15.1997	17.426	NaN	NaN	NaN	NaN	NaN	NaN
ENSG00000060138	22.3086	22.3543	22.6377	22.5884	22.0408	22.8554	24.0628	24.0612	24.1691	24.1126	23.8946	24.1616
ENSG00000060140	NaN	NaN	NaN	NaN	NaN	NaN	NaN	NaN	NaN	NaN	NaN	NaN
ENSG00000060237	19.764	20.0046	19.8888	19.8272	19.7238	20.8175	24.1184	23.9307	23.9856	23.7807	23.9059	23.8939
ENSG00000060339	19.7235	20.1766	20.4009	20.1662	19.5355	20.5974	23.5034	23.5966	23.5213	23.5291	23.6243	23.4169
ENSG00000060491	19.3209	19.7253	19.5853	19.8643	18.6043	19.7759	22.3497	22.437	22.1813	22.3468	22.1835	22.1369
ENSG00000060558	NaN	NaN	NaN	NaN	NaN	NaN	NaN	NaN	NaN	NaN	NaN	NaN
ENSG00000060566	NaN	NaN	NaN	NaN	NaN	NaN	NaN	NaN	NaN	NaN	NaN	NaN
ENSG00000060642	NaN	NaN	NaN	NaN	NaN	NaN	NaN	NaN	NaN	NaN	NaN	NaN
ENSG00000060656	NaN	NaN	NaN	NaN	NaN	NaN	NaN	NaN	NaN	NaN	NaN	NaN
ENSG00000060688	17.9916	18.4044	18.6963	18.3376	16.9867	18.7146	20.1541	20.0485	19.9523	20.1678	NaN	20.2276
ENSG00000060709	NaN	NaN	NaN	NaN	NaN	NaN	NaN	NaN	NaN	NaN	NaN	NaN
ENSG00000060718	19.6691	19.9165	19.5548	20.4115	19.7708	20.7176	NaN	NaN	NaN	NaN	NaN	NaN
ENSG00000060749	17.9822	18.3728	18.4227	18.7777	18.1606	19.087	22.3006	22.3693	22.3386	22.4108	22.5315	22.366
ENSG00000060762	NaN	NaN	NaN	NaN	NaN	NaN	NaN	NaN	NaN	NaN	NaN	NaN
ENSG00000060971	NaN	NaN	NaN	NaN	NaN	NaN	NaN	NaN	NaN	NaN	NaN	NaN
ENSG00000060982	NaN	NaN	NaN	NaN	NaN	NaN	NaN	NaN	NaN	NaN	NaN	NaN
ENSG00000061273	16.9408	17.7439	17.7805	17.8137	16.3849	18.1428	21.1135	20.8732	20.729	20.9426	NaN	20.5945
ENSG00000061337	NaN	NaN	NaN	NaN	NaN	NaN	NaN	NaN	NaN	NaN	NaN	NaN
ENSG00000061455	NaN	NaN	NaN	NaN	NaN	NaN	NaN	NaN	NaN	NaN	NaN	NaN
ENSG00000061492	NaN	NaN	NaN	NaN	NaN	NaN	NaN	NaN	NaN	NaN	NaN	NaN
ENSG00000061656	NaN	NaN	NaN	NaN	NaN	NaN	NaN	NaN	NaN	NaN	NaN	NaN
ENSG00000061676	19.9148	19.9456	19.9211	19.9223	19.4417	20.0767	23.804	23.7621	23.7709	23.546	23.6218	23.413
ENSG00000061794	20.6461	20.9653	21.0005	20.608	19.9035	21.012	22.7348	22.7396	22.6958	22.3099	22.4187	22.4513
ENSG00000061918	NaN	NaN	NaN	NaN	NaN	NaN	NaN	NaN	NaN	NaN	NaN	NaN
ENSG00000061936	15.97	16.1015	16.2912	16.5679	16.906	NaN	NaN	NaN	NaN	NaN	NaN	NaN
ENSG00000061938	NaN	NaN	NaN	NaN	NaN	NaN	NaN	NaN	NaN	NaN	NaN	NaN
ENSG00000061987	17.0304	17.4673	17.3063	17.5676	16.0794	16.8241	21.579	21.3155	21.0894	21.5104	21.0443	21.4649
ENSG00000062038	NaN	NaN	NaN	NaN	NaN	NaN	NaN	NaN	NaN	NaN	NaN	NaN
ENSG00000062096	NaN	NaN	NaN	NaN	NaN	NaN	NaN	NaN	NaN	NaN	NaN	NaN
ENSG00000062194	NaN	NaN	NaN	NaN	NaN	NaN	NaN	NaN	NaN	NaN	NaN	NaN
ENSG00000062282	NaN	NaN	NaN	NaN	NaN	NaN	NaN	NaN	NaN	NaN	NaN	NaN
ENSG00000062370	NaN	NaN	NaN	NaN	NaN	NaN	NaN	NaN	NaN	NaN	NaN	NaN
ENSG00000062485	23.2337	22.172	22.0466	22.5657	21.5803	23.1533	24.6898	24.7009	24.4542	24.4225	24.4093	24.3955
ENSG00000062524	NaN	NaN	NaN	NaN	NaN	NaN	NaN	NaN	NaN	NaN	NaN	NaN
ENSG00000062582	NaN	NaN	NaN	NaN	NaN	NaN	NaN	NaN	NaN	NaN	NaN	NaN
ENSG00000062598	17.332	17.3253	17.194	16.4643	16.8918	17.6974	20.6868	20.3077	20.333	NaN	20.3153	20.1975
ENSG00000062650	17.8121	17.6632	18.0861	17.9136	17.8374	17.2872	21.8749	21.9277	22.0704	21.9999	21.8397	21.5947
ENSG00000062716	20.0703	20.4099	19.7609	19.4575	18.0479	19.6476	21.6631	21.1632	21.1793	20.5848	NaN	20.5282
ENSG00000062725	NaN	NaN	NaN	NaN	NaN	NaN	NaN	NaN	NaN	NaN	NaN	NaN
ENSG00000062822	20.2069	20.1735	19.9469	20.3507	20.1274	20.8487	24.1185	24.0534	24.0853	24.2156	24.0598	24.161
ENSG00000063015	NaN	NaN	NaN	NaN	NaN	NaN	NaN	NaN	NaN	NaN	NaN	NaN
ENSG00000063046	23.4264	22.3983	23.7035	23.5183	23.06	22.498	25.883	25.9858	25.9607	25.9443	26.0035	25.4899
ENSG00000063127	NaN	NaN	NaN	NaN	NaN	NaN	NaN	NaN	NaN	NaN	NaN	NaN
ENSG00000063169	NaN	NaN	NaN	NaN	NaN	NaN	NaN	NaN	NaN	NaN	NaN	NaN
ENSG00000063176	NaN	NaN	NaN	NaN	NaN	NaN	NaN	NaN	NaN	NaN	NaN	NaN
ENSG00000063177	NaN	NaN	NaN	NaN	NaN	NaN	NaN	NaN	NaN	NaN	NaN	NaN
ENSG00000063180	NaN	NaN	NaN	NaN	NaN	NaN	NaN	NaN	NaN	NaN	NaN	NaN
ENSG00000063241	NaN	NaN	NaN	NaN	NaN	NaN	NaN	NaN	NaN	NaN	NaN	NaN
ENSG00000063244	21.0143	22.4861	21.378	20.8425	21.8807	21.9341	23.0357	23.3565	23.0339	23.2229	23.4685	23.1119
ENSG00000063245	17.4088	17.5385	17.1568	17.825	16.513	17.0652	NaN	NaN	NaN	NaN	NaN	NaN
ENSG00000063322	NaN	NaN	NaN	NaN	NaN	NaN	NaN	NaN	NaN	NaN	NaN	NaN
ENSG00000063438	18.4649	18.8594	19.091	19.7226	19.441	19.9177	23.1536	22.9994	22.983	22.6652	22.6333	23.0274
ENSG00000063515	NaN	NaN	NaN	NaN	NaN	NaN	NaN	NaN	NaN	NaN	NaN	NaN
ENSG00000063587	NaN	NaN	NaN	NaN	NaN	NaN	NaN	NaN	NaN	NaN	NaN	NaN
ENSG00000063601	16.5543	16.3998	15.0819	15.7638	14.4595	16.1492	19.7229	19.3763	NaN	NaN	NaN	NaN
ENSG00000063660	20.4537	20.3544	20.7748	20.3392	19.9118	20.3868	23.2055	22.9933	23.1879	23.0851	22.712	22.7416
ENSG00000063761	NaN	NaN	NaN	NaN	NaN	NaN	NaN	NaN	NaN	NaN	NaN	NaN
ENSG00000063854	NaN	NaN	NaN	NaN	NaN	NaN	NaN	NaN	NaN	NaN	NaN	NaN
ENSG00000063978	NaN	NaN	NaN	NaN	NaN	NaN	NaN	NaN	NaN	NaN	NaN	NaN
ENSG00000064012	17.8363	17.4811	16.0121	17.6874	18.238	18.6809	NaN	NaN	NaN	20.5375	20.7784	21.151
ENSG00000064042	19.2027	18.9596	18.7247	19.1251	18.1576	19.0301	22.9093	22.8829	22.6863	22.5357	22.5752	22.352
ENSG00000064102	18.5624	19.0241	18.328	18.2613	18.2971	18.9176	22.1062	21.8534	21.7793	21.9437	21.6777	21.6875
ENSG00000064115	NaN	NaN	NaN	NaN	NaN	NaN	NaN	NaN	NaN	NaN	NaN	NaN
ENSG00000064195	NaN	NaN	NaN	NaN	NaN	NaN	NaN	NaN	NaN	NaN	NaN	NaN
ENSG00000064199	NaN	NaN	NaN	NaN	NaN	NaN	NaN	NaN	NaN	NaN	NaN	NaN
ENSG00000064201	NaN	NaN	NaN	NaN	NaN	NaN	NaN	NaN	NaN	NaN	NaN	NaN
ENSG00000064205	NaN	NaN	NaN	NaN	NaN	NaN	NaN	NaN	NaN	NaN	NaN	NaN
ENSG00000064218	NaN	NaN	NaN	NaN	NaN	NaN	NaN	NaN	NaN	NaN	NaN	NaN
ENSG00000064225	NaN	NaN	NaN	NaN	NaN	NaN	NaN	NaN	NaN	NaN	NaN	NaN
ENSG00000064270	NaN	NaN	NaN	NaN	NaN	NaN	NaN	NaN	NaN	NaN	NaN	NaN
ENSG00000064300	NaN	NaN	NaN	NaN	NaN	NaN	NaN	NaN	NaN	NaN	NaN	NaN
ENSG00000064309	NaN	NaN	NaN	NaN	NaN	NaN	NaN	NaN	NaN	NaN	NaN	NaN
ENSG00000064313	16.713	17.328	15.7867	17.937	16.8403	17.3835	20.9756	21.0094	20.6958	20.7062	21.1723	20.6958
ENSG00000064393	NaN	NaN	NaN	NaN	NaN	NaN	NaN	NaN	NaN	NaN	NaN	NaN
ENSG00000064419	18.6387	18.2741	19.0754	19.4095	18.8068	20.0371	22.3203	22.3248	22.384	22.5933	22.4709	22.5221
ENSG00000064489	NaN	NaN	NaN	NaN	NaN	NaN	NaN	NaN	NaN	NaN	NaN	NaN
ENSG00000064490	NaN	NaN	NaN	NaN	NaN	NaN	NaN	NaN	NaN	NaN	NaN	NaN
ENSG00000064545	NaN	NaN	NaN	NaN	NaN	NaN	NaN	NaN	NaN	NaN	NaN	NaN
ENSG00000064547	NaN	NaN	NaN	NaN	NaN	NaN	NaN	NaN	NaN	NaN	NaN	NaN
ENSG00000064601	20.5771	20.4755	21.0184	20.5007	20.0348	20.9107	22.5042	22.5309	22.8841	22.5297	22.6666	22.3819
ENSG00000064607	17.282	17.2665	17.7385	17.3468	17.0438	17.2417	20.5758	20.7281	20.4547	20.7014	20.6614	20.4682
ENSG00000064651	19.0272	19.0961	19.0958	19.341	18.4633	19.6299	22.6844	22.5642	22.5425	22.4916	22.3033	22.2247
ENSG00000064652	NaN	NaN	NaN	NaN	NaN	NaN	NaN	NaN	NaN	NaN	NaN	NaN
ENSG00000064655	NaN	NaN	NaN	NaN	NaN	NaN	NaN	NaN	NaN	NaN	NaN	NaN
ENSG00000064666	21.5201	21.9703	21.0081	21.6168	21.9746	21.4898	22.9243	23.7284	23.0073	23.3848	23.8469	23.0969
ENSG00000064687	NaN	NaN	NaN	NaN	NaN	NaN	NaN	NaN	NaN	NaN	NaN	NaN
ENSG00000064692	NaN	NaN	NaN	NaN	NaN	NaN	NaN	NaN	NaN	NaN	NaN	NaN
ENSG00000064703	19.5073	19.4571	19.6553	19.3705	19.4078	19.5659	22.9737	22.7764	22.6018	22.6159	22.7574	22.6542
ENSG00000064726	18.6502	19.0182	18.499	18.7263	18.2361	19.3098	21.2106	21.192	21.1443	20.8527	21.0851	20.6454
ENSG00000064763	NaN	NaN	NaN	NaN	NaN	NaN	NaN	NaN	NaN	NaN	NaN	NaN
ENSG00000064787	NaN	NaN	NaN	NaN	NaN	NaN	NaN	NaN	NaN	NaN	NaN	NaN
ENSG00000064835	NaN	NaN	NaN	NaN	NaN	NaN	NaN	NaN	NaN	NaN	NaN	NaN
ENSG00000064886	NaN	NaN	NaN	NaN	NaN	NaN	NaN	NaN	NaN	NaN	NaN	NaN
ENSG00000064932	14.9712	15.8645	15.9681	15.3507	15.6546	16.3578	NaN	NaN	NaN	NaN	NaN	NaN
ENSG00000064933	NaN	NaN	NaN	NaN	NaN	NaN	NaN	NaN	NaN	NaN	NaN	NaN
ENSG00000064961	NaN	NaN	NaN	NaN	NaN	NaN	NaN	NaN	NaN	NaN	NaN	NaN
ENSG00000064989	NaN	NaN	NaN	NaN	NaN	NaN	NaN	NaN	NaN	NaN	NaN	NaN
ENSG00000064995	NaN	NaN	NaN	NaN	NaN	NaN	NaN	NaN	NaN	NaN	NaN	NaN
ENSG00000064999	NaN	NaN	NaN	NaN	NaN	NaN	NaN	NaN	NaN	NaN	NaN	NaN
ENSG00000065000	20.5704	20.8155	20.724	20.5824	20.3663	21.1033	24.3031	24.2782	24.4334	24.2955	24.1015	24.3685
ENSG00000065029	NaN	NaN	NaN	NaN	NaN	NaN	NaN	NaN	NaN	NaN	NaN	NaN
ENSG00000065054	NaN	NaN	NaN	NaN	NaN	NaN	NaN	NaN	NaN	NaN	NaN	NaN
ENSG00000065057	18.1067	18.598	18.076	18.0248	17.9367	18.6202	20.4391	20.2475	20.3324	NaN	NaN	NaN
ENSG00000065060	NaN	NaN	NaN	NaN	NaN	NaN	NaN	NaN	NaN	NaN	NaN	NaN
ENSG00000065135	21.0821	21.6939	21.2247	21.3919	21.2557	21.6563	23.1517	23.3416	23.237	23.1326	23.2304	23.252
ENSG00000065150	23.1659	22.9324	23.1088	23.5886	22.6869	22.2724	26.7847	26.7095	26.7628	26.7803	26.6513	26.888
ENSG00000065154	20.2887	20.3275	19.9798	19.8369	19.4236	19.3807	22.0801	22.1671	21.9974	22.2503	21.9627	22.0228
ENSG00000065183	20.82	20.8042	21.1825	20.9902	20.071	21.4446	24.5238	24.2796	24.307	24.1726	24.1714	24.2462
ENSG00000065243	19.3362	19.4438	19.838	19.9865	19.3068	19.827	23.2337	23.2026	23.2744	23.3049	23.3931	23.13
ENSG00000065268	18.3962	20.1108	20.1055	19.5365	18.9078	19.6948	NaN	21.5746	21.5942	21.4861	21.5036	21.4154
ENSG00000065308	NaN	NaN	NaN	NaN	NaN	NaN	NaN	NaN	NaN	NaN	NaN	NaN
ENSG00000065320	NaN	NaN	NaN	NaN	NaN	NaN	NaN	NaN	NaN	NaN	NaN	NaN
ENSG00000065325	NaN	NaN	NaN	NaN	NaN	NaN	NaN	NaN	NaN	NaN	NaN	NaN
ENSG00000065328	16.5991	16.7301	16.9953	15.5511	NaN	16.3178	20.3203	20.3286	20.5704	NaN	NaN	NaN
ENSG00000065357	NaN	NaN	NaN	NaN	NaN	NaN	NaN	NaN	NaN	NaN	NaN	NaN
ENSG00000065361	NaN	NaN	NaN	NaN	NaN	NaN	NaN	NaN	NaN	NaN	NaN	NaN
ENSG00000065371	NaN	NaN	NaN	NaN	NaN	NaN	NaN	NaN	NaN	NaN	NaN	NaN
ENSG00000065413	NaN	NaN	NaN	NaN	NaN	NaN	NaN	NaN	NaN	NaN	NaN	NaN
ENSG00000065427	22.3567	22.6715	22.7636	22.5164	21.7916	23.0009	25.308	25.4509	25.4994	25.1798	25.1278	25.1955
ENSG00000065457	NaN	NaN	NaN	NaN	NaN	NaN	NaN	NaN	NaN	NaN	NaN	NaN
ENSG00000065485	18.2057	18.1544	18.3034	18.0834	17.3603	18.0968	20.6819	20.651	20.626	20.642	20.3335	20.2258
ENSG00000065491	NaN	NaN	NaN	NaN	NaN	NaN	NaN	NaN	NaN	NaN	NaN	NaN
ENSG00000065518	22.9859	22.9681	23.0445	23.106	21.9582	22.9687	23.2343	23.2656	23.2309	23.1088	22.8123	22.9331
ENSG00000065526	15.5775	16.3381	16.0405	15.8092	14.9068	14.115	20.8496	21.5523	20.8872	20.9504	20.9461	NaN
ENSG00000065534	14.6346	13.814	13.7316	NaN	13.1025	15.0179	NaN	NaN	NaN	NaN	NaN	NaN
ENSG00000065548	18.5779	18.6755	18.4118	17.7133	18.4345	19.4124	21.2043	21.2302	21.0033	NaN	21.2934	21.3557
ENSG00000065559	NaN	NaN	NaN	NaN	NaN	NaN	NaN	NaN	NaN	NaN	NaN	NaN
ENSG00000065600	NaN	NaN	NaN	NaN	NaN	NaN	NaN	NaN	NaN	NaN	NaN	NaN
ENSG00000065609	22.568	22.9251	23.5284	23.6072	22.6259	23.3159	NaN	NaN	NaN	NaN	NaN	NaN
ENSG00000065613	19.235	19.3988	19.2811	19.4073	18.9023	20.1234	23.2197	23.1677	23.1607	23.2041	23.1493	23.1715
ENSG00000065615	NaN	NaN	NaN	NaN	NaN	NaN	NaN	NaN	NaN	NaN	NaN	NaN
ENSG00000065618	NaN	NaN	NaN	NaN	NaN	NaN	NaN	NaN	NaN	NaN	NaN	NaN
ENSG00000065621	NaN	NaN	NaN	NaN	NaN	NaN	NaN	NaN	NaN	NaN	NaN	NaN
ENSG00000065665	23.3049	22.7067	22.8258	22.4977	22.0837	22.8624	24.9244	25.0446	25.1061	24.5284	24.7057	24.4444
ENSG00000065675	NaN	NaN	NaN	NaN	NaN	NaN	NaN	NaN	NaN	NaN	NaN	NaN
ENSG00000065717	19.7338	19.9342	19.8955	21.0653	20.1648	20.7713	NaN	NaN	NaN	NaN	NaN	NaN
ENSG00000065802	NaN	NaN	NaN	NaN	NaN	NaN	NaN	NaN	NaN	NaN	NaN	NaN
ENSG00000065809	NaN	NaN	NaN	NaN	NaN	NaN	NaN	NaN	NaN	NaN	NaN	NaN
ENSG00000065833	18.6553	18.9245	18.9415	19.164	18.6755	19.7835	21.5363	21.4815	21.5756	21.6059	21.5936	21.6827
ENSG00000065882	NaN	NaN	NaN	NaN	NaN	NaN	NaN	NaN	NaN	NaN	NaN	NaN
ENSG00000065883	14.686	14.8908	15.2003	17.3638	15.8437	16.8568	NaN	NaN	NaN	20.6831	20.1555	20.2244
ENSG00000065911	20.3016	19.7659	20.6764	20.1686	20.1747	19.9253	22.7775	22.5628	22.8388	22.5703	23.1158	22.703
ENSG00000065923	NaN	NaN	NaN	NaN	NaN	NaN	NaN	NaN	NaN	NaN	NaN	NaN
ENSG00000065970	NaN	NaN	NaN	NaN	NaN	NaN	NaN	NaN	NaN	NaN	NaN	NaN
ENSG00000065978	24.8817	24.9988	25.0653	25.2375	24.7438	25.2639	26.6795	26.6415	26.6091	26.6618	26.8116	26.4012
ENSG00000065989	NaN	NaN	NaN	NaN	NaN	NaN	NaN	NaN	NaN	NaN	NaN	NaN
ENSG00000066027	18.0684	18.1337	18.3143	16.6434	16.9259	16.9874	20.6415	20.4937	20.6988	NaN	NaN	NaN
ENSG00000066032	23.3014	23.2306	23.6968	24.0075	22.9902	23.6851	NaN	NaN	NaN	NaN	NaN	NaN
ENSG00000066044	21.7233	21.9837	21.9777	22.2309	21.7266	22.5872	23.7456	23.9089	23.8584	24.1366	23.7023	24.0479
ENSG00000066056	NaN	NaN	NaN	NaN	NaN	NaN	NaN	NaN	NaN	NaN	NaN	NaN
ENSG00000066084	19.5598	19.9468	19.8104	20.1567	19.0972	19.9922	23.8883	24.0018	23.9227	23.7966	23.8353	23.7087
ENSG00000066117	18.7997	19.3958	19.5913	19.5446	18.7905	19.9471	22.2084	22.1481	22.0809	22.1204	22.0283	22.0465
ENSG00000066135	18.0763	18.2921	18.3813	19.2517	17.9109	19.1637	21.3915	21.4629	21.4176	21.8615	21.5036	21.7037
ENSG00000066136	18.871	19.0106	19.1117	19.3236	18.8928	19.9186	20.727	20.7318	20.7651	20.6867	20.2156	21.0211
ENSG00000066185	NaN	NaN	NaN	NaN	NaN	NaN	NaN	NaN	NaN	NaN	NaN	NaN
ENSG00000066230	NaN	NaN	NaN	NaN	NaN	NaN	NaN	NaN	NaN	NaN	NaN	NaN
ENSG00000066248	NaN	NaN	NaN	NaN	NaN	NaN	NaN	NaN	NaN	NaN	NaN	NaN
ENSG00000066279	19.262	19.4034	19.6881	22.0886	21.5921	22.0547	25.2684	25.2682	25.2175	26.954	26.9064	26.8473
ENSG00000066294	NaN	NaN	NaN	NaN	NaN	NaN	NaN	NaN	NaN	NaN	NaN	NaN
ENSG00000066322	22.6878	23.154	23.9375	23.3083	22.8248	21.5946	23.8565	23.777	24.2677	23.4621	23.4052	22.865
ENSG00000066336	NaN	NaN	NaN	NaN	NaN	NaN	NaN	NaN	NaN	NaN	NaN	NaN
ENSG00000066379	NaN	NaN	NaN	NaN	NaN	NaN	NaN	NaN	NaN	NaN	NaN	NaN
ENSG00000066382	NaN	NaN	NaN	NaN	NaN	NaN	NaN	NaN	NaN	NaN	NaN	NaN
ENSG00000066405	NaN	NaN	NaN	NaN	NaN	NaN	NaN	NaN	NaN	NaN	NaN	NaN
ENSG00000066422	19.1248	19.2594	19.4316	19.5555	19.3626	19.0989	22.4665	22.5967	22.6651	22.6522	22.7677	22.377
ENSG00000066427	NaN	NaN	NaN	NaN	NaN	NaN	NaN	NaN	NaN	NaN	NaN	NaN
ENSG00000066455	17.2079	16.7054	16.9132	16.0052	15.105	16.7847	20.2925	20.27	20.3784	NaN	NaN	NaN
ENSG00000066468	NaN	NaN	NaN	NaN	NaN	NaN	NaN	NaN	NaN	NaN	NaN	NaN
ENSG00000066557	19.3465	19.1029	18.747	19.3006	18.2412	19.7302	22.3527	22.0311	22.2019	22.0039	21.7248	22.0455
ENSG00000066583	18.4482	18.1321	NaN	18.9446	18.3886	18.9643	NaN	NaN	NaN	NaN	NaN	NaN
ENSG00000066629	NaN	NaN	NaN	NaN	NaN	NaN	NaN	NaN	NaN	NaN	NaN	NaN
ENSG00000066651	NaN	NaN	NaN	NaN	NaN	NaN	NaN	NaN	NaN	NaN	NaN	NaN
ENSG00000066654	16.2213	16.8896	16.6381	18.3346	17.4716	18.0702	NaN	NaN	NaN	20.354	19.9859	20.0855
ENSG00000066697	NaN	NaN	NaN	NaN	NaN	NaN	NaN	NaN	NaN	NaN	NaN	NaN
ENSG00000066735	NaN	NaN	NaN	NaN	NaN	NaN	NaN	NaN	NaN	NaN	NaN	NaN
ENSG00000066739	14.6533	15.2027	15.0882	15.9191	14.8735	15.1337	19.7504	19.9168	19.8096	19.9567	19.9025	19.5977
ENSG00000066777	17.3411	17.5456	17.836	17.9666	17.3415	18.3325	22.1981	21.8104	22.1715	22.2016	22.146	22.1404
ENSG00000066813	NaN	NaN	NaN	NaN	NaN	NaN	NaN	NaN	NaN	NaN	NaN	NaN
ENSG00000066827	NaN	NaN	NaN	NaN	NaN	NaN	NaN	NaN	NaN	NaN	NaN	NaN
ENSG00000066855	16.9022	16.8408	16.7128	17.4222	16.5953	17.8235	NaN	NaN	NaN	NaN	NaN	NaN
ENSG00000066923	18.8293	19.503	20.0429	20.0552	19.2111	19.9298	NaN	NaN	NaN	NaN	NaN	NaN
ENSG00000066926	15.8108	16.2431	16.3339	15.8485	14.277	16.2555	NaN	NaN	NaN	NaN	NaN	NaN
ENSG00000066933	16.9958	17.1955	16.6283	16.8028	16.8858	18.1661	NaN	NaN	NaN	NaN	NaN	NaN
ENSG00000067048	23.4998	24.1033	23.416	24.6942	23.7143	24.2286	27.1156	27.2496	27.153	27.5628	27.4296	27.3492
ENSG00000067057	22.1492	22.2791	22.5654	22.9745	22.2444	23.3087	25.191	25.2523	25.3001	25.6362	25.5233	25.7896
ENSG00000067064	19.4374	19.1594	19.7872	19.0861	19.5621	19.7186	21.454	21.075	21.6376	NaN	21.2263	21.0231
ENSG00000067066	17.0383	17.3764	17.0016	16.711	17.0774	18.5727	NaN	20.603	20.498	NaN	20.5989	20.9095
ENSG00000067082	NaN	NaN	NaN	NaN	NaN	NaN	NaN	NaN	NaN	NaN	NaN	NaN
ENSG00000067113	NaN	NaN	NaN	NaN	NaN	NaN	NaN	NaN	NaN	NaN	NaN	NaN
ENSG00000067141	19.1957	19.5083	19.4056	19.5081	18.777	19.6235	23.0331	23.0926	23.1611	23.1004	22.8092	22.8711
ENSG00000067167	19.037	18.3378	17.9552	17.2684	16.4806	18.318	NaN	19.8086	19.2944	NaN	NaN	NaN
ENSG00000067177	17.0453	16.6294	17.4626	17.8561	17.0508	16.4998	20.8274	20.6699	21.0182	20.6842	20.6007	20.7997
ENSG00000067182	18.2159	17.9926	18.1051	18.5046	18.4748	18.2949	NaN	NaN	NaN	NaN	NaN	NaN
ENSG00000067191	NaN	NaN	NaN	NaN	NaN	NaN	NaN	NaN	NaN	NaN	NaN	NaN
ENSG00000067208	NaN	NaN	NaN	NaN	NaN	NaN	NaN	NaN	NaN	NaN	NaN	NaN
ENSG00000067221	NaN	NaN	NaN	NaN	NaN	NaN	NaN	NaN	NaN	NaN	NaN	NaN
ENSG00000067225	26.8238	26.6023	26.7223	26.8547	26.4328	27.1645	29.7898	29.6084	29.7156	29.7014	29.7202	29.7274
ENSG00000067248	18.5503	18.9156	19.2297	18.7477	18.356	18.5116	22.6677	23.0535	22.8879	22.7502	22.7162	22.4028
ENSG00000067334	21.2935	21.2992	21.2354	21.6274	21.3489	21.9893	24.3869	24.4866	24.359	24.6396	24.4791	24.4844
ENSG00000067365	NaN	NaN	NaN	NaN	NaN	NaN	NaN	NaN	NaN	NaN	NaN	NaN
ENSG00000067369	19.5975	19.5706	19.8726	20.3881	19.2662	20.3111	24.0379	24.0294	24.0508	24.421	24.0698	24.2262
ENSG00000067445	21.3887	21.7583	21.6292	21.9085	21.3796	21.9131	NaN	NaN	NaN	NaN	NaN	NaN
ENSG00000067533	18.7209	18.3668	18.6119	17.3294	17.7535	18.5407	20.2963	20.3319	20.3992	NaN	20.19	20.1623
ENSG00000067560	21.8269	21.7031	21.7435	22.0893	21.3474	22.6009	22.8304	22.8725	22.7576	22.849	22.5971	23.0479
ENSG00000067596	19.3327	19.6371	19.5087	20.3699	19.4854	20.5966	23.4687	23.2002	23.3844	23.7523	23.7294	23.7505
ENSG00000067606	NaN	NaN	NaN	NaN	NaN	NaN	NaN	NaN	NaN	NaN	NaN	NaN
ENSG00000067646	NaN	NaN	NaN	NaN	NaN	NaN	NaN	NaN	NaN	NaN	NaN	NaN
ENSG00000067704	20.5865	20.6274	20.8343	19.8614	18.9105	20.2294	23.7008	23.9061	23.7796	23.1931	23.2503	23.2511
ENSG00000067715	NaN	NaN	NaN	NaN	NaN	NaN	NaN	NaN	NaN	NaN	NaN	NaN
ENSG00000067798	NaN	NaN	NaN	NaN	NaN	NaN	NaN	NaN	NaN	NaN	NaN	NaN
ENSG00000067829	17.8998	18.1584	18.3747	19.2083	17.7921	18.712	NaN	20.5901	20.6387	20.8826	20.4395	NaN
ENSG00000067836	NaN	NaN	NaN	NaN	NaN	NaN	NaN	NaN	NaN	NaN	NaN	NaN
ENSG00000067840	NaN	NaN	NaN	NaN	NaN	NaN	NaN	NaN	NaN	NaN	NaN	NaN
ENSG00000067842	19.9343	19.8944	20.262	20.317	19.8201	20.5509	NaN	NaN	NaN	NaN	NaN	NaN
ENSG00000067900	17.9362	17.889	18.0057	17.9572	17.349	17.9618	22.3518	22.3947	22.5097	22.4376	22.0582	21.9892
ENSG00000067955	NaN	NaN	NaN	NaN	NaN	NaN	NaN	NaN	NaN	NaN	NaN	NaN
ENSG00000067992	NaN	NaN	NaN	NaN	NaN	NaN	NaN	NaN	NaN	NaN	NaN	NaN
ENSG00000068001	NaN	NaN	NaN	NaN	NaN	NaN	NaN	NaN	NaN	NaN	NaN	NaN
ENSG00000068024	NaN	NaN	NaN	NaN	NaN	NaN	NaN	NaN	NaN	NaN	NaN	NaN
ENSG00000068028	NaN	NaN	NaN	NaN	NaN	NaN	NaN	NaN	NaN	NaN	NaN	NaN
ENSG00000068078	NaN	NaN	NaN	NaN	NaN	NaN	NaN	NaN	NaN	NaN	NaN	NaN
ENSG00000068079	16.064	16.0436	NaN	17.9196	16.9722	18.1196	NaN	NaN	NaN	NaN	NaN	NaN
ENSG00000068097	NaN	NaN	NaN	NaN	NaN	NaN	NaN	NaN	NaN	NaN	NaN	NaN
ENSG00000068120	20.1812	19.5569	19.3839	19.4365	19.239	19.8075	22.2527	22.2182	22.0808	22.1052	21.913	22.2374
ENSG00000068137	NaN	NaN	NaN	NaN	NaN	NaN	NaN	NaN	NaN	NaN	NaN	NaN
ENSG00000068305	19.3978	19.327	19.4942	19.8241	18.8118	18.8689	21.6893	21.6177	21.6821	21.2717	21.1339	20.746
ENSG00000068308	19.2706	19.0557	19.4668	19.7707	19.0132	19.8441	21.6544	21.8328	22.089	22.0062	21.9059	21.6515
ENSG00000068323	NaN	NaN	NaN	NaN	NaN	NaN	NaN	NaN	NaN	NaN	NaN	NaN
ENSG00000068354	NaN	NaN	NaN	NaN	NaN	NaN	NaN	NaN	NaN	NaN	NaN	NaN
ENSG00000068366	19.7755	20.0119	20.0083	20.3572	19.67	20.9015	23.086	23.0737	23.2264	23.3931	23.214	23.1681
ENSG00000068383	NaN	NaN	NaN	NaN	NaN	NaN	NaN	NaN	NaN	NaN	NaN	NaN
ENSG00000068394	19.4889	19.6908	19.4774	19.4673	19.1758	19.2756	22.208	22.1991	22.2924	22.1678	22.4524	21.998
ENSG00000068400	18.3714	18.1158	18.8272	20.6289	20.5578	21.5652	23.4096	23.2424	22.9979	23.5224	23.3911	23.3325
ENSG00000068438	17.241	18.7241	17.2833	19.0837	18.5741	17.1082	NaN	NaN	NaN	20.5167	20.0722	NaN
ENSG00000068489	17.9746	NaN	17.6467	19.145	19.316	19.4274	NaN	NaN	NaN	20.6093	20.6481	20.8044
ENSG00000068615	NaN	NaN	NaN	NaN	NaN	NaN	NaN	NaN	NaN	NaN	NaN	NaN
ENSG00000068650	NaN	NaN	NaN	NaN	NaN	NaN	NaN	NaN	NaN	NaN	NaN	NaN
ENSG00000068654	19.0985	19.0241	19.7546	19.3708	19.3249	19.5261	23.7178	23.7357	23.8131	23.62	23.6238	23.5054
ENSG00000068697	NaN	NaN	NaN	NaN	NaN	NaN	NaN	NaN	NaN	NaN	NaN	NaN
ENSG00000068724	16.0226	15.8104	14.9991	14.4665	15.4773	15.883	19.7549	19.5804	NaN	NaN	NaN	NaN
ENSG00000068745	NaN	NaN	NaN	NaN	NaN	NaN	NaN	NaN	NaN	NaN	NaN	NaN
ENSG00000068781	NaN	NaN	NaN	NaN	NaN	NaN	NaN	NaN	NaN	NaN	NaN	NaN
ENSG00000068784	NaN	NaN	NaN	NaN	NaN	NaN	NaN	NaN	NaN	NaN	NaN	NaN
ENSG00000068793	20.4309	20.3993	20.1602	20.1732	19.9858	20.5699	24.1648	24.2072	24.0479	24.2262	24.2136	24.1752
ENSG00000068796	18.6539	19.1994	19.7672	19.7166	18.9613	19.9584	22.1617	22.3329	22.2512	22.2656	21.9681	22.3205
ENSG00000068831	NaN	NaN	NaN	NaN	NaN	NaN	NaN	NaN	NaN	NaN	NaN	NaN
ENSG00000068878	19.327	19.4691	19.3936	19.5493	18.9696	20.0212	23.9591	23.9261	23.7904	23.7795	23.7681	23.8098
ENSG00000068885	NaN	NaN	NaN	NaN	NaN	NaN	NaN	NaN	NaN	NaN	NaN	NaN
ENSG00000068903	NaN	NaN	NaN	NaN	NaN	NaN	NaN	NaN	NaN	NaN	NaN	NaN
ENSG00000068912	18.3404	18.0157	15.7717	18.0667	16.5179	18.4113	21.0467	20.9299	NaN	20.5241	20.2864	20.8221
ENSG00000068971	NaN	NaN	NaN	NaN	NaN	NaN	NaN	NaN	NaN	NaN	NaN	NaN
ENSG00000068976	NaN	NaN	NaN	NaN	NaN	NaN	NaN	NaN	NaN	NaN	NaN	NaN
ENSG00000068985	NaN	NaN	NaN	NaN	NaN	NaN	NaN	NaN	NaN	NaN	NaN	NaN
ENSG00000069011	NaN	NaN	NaN	NaN	NaN	NaN	NaN	NaN	NaN	NaN	NaN	NaN
ENSG00000069018	NaN	NaN	NaN	NaN	NaN	NaN	NaN	NaN	NaN	NaN	NaN	NaN
ENSG00000069020	NaN	NaN	NaN	NaN	NaN	NaN	NaN	NaN	NaN	NaN	NaN	NaN
ENSG00000069122	NaN	NaN	NaN	NaN	NaN	NaN	NaN	NaN	NaN	NaN	NaN	NaN
ENSG00000069188	NaN	NaN	NaN	NaN	NaN	NaN	NaN	NaN	NaN	NaN	NaN	NaN
ENSG00000069206	NaN	NaN	NaN	NaN	NaN	NaN	NaN	NaN	NaN	NaN	NaN	NaN
ENSG00000069248	19.4113	20.0212	19.7321	19.8208	19.0403	19.4291	23.3869	23.3465	23.2869	23.2266	23.1024	23.2246
ENSG00000069275	20.6654	20.6995	20.9102	21.0716	20.5919	20.915	22.0168	22.0208	22.102	22.2158	21.9961	21.8575
ENSG00000069329	21.2352	21.4245	21.3392	22.3211	20.8469	22.3583	24.6757	24.6241	24.6966	24.7983	24.7314	24.8049
ENSG00000069345	20.2589	20.4799	20.5692	20.5649	20.2276	20.8705	22.5601	23.0484	22.8276	22.4314	23.035	22.7262
ENSG00000069399	NaN	NaN	NaN	NaN	NaN	NaN	NaN	NaN	NaN	NaN	NaN	NaN
ENSG00000069424	NaN	NaN	NaN	NaN	NaN	NaN	NaN	NaN	NaN	NaN	NaN	NaN
ENSG00000069431	NaN	NaN	NaN	NaN	NaN	NaN	NaN	NaN	NaN	NaN	NaN	NaN
ENSG00000069482	NaN	NaN	NaN	NaN	NaN	NaN	NaN	NaN	NaN	NaN	NaN	NaN
ENSG00000069493	NaN	NaN	NaN	NaN	NaN	NaN	NaN	NaN	NaN	NaN	NaN	NaN
ENSG00000069509	NaN	NaN	NaN	NaN	NaN	NaN	NaN	NaN	NaN	NaN	NaN	NaN
ENSG00000069535	18.8227	18.8216	18.8446	19.397	18.3983	19.705	21.7647	21.6473	21.6475	21.3959	21.5623	21.5371
ENSG00000069667	NaN	NaN	NaN	NaN	NaN	NaN	NaN	NaN	NaN	NaN	NaN	NaN
ENSG00000069696	NaN	NaN	NaN	NaN	NaN	NaN	NaN	NaN	NaN	NaN	NaN	NaN
ENSG00000069702	19.9973	17.5826	17.9974	18.8098	17.7551	18.594	21.8372	21.2643	21.6099	21.8196	21.7564	21.6628
ENSG00000069712	NaN	NaN	NaN	NaN	NaN	NaN	NaN	NaN	NaN	NaN	NaN	NaN
ENSG00000069764	NaN	NaN	NaN	NaN	NaN	NaN	NaN	NaN	NaN	NaN	NaN	NaN
ENSG00000069812	NaN	NaN	NaN	NaN	NaN	NaN	NaN	NaN	NaN	NaN	NaN	NaN
ENSG00000069849	23.907	23.2302	23.5058	23.6522	22.7252	23.9738	25.436	25.0453	25.2042	24.6328	24.7138	24.7955
ENSG00000069869	18.4642	18.5702	18.5429	19.13	18.3126	19.3167	22.0027	21.9019	21.8564	21.8997	21.8892	22.1203
ENSG00000069943	NaN	NaN	NaN	NaN	NaN	NaN	NaN	NaN	NaN	NaN	NaN	NaN
ENSG00000069956	NaN	NaN	NaN	NaN	NaN	NaN	NaN	NaN	NaN	NaN	NaN	NaN
ENSG00000069966	18.4585	NaN	18.8014	NaN	18.0369	18.8948	NaN	NaN	NaN	NaN	NaN	NaN
ENSG00000069974	NaN	NaN	NaN	NaN	NaN	NaN	NaN	NaN	NaN	NaN	NaN	NaN
ENSG00000069998	NaN	NaN	NaN	NaN	NaN	NaN	NaN	NaN	NaN	NaN	NaN	NaN
ENSG00000070010	19.3526	19.7197	19.7674	19.6088	18.9447	19.9557	21.3793	21.3744	21.362	21.2098	21.1808	21.2868
ENSG00000070018	17.097	15.9933	17.207	17.087	17.071	17.3569	NaN	NaN	NaN	19.6876	NaN	19.897
ENSG00000070019	NaN	NaN	NaN	NaN	NaN	NaN	NaN	NaN	NaN	NaN	NaN	NaN
ENSG00000070031	NaN	NaN	NaN	NaN	NaN	NaN	NaN	NaN	NaN	NaN	NaN	NaN
ENSG00000070047	15.8833	16.0303	15.5496	15.848	15.5554	16.72	NaN	NaN	NaN	19.8433	20.0136	19.8101
ENSG00000070061	20.1995	19.7316	19.7545	20.7279	20.2208	20.9883	24.0874	23.8591	23.9058	24.4507	24.3781	24.5483
ENSG00000070081	17.7155	18.4942	19.247	18.7798	18.7411	19.1052	20.7095	21.1958	20.897	21.0469	21.1621	20.5801
ENSG00000070087	NaN	NaN	NaN	NaN	NaN	NaN	NaN	NaN	NaN	NaN	NaN	NaN
ENSG00000070159	NaN	NaN	NaN	NaN	NaN	NaN	NaN	NaN	NaN	NaN	NaN	NaN
ENSG00000070182	19.4613	19.9788	19.5855	18.3745	17.7028	19.2982	NaN	NaN	NaN	NaN	NaN	NaN
ENSG00000070190	NaN	NaN	NaN	NaN	NaN	NaN	NaN	NaN	NaN	NaN	NaN	NaN
ENSG00000070193	NaN	NaN	NaN	NaN	NaN	NaN	NaN	NaN	NaN	NaN	NaN	NaN
ENSG00000070214	18.3614	18.0068	18.4121	19.1134	17.5449	19.1788	21.1108	21.2004	21.0642	20.6528	21.029	20.8608
ENSG00000070269	NaN	NaN	NaN	NaN	NaN	NaN	NaN	NaN	NaN	NaN	NaN	NaN
ENSG00000070366	NaN	NaN	NaN	NaN	NaN	NaN	NaN	NaN	NaN	NaN	NaN	NaN
ENSG00000070367	NaN	NaN	NaN	NaN	NaN	NaN	NaN	NaN	NaN	NaN	NaN	NaN
ENSG00000070371	23.9898	23.6626	24.2186	24.5069	23.3105	24.2689	NaN	NaN	NaN	NaN	NaN	NaN
ENSG00000070388	NaN	NaN	NaN	NaN	NaN	NaN	NaN	NaN	NaN	NaN	NaN	NaN
ENSG00000070404	NaN	NaN	NaN	NaN	NaN	NaN	NaN	NaN	NaN	NaN	NaN	NaN
ENSG00000070413	NaN	NaN	NaN	NaN	NaN	NaN	NaN	NaN	NaN	NaN	NaN	NaN
ENSG00000070423	NaN	NaN	NaN	NaN	NaN	NaN	NaN	NaN	NaN	NaN	NaN	NaN
ENSG00000070444	NaN	NaN	NaN	NaN	NaN	NaN	NaN	NaN	NaN	NaN	NaN	NaN
ENSG00000070476	NaN	NaN	NaN	NaN	NaN	NaN	NaN	NaN	NaN	NaN	NaN	NaN
ENSG00000070495	17.6575	18.8705	18.3126	19.0665	18.37	18.3468	NaN	NaN	NaN	NaN	NaN	NaN
ENSG00000070501	NaN	NaN	NaN	NaN	NaN	NaN	NaN	NaN	NaN	NaN	NaN	NaN
ENSG00000070526	NaN	NaN	NaN	NaN	NaN	NaN	NaN	NaN	NaN	NaN	NaN	NaN
ENSG00000070540	NaN	NaN	NaN	NaN	NaN	NaN	NaN	NaN	NaN	NaN	NaN	NaN
ENSG00000070601	NaN	NaN	NaN	NaN	NaN	NaN	NaN	NaN	NaN	NaN	NaN	NaN
ENSG00000070610	NaN	NaN	NaN	NaN	NaN	NaN	NaN	NaN	NaN	NaN	NaN	NaN
ENSG00000070614	NaN	NaN	NaN	NaN	NaN	NaN	NaN	NaN	NaN	NaN	NaN	NaN
ENSG00000070669	18.0909	18.6209	18.8115	19.0309	18.9873	18.8374	21.4273	21.4385	21.3543	21.807	21.6483	21.5664
ENSG00000070718	18.9362	18.8671	18.6665	17.9358	17.9966	19.5112	21.2413	21.1351	20.9026	20.7908	21.0139	20.9701
ENSG00000070729	NaN	NaN	NaN	NaN	NaN	NaN	NaN	NaN	NaN	NaN	NaN	NaN
ENSG00000070731	NaN	NaN	NaN	NaN	NaN	NaN	NaN	NaN	NaN	NaN	NaN	NaN
ENSG00000070748	NaN	NaN	NaN	NaN	NaN	NaN	NaN	NaN	NaN	NaN	NaN	NaN
ENSG00000070756	23.8383	23.9372	23.832	24.1827	23.5967	24.5683	27.0144	26.9743	26.9431	27.0868	27.0051	27.0879
ENSG00000070759	NaN	NaN	NaN	NaN	NaN	NaN	NaN	NaN	NaN	NaN	NaN	NaN
ENSG00000070761	NaN	NaN	NaN	NaN	NaN	NaN	NaN	NaN	NaN	NaN	NaN	NaN
ENSG00000070770	20.5912	20.3657	20.5866	20.9345	20.0292	20.9526	22.4377	22.3029	22.4944	22.5756	22.4402	22.5396
ENSG00000070778	NaN	NaN	NaN	NaN	NaN	NaN	NaN	NaN	NaN	NaN	NaN	NaN
ENSG00000070785	17.2971	16.6799	17.7846	16.0561	15.894	18.988	NaN	NaN	NaN	NaN	NaN	NaN
ENSG00000070808	NaN	NaN	NaN	NaN	NaN	NaN	NaN	NaN	NaN	NaN	NaN	NaN
ENSG00000070814	15.9356	16.4291	16.5161	16.2057	15.6101	16.0153	21.4695	21.6742	20.4589	21.4986	21.244	21.0931
ENSG00000070831	NaN	NaN	NaN	NaN	NaN	NaN	NaN	NaN	NaN	NaN	NaN	NaN
ENSG00000070882	NaN	NaN	NaN	NaN	NaN	NaN	NaN	NaN	NaN	NaN	NaN	NaN
ENSG00000070886	17.813	18.7465	18.9965	18.7257	18.3232	19.3923	NaN	NaN	NaN	NaN	NaN	NaN
ENSG00000070915	19.165	19.5975	19.7588	17.8147	18.2066	18.3743	22.4924	22.5555	22.5311	21.5775	21.4973	21.605
ENSG00000070950	16.7555	16.9634	17.0725	17.743	17.1864	17.9231	NaN	19.8322	19.9428	20.435	20.2754	20.0406
ENSG00000070961	19.9343	19.8944	20.262	20.317	19.8201	20.5509	23.5972	23.6103	23.6199	23.6815	23.5994	23.5543
ENSG00000070985	NaN	NaN	NaN	NaN	NaN	NaN	NaN	NaN	NaN	NaN	NaN	NaN
ENSG00000071051	17.5503	18.05	18.0135	16.9173	15.5451	16.8985	NaN	NaN	NaN	NaN	NaN	NaN
ENSG00000071054	16.7308	17.7683	17.2182	17.6978	16.8895	17.7379	NaN	NaN	NaN	NaN	NaN	NaN
ENSG00000071073	NaN	NaN	NaN	NaN	NaN	NaN	NaN	NaN	NaN	NaN	NaN	NaN
ENSG00000071082	24.942	25.181	25.1419	25.2609	24.5865	25.405	25.9791	26.1966	26.0529	25.6756	25.8603	25.5319
ENSG00000071127	21.4509	21.5337	21.3794	21.8565	21.5044	22.2802	24.4868	24.326	24.4083	24.5875	24.6995	24.7418
ENSG00000071189	NaN	NaN	NaN	NaN	NaN	NaN	NaN	NaN	NaN	NaN	NaN	NaN
ENSG00000071203	NaN	NaN	NaN	NaN	NaN	NaN	NaN	NaN	NaN	NaN	NaN	NaN
ENSG00000071205	NaN	NaN	NaN	NaN	NaN	NaN	NaN	NaN	NaN	NaN	NaN	NaN
ENSG00000071242	19.2371	19.3935	19.3437	19.654	19.4218	20.1684	NaN	NaN	NaN	NaN	NaN	NaN
ENSG00000071243	NaN	NaN	NaN	NaN	NaN	NaN	NaN	NaN	NaN	NaN	NaN	NaN
ENSG00000071246	NaN	NaN	NaN	NaN	NaN	NaN	NaN	NaN	NaN	NaN	NaN	NaN
ENSG00000071282	NaN	NaN	NaN	NaN	NaN	NaN	NaN	NaN	NaN	NaN	NaN	NaN
ENSG00000071462	17.8342	17.7004	19.1551	20.1461	17.8297	19.6305	NaN	NaN	NaN	20.7059	19.7189	20.486
ENSG00000071537	18.4349	17.6046	17.8545	17.847	17.6781	18.2605	21.3475	21.0123	20.903	21.0501	21.0216	20.7843
ENSG00000071539	21.4117	21.4407	21.5327	22.0761	21.4488	22.4304	24.1556	24.0971	24.0838	24.3746	24.3254	24.2876
ENSG00000071553	21.4334	20.9506	21.776	21.1275	20.3985	21.4625	23.5201	23.3199	23.2751	23.0401	23.011	23.2004
ENSG00000071564	18.8854	18.1291	19.0591	18.7308	18.5484	18.2794	21.0234	21.1749	21.0935	20.5434	20.9117	20.1322
ENSG00000071575	NaN	NaN	NaN	NaN	NaN	NaN	NaN	NaN	NaN	NaN	NaN	NaN
ENSG00000071626	21.0599	20.9063	21.291	21.5337	20.7133	21.6419	22.5173	22.2747	22.3197	22.5843	22.4014	22.4675
ENSG00000071655	NaN	NaN	NaN	NaN	NaN	NaN	NaN	NaN	NaN	NaN	NaN	NaN
ENSG00000071677	NaN	NaN	NaN	NaN	NaN	NaN	NaN	NaN	NaN	NaN	NaN	NaN
ENSG00000071794	20.3497	20.2888	20.6518	20.4426	19.696	20.8712	24.0503	24.0058	24.1097	23.9936	23.9149	24.0393
ENSG00000071859	19.9078	17.8455	17.8241	19.8111	18.2111	19.9886	NaN	NaN	NaN	21.5206	NaN	21.4325
ENSG00000071889	NaN	NaN	NaN	NaN	NaN	NaN	NaN	NaN	NaN	NaN	NaN	NaN
ENSG00000071894	17.9467	18.5912	18.7739	18.465	18.3662	19.2422	22.4872	22.2156	22.4039	22.3812	22.3467	22.4285
ENSG00000071909	NaN	NaN	NaN	NaN	NaN	NaN	NaN	NaN	NaN	NaN	NaN	NaN
ENSG00000071967	NaN	NaN	NaN	NaN	NaN	NaN	NaN	NaN	NaN	NaN	NaN	NaN
ENSG00000071991	NaN	NaN	NaN	NaN	NaN	NaN	NaN	NaN	NaN	NaN	NaN	NaN
ENSG00000071994	16.7157	16.6058	16.8641	NaN	16.2431	17.1694	NaN	NaN	NaN	NaN	NaN	NaN
ENSG00000072041	17.3403	18.9634	19.2381	18.612	17.4381	19.1523	21.2595	21.3636	21.5834	21.4041	20.9928	20.8196
ENSG00000072042	22.4298	22.6251	22.6673	22.5411	22.1089	22.9458	24.48	24.5198	24.4705	24.1825	24.2241	24.1653
ENSG00000072062	17.103	17.2529	17.1876	17.2594	17.0662	17.2141	NaN	NaN	NaN	NaN	NaN	NaN
ENSG00000072071	NaN	NaN	NaN	NaN	NaN	NaN	NaN	NaN	NaN	NaN	NaN	NaN
ENSG00000072080	NaN	NaN	NaN	NaN	NaN	NaN	NaN	NaN	NaN	NaN	NaN	NaN
ENSG00000072110	22.2241	21.9831	22.3065	22.7633	22.0203	23.202	24.7008	24.6935	24.7414	24.7429	24.7438	24.9778
ENSG00000072121	14.1526	13.8834	14.1121	14.6646	14.157	14.3622	NaN	NaN	NaN	NaN	NaN	NaN
ENSG00000072133	20.6748	21.1313	21.0041	21.1309	20.8937	21.475	NaN	NaN	NaN	NaN	NaN	NaN
ENSG00000072134	NaN	NaN	NaN	NaN	NaN	NaN	NaN	NaN	NaN	NaN	NaN	NaN
ENSG00000072135	NaN	NaN	NaN	NaN	NaN	NaN	NaN	NaN	NaN	NaN	NaN	NaN
ENSG00000072163	NaN	NaN	NaN	NaN	NaN	NaN	NaN	NaN	NaN	NaN	NaN	NaN
ENSG00000072182	NaN	NaN	NaN	NaN	NaN	NaN	NaN	NaN	NaN	NaN	NaN	NaN
ENSG00000072195	NaN	NaN	NaN	NaN	NaN	NaN	NaN	NaN	NaN	NaN	NaN	NaN
ENSG00000072201	NaN	NaN	NaN	NaN	NaN	NaN	NaN	NaN	NaN	NaN	NaN	NaN
ENSG00000072210	17.8768	18.0378	18.737	19.1072	17.8679	19.6342	20.5651	20.9198	20.8832	20.8267	20.7344	20.9244
ENSG00000072274	25.8146	26.0132	25.9889	25.7084	25.0484	25.8618	29.2242	29.2244	29.2247	28.7706	28.6709	28.641
ENSG00000072310	19.8562	20.0734	19.9967	19.9753	18.8146	19.5092	23.0622	23.2812	23.3138	22.9785	22.7699	22.9008
ENSG00000072315	NaN	NaN	NaN	NaN	NaN	NaN	NaN	NaN	NaN	NaN	NaN	NaN
ENSG00000072364	18.7925	18.9213	19.0107	19.0397	18.2911	18.932	22.6129	22.5313	22.5588	22.5918	22.3679	22.077
ENSG00000072401	NaN	NaN	NaN	NaN	NaN	NaN	NaN	NaN	NaN	NaN	NaN	NaN
ENSG00000072415	NaN	NaN	NaN	NaN	NaN	NaN	NaN	NaN	NaN	NaN	NaN	NaN
ENSG00000072422	NaN	NaN	NaN	NaN	NaN	NaN	NaN	NaN	NaN	NaN	NaN	NaN
ENSG00000072444	NaN	NaN	NaN	NaN	NaN	NaN	NaN	NaN	NaN	NaN	NaN	NaN
ENSG00000072501	21.9622	22.0129	22.0252	22.6474	22.252	22.6151	26.3416	26.3789	26.2016	26.6572	26.6859	26.5224
ENSG00000072506	21.8297	21.826	22.0791	22.0147	21.5231	22.6354	23.7351	23.7451	23.6703	23.4225	23.5649	23.8779
ENSG00000072518	19.2546	19.1122	19.6419	19.0384	19.2853	19.7972	22.6365	22.5153	22.5465	22.4999	22.5548	22.7419
ENSG00000072571	19.9697	20.1559	20.1001	21.6986	21.2101	21.869	23.8815	23.9198	23.774	24.6716	24.8195	24.6162
ENSG00000072609	NaN	NaN	NaN	NaN	NaN	NaN	NaN	NaN	NaN	NaN	NaN	NaN
ENSG00000072657	NaN	NaN	NaN	NaN	NaN	NaN	NaN	NaN	NaN	NaN	NaN	NaN
ENSG00000072682	17.4378	17.3144	17.5591	17.6084	16.9511	17.77	20.6105	20.5993	20.5076	20.4262	20.4746	20.3403
ENSG00000072694	NaN	NaN	NaN	NaN	NaN	NaN	NaN	NaN	NaN	NaN	NaN	NaN
ENSG00000072736	17.9497	16.9366	17.2846	17.7434	17.3331	17.9998	21.4541	NaN	20.5102	21.0429	20.8243	20.6038
ENSG00000072756	NaN	NaN	NaN	NaN	NaN	NaN	NaN	NaN	NaN	NaN	NaN	NaN
ENSG00000072778	21.7944	21.7758	21.8824	22.193	21.6931	22.5586	25.429	25.3583	25.3585	25.2721	25.2057	25.3283
ENSG00000072786	17.0654	16.4705	17.0376	17.894	16.1515	17.5836	20.5594	20.1056	20.1817	20.8273	20.3082	20.6491
ENSG00000072803	15.7433	15.823	15.6118	16.6918	16.3136	16.9984	NaN	NaN	NaN	19.4511	19.5544	19.4486
ENSG00000072818	NaN	NaN	NaN	NaN	NaN	NaN	NaN	NaN	NaN	NaN	NaN	NaN
ENSG00000072832	20.4911	20.5396	20.5801	21.6851	19.9356	21.0663	NaN	NaN	NaN	NaN	NaN	NaN
ENSG00000072840	NaN	NaN	NaN	NaN	NaN	NaN	NaN	NaN	NaN	NaN	NaN	NaN
ENSG00000072849	NaN	NaN	NaN	NaN	NaN	NaN	NaN	NaN	NaN	NaN	NaN	NaN
ENSG00000072858	NaN	NaN	NaN	NaN	NaN	NaN	NaN	NaN	NaN	NaN	NaN	NaN
ENSG00000072864	18.4373	17.1743	17.2111	20.2012	19.1766	20.0834	21.1348	20.8969	20.9385	21.7059	21.951	22.2015
ENSG00000072952	NaN	NaN	NaN	NaN	NaN	NaN	NaN	NaN	NaN	NaN	NaN	NaN
ENSG00000072954	NaN	NaN	NaN	NaN	NaN	NaN	NaN	NaN	NaN	NaN	NaN	NaN
ENSG00000072958	18.9945	19.568	19.6762	20.2501	19.0962	20.5053	22.1218	22.1473	22.2338	22.2112	22.3905	22.001
ENSG00000073008	19.2414	19.526	19.4473	19.5778	19.1938	20.0984	21.1048	21.2933	21.1842	21.0319	21.259	20.7136
ENSG00000073009	16.3988	16.4173	17.6345	16.9436	16.769	NaN	NaN	NaN	NaN	NaN	NaN	NaN
ENSG00000073050	17.6206	17.3823	18.0803	18.394	18.1567	19.1196	20.4868	20.9032	20.9572	20.6448	20.9874	20.7525
ENSG00000073060	20.3507	21.2156	21.0331	20.6906	19.7184	20.6636	23.2603	23.3624	23.2487	23.0107	22.6361	22.6351
ENSG00000073067	NaN	NaN	NaN	NaN	NaN	NaN	NaN	NaN	NaN	NaN	NaN	NaN
ENSG00000073111	22.3077	22.5568	22.5649	22.0998	21.469	22.4558	26.0092	25.963	25.9851	25.4822	25.3292	25.4938
ENSG00000073146	NaN	NaN	NaN	NaN	NaN	NaN	NaN	NaN	NaN	NaN	NaN	NaN
ENSG00000073150	NaN	NaN	NaN	NaN	NaN	NaN	NaN	NaN	NaN	NaN	NaN	NaN
ENSG00000073169	NaN	NaN	NaN	NaN	NaN	NaN	NaN	NaN	NaN	NaN	NaN	NaN
ENSG00000073282	NaN	NaN	NaN	NaN	NaN	NaN	NaN	NaN	NaN	NaN	NaN	NaN
ENSG00000073331	NaN	NaN	NaN	NaN	NaN	NaN	NaN	NaN	NaN	NaN	NaN	NaN
ENSG00000073350	16.8926	16.9377	17.2119	17.7016	16.8086	18.6491	20.5624	20.4578	20.3259	20.8382	20.5568	20.9549
ENSG00000073417	NaN	NaN	NaN	NaN	NaN	NaN	NaN	NaN	NaN	NaN	NaN	NaN
ENSG00000073464	NaN	NaN	NaN	NaN	NaN	NaN	NaN	NaN	NaN	NaN	NaN	NaN
ENSG00000073536	NaN	NaN	NaN	NaN	NaN	NaN	NaN	NaN	NaN	NaN	NaN	NaN
ENSG00000073578	23.1256	22.9977	23.0335	23.2838	22.9655	23.089	26.1974	26.1639	26.1943	26.0176	25.9501	25.7432
ENSG00000073584	18.8993	18.9607	18.8947	19.1543	18.2964	18.7176	21.2657	21.4908	20.9732	21.0139	21.0823	20.8704
ENSG00000073598	NaN	NaN	NaN	NaN	NaN	NaN	NaN	NaN	NaN	NaN	NaN	NaN
ENSG00000073605	NaN	NaN	NaN	NaN	NaN	NaN	NaN	NaN	NaN	NaN	NaN	NaN
ENSG00000073614	16.7244	16.3707	17.4477	17.5185	16.9898	17.8758	21.5248	21.2806	21.3805	21.3965	21.02	21.1594
ENSG00000073670	NaN	NaN	NaN	NaN	NaN	NaN	NaN	NaN	NaN	NaN	NaN	NaN
ENSG00000073711	NaN	NaN	NaN	NaN	NaN	NaN	NaN	NaN	NaN	NaN	NaN	NaN
ENSG00000073712	20.5123	20.5709	20.7651	21.3529	20.4871	22.15	23.9336	23.949	23.9814	24.2836	24.2494	24.1096
ENSG00000073734	NaN	NaN	NaN	NaN	NaN	NaN	NaN	NaN	NaN	NaN	NaN	NaN
ENSG00000073737	NaN	NaN	NaN	NaN	NaN	NaN	NaN	NaN	NaN	NaN	NaN	NaN
ENSG00000073754	NaN	NaN	NaN	NaN	NaN	NaN	NaN	NaN	NaN	NaN	NaN	NaN
ENSG00000073756	NaN	NaN	NaN	NaN	NaN	NaN	NaN	NaN	NaN	NaN	NaN	NaN
ENSG00000073792	22.709	22.9878	23.0324	24.0807	23.4566	23.5029	NaN	NaN	NaN	NaN	NaN	NaN
ENSG00000073803	NaN	NaN	NaN	NaN	NaN	NaN	NaN	NaN	NaN	NaN	NaN	NaN
ENSG00000073849	NaN	NaN	NaN	NaN	NaN	NaN	NaN	NaN	NaN	NaN	NaN	NaN
ENSG00000073861	NaN	NaN	NaN	NaN	NaN	NaN	NaN	NaN	NaN	NaN	NaN	NaN
ENSG00000073910	NaN	NaN	NaN	NaN	NaN	NaN	NaN	NaN	NaN	NaN	NaN	NaN
ENSG00000073921	22.568	22.9251	23.5284	23.6072	22.6259	23.3159	25.3506	25.6155	25.6507	25.5975	25.6718	25.3464
ENSG00000073969	19.4982	19.8798	19.5345	20.0109	19.3272	20.2453	23.3465	23.1959	23.1499	23.1002	22.9811	23.2807
ENSG00000074047	NaN	NaN	NaN	NaN	NaN	NaN	NaN	NaN	NaN	NaN	NaN	NaN
ENSG00000074054	17.7646	17.4485	17.3942	17.5994	17.1042	18.1448	21.8645	21.9315	21.952	22.4453	21.6762	22.0396
ENSG00000074071	21.0933	20.6762	20.8953	21.1263	19.5025	21.3999	22.6912	22.4371	22.3324	22.3052	21.9664	22.3819
ENSG00000074181	NaN	NaN	NaN	NaN	NaN	NaN	NaN	NaN	NaN	NaN	NaN	NaN
ENSG00000074201	21.8601	21.7654	21.8676	21.719	21.0427	22.1345	22.7806	22.9091	22.8077	22.5193	22.3406	22.376
ENSG00000074211	20.6019	21.2165	21.2422	20.9661	20.9839	21.3913	NaN	NaN	NaN	NaN	NaN	NaN
ENSG00000074219	NaN	NaN	NaN	NaN	NaN	NaN	NaN	NaN	NaN	NaN	NaN	NaN
ENSG00000074266	17.8745	18.4051	18.4016	16.5474	17.9036	17.4876	21.8255	22.0396	22.0124	NaN	21.8089	22.107
ENSG00000074276	NaN	NaN	NaN	NaN	NaN	NaN	NaN	NaN	NaN	NaN	NaN	NaN
ENSG00000074317	NaN	NaN	NaN	NaN	NaN	NaN	NaN	NaN	NaN	NaN	NaN	NaN
ENSG00000074319	19.796	19.9887	19.5402	20.4554	19.444	20.6569	21.9762	21.9696	21.9109	22.2936	22.1314	22.4466
ENSG00000074356	19.0544	18.1378	18.4206	18.3751	18.634	19.087	20.9681	21.0137	21.236	20.9517	20.8021	20.9081
ENSG00000074370	22.6421	22.9042	22.9866	23.0267	22.8809	24.6279	NaN	NaN	NaN	NaN	NaN	NaN
ENSG00000074410	NaN	NaN	NaN	NaN	NaN	NaN	NaN	NaN	NaN	NaN	NaN	NaN
ENSG00000074416	NaN	NaN	NaN	NaN	NaN	NaN	NaN	NaN	NaN	NaN	NaN	NaN
ENSG00000074527	NaN	NaN	NaN	NaN	NaN	NaN	NaN	NaN	NaN	NaN	NaN	NaN
ENSG00000074582	NaN	NaN	NaN	NaN	NaN	NaN	NaN	NaN	NaN	NaN	NaN	NaN
ENSG00000074590	NaN	NaN	NaN	NaN	NaN	NaN	NaN	NaN	NaN	NaN	NaN	NaN
ENSG00000074603	15.6175	16.3846	16.3418	16.4022	17.1416	17.5296	NaN	19.9504	20.2172	NaN	20.2564	20.438
ENSG00000074621	NaN	NaN	NaN	NaN	NaN	NaN	NaN	NaN	NaN	NaN	NaN	NaN
ENSG00000074657	NaN	NaN	NaN	NaN	NaN	NaN	NaN	NaN	NaN	NaN	NaN	NaN
ENSG00000074660	NaN	NaN	NaN	NaN	NaN	NaN	NaN	NaN	NaN	NaN	NaN	NaN
ENSG00000074695	20.55	20.8995	21.1033	20.2834	20.1011	20.9524	23.203	23.2477	22.9538	22.5453	22.7254	22.5707
ENSG00000074696	23.5155	23.6646	22.3923	21.7241	21.2356	22.1146	24.5274	24.3504	24.4454	23.9876	23.9709	23.8471
ENSG00000074706	NaN	NaN	NaN	NaN	NaN	NaN	NaN	NaN	NaN	NaN	NaN	NaN
ENSG00000074755	NaN	NaN	NaN	NaN	NaN	NaN	NaN	NaN	NaN	NaN	NaN	NaN
ENSG00000074771	NaN	NaN	NaN	NaN	NaN	NaN	NaN	NaN	NaN	NaN	NaN	NaN
ENSG00000074800	26.8386	27.0808	27.1728	27.491	26.8217	27.5443	29.4333	29.4532	29.4563	29.4915	29.3439	29.5695
ENSG00000074803	19.0272	19.0961	19.0958	19.341	18.4633	19.6299	NaN	NaN	NaN	NaN	NaN	NaN
ENSG00000074842	19.5824	19.8523	20.0774	20.1536	19.3113	20.4185	NaN	NaN	NaN	20.3975	20.1015	20.4283
ENSG00000074855	NaN	NaN	NaN	NaN	NaN	NaN	NaN	NaN	NaN	NaN	NaN	NaN
ENSG00000074935	NaN	NaN	NaN	NaN	NaN	NaN	NaN	NaN	NaN	NaN	NaN	NaN
ENSG00000074964	NaN	NaN	NaN	NaN	NaN	NaN	NaN	NaN	NaN	NaN	NaN	NaN
ENSG00000074966	NaN	NaN	NaN	NaN	NaN	NaN	NaN	NaN	NaN	NaN	NaN	NaN
ENSG00000075035	NaN	NaN	NaN	NaN	NaN	NaN	NaN	NaN	NaN	NaN	NaN	NaN
ENSG00000075043	NaN	NaN	NaN	NaN	NaN	NaN	NaN	NaN	NaN	NaN	NaN	NaN
ENSG00000075073	NaN	NaN	NaN	NaN	NaN	NaN	NaN	NaN	NaN	NaN	NaN	NaN
ENSG00000075089	18.4617	18.9373	18.9952	18.3878	17.6475	18.7216	20.6744	20.3627	20.5078	20.3693	20.284	20.415
ENSG00000075131	NaN	NaN	NaN	NaN	NaN	NaN	NaN	NaN	NaN	NaN	NaN	NaN
ENSG00000075142	NaN	NaN	NaN	NaN	NaN	NaN	NaN	NaN	NaN	NaN	NaN	NaN
ENSG00000075151	16.6543	16.7122	17.293	16.3052	15.3195	16.7542	20.801	21.0354	20.6253	21.0827	20.8073	20.5147
ENSG00000075188	20.8649	20.5644	20.7633	21.2426	20.5569	21.3532	22.4244	22.2491	22.4184	22.6714	22.5186	22.5073
ENSG00000075213	NaN	NaN	NaN	NaN	NaN	NaN	NaN	NaN	NaN	NaN	NaN	NaN
ENSG00000075218	17.8461	17.7228	17.8553	20.1358	19.3627	19.9419	21.1576	21.1057	21.0167	22.7398	22.5492	22.5937
ENSG00000075223	17.0208	17.9267	17.4246	18.9505	18.2428	18.8022	21.1408	20.8249	20.7556	21.9893	21.604	21.6157
ENSG00000075234	NaN	NaN	NaN	NaN	NaN	NaN	NaN	NaN	NaN	NaN	NaN	NaN
ENSG00000075239	20.1843	20.6344	20.5792	20.7327	19.8066	20.788	22.9041	23.0759	23.0082	22.9997	22.8431	22.7989
ENSG00000075240	NaN	NaN	NaN	NaN	NaN	NaN	NaN	NaN	NaN	NaN	NaN	NaN
ENSG00000075275	NaN	NaN	NaN	NaN	NaN	NaN	NaN	NaN	NaN	NaN	NaN	NaN
ENSG00000075290	NaN	NaN	NaN	NaN	NaN	NaN	NaN	NaN	NaN	NaN	NaN	NaN
ENSG00000075292	18.4938	18.4477	18.4902	18.7282	17.7965	18.4822	22.8387	22.8611	23.0087	22.9475	22.7837	22.6953
ENSG00000075303	NaN	NaN	NaN	NaN	NaN	NaN	NaN	NaN	NaN	NaN	NaN	NaN
ENSG00000075336	NaN	NaN	NaN	NaN	NaN	NaN	NaN	NaN	NaN	NaN	NaN	NaN
ENSG00000075340	19.0444	19.465	19.7781	19.4583	18.9379	19.3317	NaN	NaN	NaN	NaN	NaN	NaN
ENSG00000075388	NaN	NaN	NaN	NaN	NaN	NaN	NaN	NaN	NaN	NaN	NaN	NaN
ENSG00000075391	17.4445	17.5465	18.0922	18.3422	17.6561	18.6768	21.4591	21.6945	21.8147	22.1799	22.0216	22.1667
ENSG00000075399	NaN	NaN	NaN	NaN	NaN	NaN	NaN	NaN	NaN	NaN	NaN	NaN
ENSG00000075407	NaN	NaN	NaN	NaN	NaN	NaN	NaN	NaN	NaN	NaN	NaN	NaN
ENSG00000075413	17.4357	17.88	18.1942	17.6388	17.5353	18.2673	NaN	20.041	19.8517	NaN	NaN	NaN
ENSG00000075415	24.2202	24.2077	24.28	24.1377	23.5031	24.6297	26.3655	26.3821	26.4545	25.8859	26.0412	26.1196
ENSG00000075420	18.5054	18.1353	18.9973	18.6434	18.0136	18.7619	22.2062	21.6464	21.9301	21.7453	22.0392	22.1524
ENSG00000075426	NaN	NaN	NaN	NaN	NaN	NaN	NaN	NaN	NaN	NaN	NaN	NaN
ENSG00000075429	NaN	NaN	NaN	NaN	NaN	NaN	NaN	NaN	NaN	NaN	NaN	NaN
ENSG00000075461	NaN	NaN	NaN	NaN	NaN	NaN	NaN	NaN	NaN	NaN	NaN	NaN
ENSG00000075539	NaN	NaN	NaN	NaN	NaN	NaN	NaN	NaN	NaN	NaN	NaN	NaN
ENSG00000075568	15.5927	15.7275	14.639	15.1652	15.2039	15.9762	NaN	NaN	NaN	NaN	NaN	NaN
ENSG00000075618	23.2234	23.4338	23.1659	23.3518	22.7438	23.5881	26.1907	26.2493	25.7668	25.4908	26.0148	25.8894
ENSG00000075624	NaN	NaN	NaN	NaN	NaN	NaN	31.4032	31.4804	31.5878	31.366	31.49	31.4989
ENSG00000075643	19.5587	19.8564	20.0421	20.479	19.4723	21.2026	23.3945	23.3306	23.5326	23.3936	23.393	23.4666
ENSG00000075651	NaN	NaN	NaN	NaN	NaN	NaN	NaN	NaN	NaN	NaN	NaN	NaN
ENSG00000075673	NaN	NaN	NaN	NaN	NaN	NaN	NaN	NaN	NaN	NaN	NaN	NaN
ENSG00000075702	15.4614	15.5294	16.8109	17.5825	14.6058	16.8674	NaN	NaN	NaN	NaN	NaN	NaN
ENSG00000075711	16.5951	17.9138	16.6477	17.3694	16.1731	17.9377	20.3837	20.5653	20.2594	20.4873	NaN	20.0552
ENSG00000075785	21.865	22.2123	22.2762	22.0962	21.7386	22.7847	23.7504	23.9166	23.7767	23.6454	23.8719	23.9701
ENSG00000075790	NaN	NaN	NaN	NaN	NaN	NaN	NaN	NaN	NaN	NaN	NaN	NaN
ENSG00000075826	21.8871	22.1478	21.8618	21.9193	21.8987	22.5185	NaN	NaN	NaN	NaN	NaN	NaN
ENSG00000075856	19.8864	19.9902	19.9638	19.9714	19.4396	20.1046	23.5014	23.5178	23.3735	23.5311	23.2588	23.2005
ENSG00000075884	NaN	NaN	NaN	NaN	NaN	NaN	NaN	NaN	NaN	NaN	NaN	NaN
ENSG00000075886	NaN	NaN	NaN	NaN	NaN	NaN	NaN	NaN	NaN	NaN	NaN	NaN
ENSG00000075891	NaN	NaN	NaN	NaN	NaN	NaN	NaN	NaN	NaN	NaN	NaN	NaN
ENSG00000075914	18.3378	19.6319	19.4467	17.5719	17.7344	18.2507	21.1494	20.8855	20.4753	NaN	NaN	NaN
ENSG00000075945	NaN	16.903	16.3216	17.1501	16.0649	NaN	NaN	NaN	NaN	NaN	NaN	NaN
ENSG00000075975	NaN	NaN	NaN	NaN	NaN	NaN	NaN	NaN	NaN	NaN	NaN	NaN
ENSG00000076003	21.4826	21.5923	21.3371	21.2185	20.3511	21.5115	25.0698	25.0539	25.0619	24.4229	24.4217	24.3651
ENSG00000076043	NaN	NaN	NaN	NaN	NaN	NaN	NaN	NaN	NaN	NaN	NaN	NaN
ENSG00000076053	NaN	NaN	NaN	NaN	NaN	NaN	NaN	NaN	NaN	NaN	NaN	NaN
ENSG00000076067	18.0399	18.0792	18.4722	18.5475	18.4878	18.5998	19.9648	19.8866	19.8551	20.1566	19.9289	19.8919
ENSG00000076108	17.8497	18.1564	18.2173	18.1895	17.4831	18.7264	21.8765	22.073	21.9453	21.6539	21.8907	21.5573
ENSG00000076201	19.2505	19.4682	19.7107	19.2316	19.2239	20.0462	23.4909	23.48	23.4735	23.4925	23.5092	23.5578
ENSG00000076242	18.6497	19.2902	18.956	18.889	18.1929	18.7367	22.4324	22.6899	22.5021	22.2649	22.207	22.3455
ENSG00000076248	20.5286	19.9048	21.0267	18.795	18.2557	19.0489	21.9979	21.9572	22.0173	20.3366	20.3993	20.6746
ENSG00000076258	NaN	NaN	NaN	NaN	NaN	NaN	NaN	NaN	NaN	NaN	NaN	NaN
ENSG00000076321	NaN	NaN	NaN	NaN	NaN	NaN	NaN	NaN	NaN	NaN	NaN	NaN
ENSG00000076344	NaN	NaN	NaN	NaN	NaN	NaN	NaN	NaN	NaN	NaN	NaN	NaN
ENSG00000076351	17.8801	17.7183	18.1407	18.7747	17.2474	17.8716	NaN	NaN	NaN	NaN	NaN	NaN
ENSG00000076356	NaN	NaN	NaN	NaN	NaN	NaN	NaN	NaN	NaN	NaN	NaN	NaN
ENSG00000076382	19.8731	19.8721	20.0672	21.1786	20.7177	21.1544	24.0096	23.8094	23.8477	24.7222	24.7315	24.7689
ENSG00000076513	16.0113	16.6273	17.2654	18.894	18.047	18.9871	NaN	20.1482	20.0535	20.6527	20.5458	20.5396
ENSG00000076554	18.8259	18.9557	18.9104	19.8227	18.7585	19.93	20.8975	20.6361	20.4158	20.9368	20.6155	20.8272
ENSG00000076555	NaN	NaN	NaN	NaN	NaN	NaN	NaN	NaN	NaN	NaN	NaN	NaN
ENSG00000076604	NaN	NaN	NaN	NaN	NaN	NaN	NaN	NaN	NaN	NaN	NaN	NaN
ENSG00000076641	NaN	NaN	NaN	NaN	NaN	NaN	NaN	NaN	NaN	NaN	NaN	NaN
ENSG00000076650	NaN	NaN	NaN	NaN	NaN	NaN	NaN	NaN	NaN	NaN	NaN	NaN
ENSG00000076662	NaN	NaN	NaN	NaN	NaN	NaN	NaN	NaN	NaN	NaN	NaN	NaN
ENSG00000076685	18.9269	18.8944	19.0275	20.0461	19.0132	20.0316	21.8004	21.9339	21.6909	22.4556	22.1209	22.0901
ENSG00000076706	21.9919	21.0744	21.0877	21.7134	20.946	21.9028	24.591	24.4774	24.5014	24.5844	24.6787	24.5482
ENSG00000076716	NaN	NaN	NaN	NaN	NaN	NaN	NaN	NaN	NaN	NaN	NaN	NaN
ENSG00000076770	NaN	NaN	NaN	NaN	NaN	NaN	NaN	NaN	NaN	NaN	NaN	NaN
ENSG00000076826	NaN	NaN	NaN	NaN	NaN	NaN	NaN	NaN	NaN	NaN	NaN	NaN
ENSG00000076864	NaN	NaN	NaN	NaN	NaN	NaN	NaN	NaN	NaN	NaN	NaN	NaN
ENSG00000076924	20.202	21.1166	21.4348	21.3906	21.0559	21.9126	24.7945	24.6234	24.6647	24.5568	24.603	24.3772
ENSG00000076928	19.237	18.2302	17.9231	19.8531	17.5159	19.2826	22.4031	22.3465	22.0357	22.3422	22.2807	22.1567
ENSG00000076944	18.707	18.8612	19.0378	19.2588	17.8627	19.3525	21.7494	21.8357	21.6226	21.9265	21.6492	21.766
ENSG00000076984	NaN	NaN	NaN	NaN	NaN	NaN	NaN	NaN	NaN	NaN	NaN	NaN
ENSG00000077009	NaN	NaN	NaN	NaN	NaN	NaN	NaN	NaN	NaN	NaN	NaN	NaN
ENSG00000077044	NaN	NaN	NaN	NaN	NaN	NaN	NaN	NaN	NaN	NaN	NaN	NaN
ENSG00000077063	NaN	NaN	NaN	NaN	NaN	NaN	NaN	NaN	NaN	NaN	NaN	NaN
ENSG00000077080	21.4204	21.8812	21.8015	21.7176	20.7942	21.8464	NaN	NaN	NaN	NaN	NaN	NaN
ENSG00000077092	NaN	NaN	NaN	NaN	NaN	NaN	NaN	NaN	NaN	NaN	NaN	NaN
ENSG00000077097	20.5023	20.8132	20.7511	22.2764	21.8229	22.4483	23.759	23.6695	23.6021	23.663	23.532	23.5674
ENSG00000077147	20.9365	20.6325	20.7919	20.7228	19.5755	22.3633	23.0276	22.9317	23.0339	22.4347	22.8214	22.5059
ENSG00000077150	20.2828	20.6409	21.0088	21.4672	20.8745	21.7309	24.152	23.9308	24.0575	24.5523	24.4944	24.5081
ENSG00000077152	21.022	21.0116	21.1757	21.5873	20.9155	22.0275	22.4894	22.2616	22.3671	22.6919	22.7309	22.7408
ENSG00000077157	NaN	NaN	NaN	NaN	NaN	NaN	NaN	NaN	NaN	NaN	NaN	NaN
ENSG00000077232	17.6782	18.0704	17.4993	18.5492	17.2468	18.6484	21.0344	21.0485	21.11	20.8377	20.3807	20.9985
ENSG00000077235	21.2464	21.2861	21.4563	21.1296	20.9875	21.3571	25.6841	25.7767	25.7848	25.7648	25.7374	25.673
ENSG00000077238	NaN	NaN	NaN	NaN	NaN	NaN	NaN	NaN	NaN	NaN	NaN	NaN
ENSG00000077254	18.0951	18.4816	17.9926	17.4316	17.0092	18.4697	21.1577	21.0257	20.8819	20.7694	20.6323	21.1148
ENSG00000077264	22.0143	22.382	22.2424	22.2992	21.4263	22.2361	NaN	NaN	NaN	NaN	NaN	NaN
ENSG00000077274	NaN	NaN	NaN	NaN	NaN	NaN	NaN	NaN	NaN	NaN	NaN	NaN
ENSG00000077279	NaN	NaN	NaN	NaN	NaN	NaN	NaN	NaN	NaN	NaN	NaN	NaN
ENSG00000077312	20.8671	21.3278	21.3089	20.8844	20.8153	21.3422	22.4729	22.5606	22.875	22.271	22.398	22.5744
ENSG00000077327	NaN	NaN	NaN	NaN	NaN	NaN	NaN	NaN	NaN	NaN	NaN	NaN
ENSG00000077348	NaN	NaN	NaN	NaN	NaN	NaN	NaN	NaN	NaN	NaN	NaN	NaN
ENSG00000077380	19.6816	20.0132	19.8315	19.9061	19.5097	20.1397	22.0916	22.3437	22.1257	21.8992	22.1276	21.9211
ENSG00000077420	NaN	NaN	NaN	NaN	NaN	NaN	NaN	NaN	NaN	NaN	NaN	NaN
ENSG00000077454	NaN	15.7659	16.1983	15.2511	15.8461	15.628	NaN	NaN	NaN	NaN	NaN	NaN
ENSG00000077458	NaN	NaN	NaN	NaN	NaN	NaN	NaN	NaN	NaN	NaN	NaN	NaN
ENSG00000077463	NaN	NaN	NaN	NaN	NaN	NaN	NaN	NaN	NaN	NaN	NaN	NaN
ENSG00000077498	NaN	NaN	NaN	NaN	NaN	NaN	NaN	NaN	NaN	NaN	NaN	NaN
ENSG00000077514	17.6854	17.7151	NaN	16.1954	16.7509	NaN	20.3717	20.4686	NaN	NaN	NaN	NaN
ENSG00000077522	22.2241	21.9831	22.3065	22.7633	22.0203	23.202	NaN	NaN	NaN	NaN	NaN	NaN
ENSG00000077549	20.19	20.4687	20.9676	20.3549	19.853	20.5221	22.3846	22.4868	22.5258	22.4106	22.7979	22.5017
ENSG00000077585	NaN	NaN	NaN	NaN	NaN	NaN	NaN	NaN	NaN	NaN	NaN	NaN
ENSG00000077616	NaN	NaN	NaN	NaN	NaN	NaN	NaN	NaN	NaN	NaN	NaN	NaN
ENSG00000077684	NaN	NaN	NaN	NaN	NaN	NaN	NaN	NaN	NaN	NaN	NaN	NaN
ENSG00000077713	NaN	NaN	NaN	NaN	NaN	NaN	NaN	NaN	NaN	NaN	NaN	NaN
ENSG00000077721	NaN	NaN	NaN	NaN	NaN	NaN	NaN	NaN	NaN	NaN	NaN	NaN
ENSG00000077782	NaN	NaN	NaN	NaN	NaN	NaN	NaN	NaN	NaN	NaN	NaN	NaN
ENSG00000077800	NaN	NaN	NaN	NaN	NaN	NaN	NaN	NaN	NaN	NaN	NaN	NaN
ENSG00000077809	22.3402	22.1005	22.4127	22.5301	21.8088	22.8396	25.8585	25.7723	25.7521	25.8211	25.7001	25.7508
ENSG00000077935	16.0635	15.9311	16.0854	15.7123	15.7949	15.5518	20.2091	19.9429	20.0633	NaN	NaN	NaN
ENSG00000077942	17.6316	17.9225	18.2806	17.9408	17.9611	17.3576	20.5171	20.919	20.6469	20.7772	21.2016	NaN
ENSG00000077943	NaN	NaN	NaN	NaN	NaN	NaN	NaN	NaN	NaN	NaN	NaN	NaN
ENSG00000077984	NaN	NaN	NaN	NaN	NaN	NaN	NaN	NaN	NaN	NaN	NaN	NaN
ENSG00000078018	NaN	NaN	NaN	NaN	NaN	NaN	NaN	NaN	NaN	NaN	NaN	NaN
ENSG00000078043	16.9596	18.7769	17.053	17.8657	18.8886	17.9504	NaN	NaN	NaN	NaN	NaN	NaN
ENSG00000078053	NaN	NaN	NaN	NaN	NaN	NaN	NaN	NaN	NaN	NaN	NaN	NaN
ENSG00000078061	18.6805	19.2597	18.7881	19.2754	18.391	18.5491	21.4916	21.6887	21.766	21.6863	21.357	21.5196
ENSG00000078070	NaN	NaN	NaN	NaN	NaN	NaN	NaN	NaN	NaN	NaN	NaN	NaN
ENSG00000078081	NaN	NaN	NaN	NaN	NaN	NaN	NaN	NaN	NaN	NaN	NaN	NaN
ENSG00000078098	NaN	NaN	NaN	NaN	NaN	NaN	NaN	NaN	NaN	NaN	NaN	NaN
ENSG00000078114	NaN	NaN	NaN	NaN	NaN	NaN	NaN	NaN	NaN	NaN	NaN	NaN
ENSG00000078124	NaN	NaN	NaN	NaN	NaN	NaN	NaN	NaN	NaN	NaN	NaN	NaN
ENSG00000078140	19.4131	19.0283	17.9692	19.3002	18.7706	20.4446	20.8405	20.9564	NaN	20.9476	20.7219	21.226
ENSG00000078142	18.083	18.1084	18.0533	17.7732	17.5391	17.6984	21.3416	21.3687	21.5045	21.3629	21.4968	21.1388
ENSG00000078177	NaN	NaN	NaN	NaN	NaN	NaN	NaN	NaN	NaN	NaN	NaN	NaN
ENSG00000078237	18.855	18.5535	18.6839	18.5078	17.6769	19.1201	20.7442	20.3066	20.4395	20.0679	19.867	20.4056
ENSG00000078246	NaN	NaN	NaN	NaN	NaN	NaN	NaN	NaN	NaN	NaN	NaN	NaN
ENSG00000078269	15.598	15.9818	16.3644	16.8346	16.1652	16.861	NaN	NaN	NaN	20.5727	NaN	20.449
ENSG00000078295	NaN	NaN	NaN	NaN	NaN	NaN	NaN	NaN	NaN	NaN	NaN	NaN
ENSG00000078304	NaN	NaN	NaN	NaN	NaN	NaN	NaN	NaN	NaN	NaN	NaN	NaN
ENSG00000078328	NaN	NaN	NaN	NaN	NaN	NaN	NaN	NaN	NaN	NaN	NaN	NaN
ENSG00000078369	19.8473	18.7066	20.1797	19.6768	19.4265	20.4258	21.4002	NaN	21.8057	NaN	NaN	NaN
ENSG00000078399	NaN	NaN	NaN	NaN	NaN	NaN	NaN	NaN	NaN	NaN	NaN	NaN
ENSG00000078401	NaN	NaN	NaN	NaN	NaN	NaN	NaN	NaN	NaN	NaN	NaN	NaN
ENSG00000078403	NaN	NaN	NaN	NaN	NaN	NaN	NaN	NaN	NaN	NaN	NaN	NaN
ENSG00000078487	NaN	NaN	NaN	NaN	NaN	NaN	NaN	NaN	NaN	NaN	NaN	NaN
ENSG00000078549	NaN	NaN	NaN	NaN	NaN	NaN	NaN	NaN	NaN	NaN	NaN	NaN
ENSG00000078579	NaN	NaN	NaN	NaN	NaN	NaN	NaN	NaN	NaN	NaN	NaN	NaN
ENSG00000078589	NaN	NaN	NaN	NaN	NaN	NaN	NaN	NaN	NaN	NaN	NaN	NaN
ENSG00000078596	NaN	NaN	NaN	NaN	NaN	NaN	NaN	NaN	NaN	NaN	NaN	NaN
ENSG00000078618	21.1065	21.0027	21.3216	21.5002	20.7959	21.7027	24.825	24.8505	24.869	24.8099	24.8153	24.6276
ENSG00000078668	20.5549	20.8605	20.6492	20.4732	20.2857	20.6996	22.3614	22.4668	22.2779	22.3513	22.2706	22.1888
ENSG00000078674	19.0365	19.6099	19.6231	20.0226	19.7339	20.3356	23.7938	23.9193	23.8243	24.0429	24.1211	24.0661
ENSG00000078687	NaN	NaN	NaN	NaN	NaN	NaN	NaN	NaN	NaN	NaN	NaN	NaN
ENSG00000078699	NaN	NaN	NaN	NaN	NaN	NaN	NaN	NaN	NaN	NaN	NaN	NaN
ENSG00000078725	NaN	NaN	NaN	NaN	NaN	NaN	NaN	NaN	NaN	NaN	NaN	NaN
ENSG00000078747	18.3481	19.0385	18.8439	18.5784	18.9183	19.1655	22.3942	22.3958	22.3396	22.452	22.393	22.3955
ENSG00000078795	NaN	NaN	NaN	NaN	NaN	NaN	NaN	NaN	NaN	NaN	NaN	NaN
ENSG00000078804	NaN	NaN	NaN	NaN	NaN	NaN	NaN	NaN	NaN	NaN	NaN	NaN
ENSG00000078808	20.7102	20.777	20.9115	20.4849	20.0659	20.7915	23.0423	22.9311	22.9555	22.2756	22.6192	22.4168
ENSG00000078814	NaN	NaN	NaN	NaN	NaN	NaN	NaN	NaN	NaN	NaN	NaN	NaN
ENSG00000078898	NaN	NaN	NaN	NaN	NaN	NaN	NaN	NaN	NaN	NaN	NaN	NaN
ENSG00000078900	NaN	NaN	NaN	NaN	NaN	NaN	NaN	NaN	NaN	NaN	NaN	NaN
ENSG00000078902	NaN	NaN	NaN	NaN	NaN	NaN	NaN	NaN	NaN	NaN	NaN	NaN
ENSG00000078967	NaN	NaN	NaN	NaN	NaN	NaN	NaN	NaN	NaN	NaN	NaN	NaN
ENSG00000079101	NaN	NaN	NaN	NaN	NaN	NaN	NaN	NaN	NaN	NaN	NaN	NaN
ENSG00000079102	NaN	NaN	NaN	NaN	NaN	NaN	NaN	NaN	NaN	NaN	NaN	NaN
ENSG00000079112	NaN	NaN	NaN	NaN	NaN	NaN	NaN	NaN	NaN	NaN	NaN	NaN
ENSG00000079134	18.8607	18.7124	19.0023	18.7593	17.784	19.1896	21.8722	21.6277	21.7068	21.4905	21.326	21.6812
ENSG00000079150	NaN	NaN	NaN	NaN	NaN	NaN	NaN	NaN	NaN	NaN	NaN	NaN
ENSG00000079156	NaN	NaN	NaN	NaN	NaN	NaN	NaN	NaN	NaN	NaN	NaN	NaN
ENSG00000079215	NaN	NaN	NaN	NaN	NaN	NaN	NaN	NaN	NaN	NaN	NaN	NaN
ENSG00000079246	23.3773	23.6233	24.1331	24.422	24.0014	23.9632	26.814	26.9133	27.0442	27.3404	27.3754	27.258
ENSG00000079257	21.6171	21.4728	21.4705	22.069	21.5572	22.2351	22.2833	21.9232	21.8335	22.247	22.3478	22.2925
ENSG00000079263	NaN	NaN	NaN	NaN	NaN	NaN	NaN	NaN	NaN	NaN	NaN	NaN
ENSG00000079277	NaN	NaN	NaN	NaN	NaN	NaN	NaN	NaN	NaN	NaN	NaN	NaN
ENSG00000079308	NaN	NaN	NaN	NaN	NaN	NaN	NaN	NaN	NaN	NaN	NaN	NaN
ENSG00000079313	NaN	NaN	NaN	NaN	NaN	NaN	NaN	NaN	NaN	NaN	NaN	NaN
ENSG00000079332	21.4417	21.6313	21.1489	21.4097	20.6675	21.4446	22.7506	22.8255	22.5437	22.5478	22.196	22.611
ENSG00000079335	NaN	NaN	NaN	NaN	NaN	NaN	NaN	NaN	NaN	NaN	NaN	NaN
ENSG00000079337	NaN	NaN	NaN	NaN	NaN	NaN	NaN	NaN	NaN	NaN	NaN	NaN
ENSG00000079385	NaN	NaN	NaN	NaN	NaN	NaN	NaN	NaN	NaN	NaN	NaN	NaN
ENSG00000079387	NaN	NaN	NaN	NaN	NaN	NaN	NaN	NaN	NaN	NaN	NaN	NaN
ENSG00000079393	NaN	NaN	NaN	NaN	NaN	NaN	NaN	NaN	NaN	NaN	NaN	NaN
ENSG00000079432	NaN	NaN	NaN	NaN	NaN	NaN	NaN	NaN	NaN	NaN	NaN	NaN
ENSG00000079435	NaN	NaN	NaN	NaN	NaN	NaN	NaN	NaN	NaN	NaN	NaN	NaN
ENSG00000079459	22.2088	21.9809	22.0937	22.8711	21.6232	23.0925	24.6317	24.5379	24.6498	24.7255	24.5117	24.7302
ENSG00000079462	NaN	NaN	NaN	NaN	NaN	NaN	NaN	NaN	NaN	NaN	NaN	NaN
ENSG00000079482	NaN	NaN	NaN	NaN	NaN	NaN	NaN	NaN	NaN	NaN	NaN	NaN
ENSG00000079557	NaN	NaN	NaN	NaN	NaN	NaN	NaN	NaN	NaN	NaN	NaN	NaN
ENSG00000079616	20.2407	20.955	20.7089	21.4724	21.0682	21.9048	23.7237	23.7194	23.7483	24.5531	24.3923	24.615
ENSG00000079689	NaN	NaN	NaN	NaN	NaN	NaN	NaN	NaN	NaN	NaN	NaN	NaN
ENSG00000079691	18.042	17.6325	18.1667	17.436	17.6303	18.3321	21.7574	21.6554	21.706	21.6323	21.6916	21.8922
ENSG00000079739	21.2344	21.4126	21.1944	21.9007	22.0869	21.9836	24.5197	24.548	24.4717	24.7863	24.5671	24.6541
ENSG00000079785	22.2174	22.5057	22.3359	22.2569	21.8499	22.2719	25.6431	25.4621	25.5663	25.425	25.4854	25.3683
ENSG00000079805	20.7299	21.0244	20.7046	21.2274	20.4766	21.7145	24.3415	24.284	24.2736	24.4225	24.3357	24.4836
ENSG00000079819	16.9221	17.6039	17.3719	17.2289	17.2131	17.6153	21.0989	20.931	21.1554	21.2959	21.1588	20.6944
ENSG00000079841	NaN	NaN	NaN	NaN	NaN	NaN	NaN	NaN	NaN	NaN	NaN	NaN
ENSG00000079931	NaN	NaN	NaN	NaN	NaN	NaN	NaN	NaN	NaN	NaN	NaN	NaN
ENSG00000079950	NaN	NaN	NaN	NaN	NaN	NaN	NaN	NaN	NaN	NaN	NaN	NaN
ENSG00000079974	NaN	NaN	NaN	NaN	NaN	NaN	NaN	NaN	NaN	NaN	NaN	NaN
ENSG00000079999	18.132	17.5378	18.0004	18.8503	17.7568	18.4979	20.7019	21.0007	20.6209	20.6054	21.2339	20.9845
ENSG00000080007	NaN	NaN	NaN	NaN	NaN	NaN	NaN	NaN	NaN	NaN	NaN	NaN
ENSG00000080031	NaN	NaN	NaN	NaN	NaN	NaN	NaN	NaN	NaN	NaN	NaN	NaN
ENSG00000080166	NaN	NaN	NaN	NaN	NaN	NaN	NaN	NaN	NaN	NaN	NaN	NaN
ENSG00000080189	NaN	NaN	NaN	NaN	NaN	NaN	NaN	NaN	NaN	NaN	NaN	NaN
ENSG00000080200	NaN	NaN	NaN	NaN	NaN	NaN	NaN	NaN	NaN	NaN	NaN	NaN
ENSG00000080224	17.813	18.7465	18.9965	18.7257	18.3232	19.3923	NaN	NaN	NaN	NaN	NaN	NaN
ENSG00000080293	NaN	NaN	NaN	NaN	NaN	NaN	NaN	NaN	NaN	NaN	NaN	NaN
ENSG00000080298	NaN	NaN	NaN	NaN	NaN	NaN	NaN	NaN	NaN	NaN	NaN	NaN
ENSG00000080345	19.3165	19.1481	19.5125	19.4504	18.6838	19.8183	24.0448	24.0211	24.0641	23.8364	23.7979	23.7536
ENSG00000080371	19.3424	19.1569	19.2663	17.7164	18.8377	19.774	NaN	NaN	NaN	NaN	NaN	NaN
ENSG00000080493	NaN	NaN	NaN	NaN	NaN	NaN	NaN	NaN	NaN	NaN	NaN	NaN
ENSG00000080503	19.4629	19.473	19.7817	19.3548	18.8479	19.5755	21.6066	21.6221	21.6582	21.3115	21.1088	21.0964
ENSG00000080511	NaN	NaN	NaN	NaN	NaN	NaN	NaN	NaN	NaN	NaN	NaN	NaN
ENSG00000080546	NaN	NaN	NaN	NaN	NaN	NaN	NaN	NaN	NaN	NaN	NaN	NaN
ENSG00000080561	17.4136	16.7861	16.9328	18.4762	18.5764	19.3023	NaN	NaN	NaN	NaN	NaN	NaN
ENSG00000080572	NaN	NaN	NaN	NaN	NaN	NaN	NaN	NaN	NaN	NaN	NaN	NaN
ENSG00000080573	NaN	NaN	NaN	NaN	NaN	NaN	NaN	NaN	NaN	NaN	NaN	NaN
ENSG00000080603	17.5013	18.0078	17.1854	17.2121	16.7268	17.6613	21.8402	21.658	21.5541	21.6931	21.6456	21.8314
ENSG00000080608	20.3081	18.9731	18.6091	19.3298	17.1301	18.5793	22.2052	22.1422	21.9648	21.667	21.4287	21.6226
ENSG00000080618	NaN	NaN	NaN	NaN	NaN	NaN	NaN	NaN	NaN	NaN	NaN	NaN
ENSG00000080644	NaN	NaN	NaN	NaN	NaN	NaN	NaN	NaN	NaN	NaN	NaN	NaN
ENSG00000080709	NaN	NaN	NaN	NaN	NaN	NaN	NaN	NaN	NaN	NaN	NaN	NaN
ENSG00000080802	NaN	NaN	NaN	NaN	NaN	NaN	NaN	NaN	NaN	NaN	NaN	NaN
ENSG00000080815	18.1944	18.1517	17.8419	18.1183	17.3253	18.9887	20.5753	20.4968	20.2459	20.3005	20.1697	20.3358
ENSG00000080819	NaN	NaN	NaN	NaN	NaN	NaN	NaN	NaN	NaN	NaN	NaN	NaN
ENSG00000080822	NaN	NaN	NaN	NaN	NaN	NaN	NaN	NaN	NaN	NaN	NaN	NaN
ENSG00000080823	NaN	NaN	NaN	NaN	NaN	NaN	NaN	NaN	NaN	NaN	NaN	NaN
ENSG00000080824	25.6848	25.851	25.8683	25.3948	25.0547	25.4534	28.6649	29.3512	29.291	28.6219	27.7504	28.6832
ENSG00000080839	NaN	NaN	NaN	NaN	NaN	NaN	NaN	NaN	NaN	NaN	NaN	NaN
ENSG00000080845	16.5077	16.9194	18.3456	17.7603	16.7359	16.808	NaN	NaN	NaN	NaN	NaN	NaN
ENSG00000080854	NaN	NaN	NaN	NaN	NaN	NaN	NaN	NaN	NaN	NaN	NaN	NaN
ENSG00000080910	NaN	NaN	NaN	NaN	NaN	NaN	NaN	NaN	NaN	NaN	NaN	NaN
ENSG00000080986	18.9888	19.6436	19.5293	21.639	20.8987	21.6674	22.9962	23.1451	22.9866	24.5715	24.4957	24.3184
ENSG00000081014	15.8981	16.6684	15.81	17.0495	16.457	17.0789	19.957	19.7165	19.5018	20.2094	19.9704	19.9635
ENSG00000081019	16.2736	16.1694	17.0563	17.3255	16.5967	17.6946	19.6058	19.3049	19.6386	19.6862	20.0458	19.76
ENSG00000081026	NaN	NaN	NaN	NaN	NaN	NaN	NaN	NaN	NaN	NaN	NaN	NaN
ENSG00000081041	NaN	NaN	NaN	NaN	NaN	NaN	NaN	NaN	NaN	NaN	NaN	NaN
ENSG00000081051	NaN	NaN	NaN	NaN	NaN	NaN	NaN	NaN	NaN	NaN	NaN	NaN
ENSG00000081052	NaN	NaN	NaN	NaN	NaN	NaN	NaN	NaN	NaN	NaN	NaN	NaN
ENSG00000081059	NaN	NaN	NaN	NaN	NaN	NaN	NaN	NaN	NaN	NaN	NaN	NaN
ENSG00000081087	NaN	NaN	NaN	NaN	NaN	NaN	NaN	NaN	NaN	NaN	NaN	NaN
ENSG00000081138	NaN	NaN	NaN	NaN	NaN	NaN	NaN	NaN	NaN	NaN	NaN	NaN
ENSG00000081148	NaN	NaN	NaN	NaN	NaN	NaN	NaN	NaN	NaN	NaN	NaN	NaN
ENSG00000081154	19.8405	20.0695	20.8582	18.9888	19.831	20.1876	21.2752	21.9708	21.5514	NaN	21.3422	20.8561
ENSG00000081177	NaN	NaN	NaN	NaN	NaN	NaN	NaN	NaN	NaN	NaN	NaN	NaN
ENSG00000081181	NaN	NaN	NaN	NaN	NaN	NaN	NaN	NaN	NaN	NaN	NaN	NaN
ENSG00000081189	19.3978	19.327	19.4942	19.8241	18.8118	18.8689	21.6893	21.6177	21.6821	21.2717	21.1339	20.746
ENSG00000081237	NaN	NaN	NaN	NaN	NaN	NaN	NaN	NaN	NaN	NaN	NaN	NaN
ENSG00000081248	NaN	NaN	NaN	NaN	NaN	NaN	NaN	NaN	NaN	NaN	NaN	NaN
ENSG00000081277	NaN	NaN	NaN	NaN	NaN	NaN	NaN	NaN	NaN	NaN	NaN	NaN
ENSG00000081307	19.1573	17.7717	19.5779	18.8854	18.5513	19.8617	21.1184	NaN	21.491	21.2242	21.0718	20.9437
ENSG00000081320	NaN	NaN	NaN	NaN	NaN	NaN	NaN	NaN	NaN	NaN	NaN	NaN
ENSG00000081377	NaN	NaN	NaN	NaN	NaN	NaN	NaN	NaN	NaN	NaN	NaN	NaN
ENSG00000081386	NaN	NaN	NaN	NaN	NaN	NaN	NaN	NaN	NaN	NaN	NaN	NaN
ENSG00000081479	NaN	NaN	NaN	NaN	NaN	NaN	NaN	NaN	NaN	NaN	NaN	NaN
ENSG00000081665	18.9243	18.837	18.3527	18.2124	17.9186	18.3051	NaN	NaN	NaN	NaN	NaN	NaN
ENSG00000081692	NaN	NaN	NaN	NaN	NaN	NaN	NaN	NaN	NaN	NaN	NaN	NaN
ENSG00000081721	16.8026	17.0284	17.2623	17.7448	16.5619	17.7212	NaN	NaN	NaN	NaN	NaN	NaN
ENSG00000081760	19.2276	19.5611	19.3735	19.2057	19.0958	20.0037	22.3586	22.3468	22.2075	22.0814	22.174	22.1258
ENSG00000081791	16.4196	17.4233	15.6716	18.6959	17.8487	18.4093	NaN	NaN	NaN	20.8956	20.9595	20.5454
ENSG00000081800	NaN	NaN	NaN	NaN	NaN	NaN	NaN	NaN	NaN	NaN	NaN	NaN
ENSG00000081803	NaN	NaN	NaN	NaN	NaN	NaN	NaN	NaN	NaN	NaN	NaN	NaN
ENSG00000081818	NaN	NaN	NaN	NaN	NaN	NaN	NaN	NaN	NaN	NaN	NaN	NaN
ENSG00000081842	NaN	NaN	NaN	NaN	NaN	NaN	NaN	NaN	NaN	NaN	NaN	NaN
ENSG00000081853	NaN	NaN	NaN	NaN	NaN	NaN	NaN	NaN	NaN	NaN	NaN	NaN
ENSG00000081870	18.638	18.4132	18.3566	18.8629	17.5161	19.4479	NaN	NaN	NaN	NaN	NaN	NaN
ENSG00000081913	14.561	14.8228	15.119	15.2358	14.3575	15.0361	NaN	NaN	NaN	NaN	NaN	NaN
ENSG00000081923	NaN	NaN	NaN	NaN	NaN	NaN	NaN	NaN	NaN	NaN	NaN	NaN
ENSG00000081985	NaN	NaN	NaN	NaN	NaN	NaN	NaN	NaN	NaN	NaN	NaN	NaN
ENSG00000082014	18.5067	18.5618	18.5224	18.5084	17.6405	18.4881	NaN	NaN	NaN	NaN	NaN	NaN
ENSG00000082068	16.9035	17.9379	18.2309	18.9706	18.1124	17.8014	21.2349	20.9643	21.0111	21.2916	20.7954	20.3806
ENSG00000082074	NaN	NaN	NaN	NaN	NaN	NaN	NaN	NaN	NaN	NaN	NaN	NaN
ENSG00000082126	NaN	NaN	NaN	NaN	NaN	NaN	NaN	NaN	NaN	NaN	NaN	NaN
ENSG00000082146	NaN	NaN	NaN	NaN	NaN	NaN	NaN	NaN	NaN	NaN	NaN	NaN
ENSG00000082153	21.637	22.1254	21.8855	22.6365	21.9911	22.7601	24.7383	24.7366	24.7167	25.0144	25.0387	24.8668
ENSG00000082175	NaN	NaN	NaN	NaN	NaN	NaN	NaN	NaN	NaN	NaN	NaN	NaN
ENSG00000082196	NaN	NaN	NaN	NaN	NaN	NaN	NaN	NaN	NaN	NaN	NaN	NaN
ENSG00000082212	NaN	NaN	NaN	NaN	NaN	NaN	NaN	NaN	NaN	NaN	NaN	NaN
ENSG00000082213	NaN	NaN	NaN	NaN	NaN	NaN	NaN	NaN	NaN	NaN	NaN	NaN
ENSG00000082258	17.6501	18.1317	18.4244	18.2818	16.6622	18.8032	NaN	NaN	NaN	NaN	NaN	NaN
ENSG00000082269	NaN	NaN	NaN	NaN	NaN	NaN	NaN	NaN	NaN	NaN	NaN	NaN
ENSG00000082293	NaN	NaN	NaN	NaN	NaN	NaN	NaN	NaN	NaN	NaN	NaN	NaN
ENSG00000082397	16.7858	16.6609	17.1758	16.3202	16.2754	16.1824	20.4553	20.5397	20.5754	20.6614	20.6504	NaN
ENSG00000082438	NaN	NaN	NaN	NaN	NaN	NaN	NaN	NaN	NaN	NaN	NaN	NaN
ENSG00000082458	NaN	NaN	NaN	NaN	NaN	NaN	NaN	NaN	NaN	NaN	NaN	NaN
ENSG00000082482	NaN	NaN	NaN	NaN	NaN	NaN	NaN	NaN	NaN	NaN	NaN	NaN
ENSG00000082497	NaN	NaN	NaN	NaN	NaN	NaN	NaN	NaN	NaN	NaN	NaN	NaN
ENSG00000082512	NaN	NaN	NaN	NaN	NaN	NaN	NaN	NaN	NaN	NaN	NaN	NaN
ENSG00000082515	18.9312	18.9501	19.9086	20.0573	19.4162	19.2908	21.1118	NaN	20.8077	20.8941	20.5584	20.7682
ENSG00000082516	20.1905	20.3466	20.4627	20.5417	19.9435	20.9131	24.6514	24.491	24.55	24.6425	24.5493	24.6024
ENSG00000082556	NaN	NaN	NaN	NaN	NaN	NaN	NaN	NaN	NaN	NaN	NaN	NaN
ENSG00000082641	20.8623	20.8334	20.8545	20.8096	20.15	21.0998	23.4081	23.1608	23.0947	22.7665	22.6679	23.0054
ENSG00000082684	NaN	NaN	NaN	NaN	NaN	NaN	NaN	NaN	NaN	NaN	NaN	NaN
ENSG00000082701	19.5413	18.7553	18.8263	19.1136	18.3357	19.7147	21.9991	21.5477	21.1826	21.3495	21.3751	21.4975
ENSG00000082781	17.1718	17.8707	17.5609	17.4578	16.5659	17.0273	NaN	NaN	NaN	NaN	NaN	NaN
ENSG00000082805	15.7601	17.022	16.0139	17.2799	16.4902	18.3039	NaN	20.9787	21.2209	21.2131	21.1328	21.5388
ENSG00000082898	23.3418	22.4692	22.6274	22.8957	22.1929	23.5358	26.6002	26.4093	26.5183	26.5422	26.4732	26.6351
ENSG00000082929	NaN	NaN	NaN	NaN	NaN	NaN	NaN	NaN	NaN	NaN	NaN	NaN
ENSG00000082996	NaN	NaN	NaN	NaN	NaN	NaN	NaN	NaN	NaN	NaN	NaN	NaN
ENSG00000083067	NaN	NaN	NaN	NaN	NaN	NaN	NaN	NaN	NaN	NaN	NaN	NaN
ENSG00000083093	NaN	NaN	NaN	NaN	NaN	NaN	NaN	NaN	NaN	NaN	NaN	NaN
ENSG00000083097	NaN	NaN	NaN	NaN	NaN	NaN	NaN	NaN	NaN	NaN	NaN	NaN
ENSG00000083099	NaN	NaN	NaN	NaN	NaN	NaN	NaN	NaN	NaN	NaN	NaN	NaN
ENSG00000083123	NaN	NaN	NaN	NaN	NaN	NaN	NaN	NaN	NaN	NaN	NaN	NaN
ENSG00000083168	16.5638	17.3446	15.4359	16.2015	13.7324	16.685	NaN	NaN	NaN	NaN	NaN	NaN
ENSG00000083223	16.3134	17.7517	17.9159	17.0488	16.5424	17.2584	20.8667	21.2645	21.1837	21.0323	21.2402	20.7945
ENSG00000083290	NaN	NaN	NaN	NaN	NaN	NaN	NaN	NaN	NaN	NaN	NaN	NaN
ENSG00000083307	NaN	NaN	NaN	NaN	NaN	NaN	NaN	NaN	NaN	NaN	NaN	NaN
ENSG00000083312	22.7721	22.9541	22.801	24.0558	22.5055	23.5777	26.2831	25.9948	26.1998	26.5833	26.3878	26.6392
ENSG00000083444	21.5414	21.4436	21.5286	21.2856	20.5775	21.8455	25.1365	25.0097	25.0176	24.6394	24.4355	24.6588
ENSG00000083454	NaN	NaN	NaN	NaN	NaN	NaN	NaN	NaN	NaN	NaN	NaN	NaN
ENSG00000083457	NaN	NaN	NaN	NaN	NaN	NaN	NaN	NaN	NaN	NaN	NaN	NaN
ENSG00000083520	19.576	20.0843	19.4857	19.9334	19.3962	20.3415	23.2218	23.3809	23.2747	23.0127	23.2251	23.2681
ENSG00000083535	15.2875	14.8647	16.3996	15.8774	16.8182	15.8072	NaN	NaN	NaN	19.7148	20.4212	NaN
ENSG00000083544	NaN	NaN	NaN	NaN	NaN	NaN	NaN	NaN	NaN	NaN	NaN	NaN
ENSG00000083635	NaN	NaN	NaN	NaN	NaN	NaN	NaN	NaN	NaN	NaN	NaN	NaN
ENSG00000083642	19.0108	19.2447	19.0613	18.7599	17.7693	18.3784	23.0965	23.1081	23.101	22.8983	22.7891	22.8725
ENSG00000083720	20.3293	20.4369	20.8923	20.7828	19.7818	21.0778	22.9627	23.1995	23.2614	23.0003	22.9324	22.986
ENSG00000083750	18.8715	18.2203	18.5497	18.6386	17.7535	19.3299	20.6347	20.2649	20.307	20.3855	20.1565	20.569
ENSG00000083782	NaN	NaN	NaN	NaN	NaN	NaN	NaN	NaN	NaN	NaN	NaN	NaN
ENSG00000083799	NaN	NaN	NaN	NaN	NaN	NaN	NaN	NaN	NaN	NaN	NaN	NaN
ENSG00000083807	NaN	NaN	NaN	NaN	NaN	NaN	NaN	NaN	NaN	NaN	NaN	NaN
ENSG00000083812	NaN	NaN	NaN	NaN	NaN	NaN	NaN	NaN	NaN	NaN	NaN	NaN
ENSG00000083814	NaN	NaN	NaN	NaN	NaN	NaN	NaN	NaN	NaN	NaN	NaN	NaN
ENSG00000083817	NaN	NaN	NaN	NaN	NaN	NaN	NaN	NaN	NaN	NaN	NaN	NaN
ENSG00000083828	NaN	NaN	NaN	NaN	NaN	NaN	NaN	NaN	NaN	NaN	NaN	NaN
ENSG00000083838	NaN	NaN	NaN	NaN	NaN	NaN	NaN	NaN	NaN	NaN	NaN	NaN
ENSG00000083842	NaN	NaN	NaN	NaN	NaN	NaN	NaN	NaN	NaN	NaN	NaN	NaN
ENSG00000083844	NaN	NaN	NaN	NaN	NaN	NaN	NaN	NaN	NaN	NaN	NaN	NaN
ENSG00000083845	23.7631	23.9936	23.5244	23.6755	22.9245	23.6605	24.772	24.8685	24.9381	24.8377	24.7218	24.6683
ENSG00000083857	17.7853	18.4459	17.9224	18.4246	17.9978	17.8163	23.7111	23.5286	23.6386	23.8039	23.6399	23.4945
ENSG00000083896	18.9254	19.3188	19.4311	19.2629	18.1396	19.6289	21.3785	21.894	21.5834	21.5813	21.55	21.7354
ENSG00000083937	NaN	NaN	NaN	NaN	NaN	NaN	NaN	NaN	NaN	NaN	NaN	NaN
ENSG00000084070	NaN	NaN	NaN	NaN	NaN	NaN	NaN	NaN	NaN	NaN	NaN	NaN
ENSG00000084072	NaN	NaN	NaN	NaN	NaN	NaN	NaN	NaN	NaN	NaN	NaN	NaN
ENSG00000084073	19.1799	19.4658	19.4049	19.4901	18.7091	19.0801	21.0699	21.3015	21.6539	20.7195	20.8421	20.638
ENSG00000084090	17.3611	18.5273	18.4517	18.0082	16.6903	17.5393	20.4263	20.6357	20.6651	20.6081	NaN	20.2617
ENSG00000084092	NaN	NaN	NaN	NaN	NaN	NaN	NaN	NaN	NaN	NaN	NaN	NaN
ENSG00000084093	16.2752	15.3964	16.6547	16.9578	16.6989	17.2561	20.03	NaN	20.0385	20.4109	20.0267	19.8659
ENSG00000084110	NaN	NaN	NaN	NaN	NaN	NaN	NaN	NaN	NaN	NaN	NaN	NaN
ENSG00000084112	NaN	NaN	NaN	NaN	NaN	NaN	NaN	NaN	NaN	NaN	NaN	NaN
ENSG00000084207	NaN	NaN	NaN	NaN	NaN	NaN	NaN	NaN	NaN	NaN	NaN	NaN
ENSG00000084234	19.2844	19.3302	19.4549	19.4045	18.5808	19.8719	23.8062	23.7938	23.9255	23.7852	23.8102	23.6559
ENSG00000084444	NaN	NaN	NaN	NaN	NaN	NaN	NaN	NaN	NaN	NaN	NaN	NaN
ENSG00000084453	NaN	NaN	NaN	NaN	NaN	NaN	23.3705	23.4228	23.2011	23.1844	22.9923	23.2849
ENSG00000084463	19.5461	19.6832	19.8992	20.4008	18.933	20.5543	22.5263	22.2279	22.6732	22.7187	22.5791	22.7323
ENSG00000084623	21.6599	21.6397	21.924	21.7196	21.1941	21.5905	23.8069	23.633	23.8527	23.6183	23.7685	23.5399
ENSG00000084628	NaN	NaN	NaN	NaN	NaN	NaN	NaN	NaN	NaN	NaN	NaN	NaN
ENSG00000084636	NaN	NaN	NaN	NaN	NaN	NaN	NaN	NaN	NaN	NaN	NaN	NaN
ENSG00000084652	20.8311	21.3103	21.4226	21.5414	20.9635	21.7722	23.5779	23.691	23.7262	23.9607	24.1881	23.8406
ENSG00000084674	NaN	NaN	NaN	NaN	NaN	NaN	NaN	NaN	NaN	NaN	NaN	NaN
ENSG00000084676	NaN	NaN	NaN	NaN	NaN	NaN	NaN	NaN	NaN	NaN	NaN	NaN
ENSG00000084693	NaN	NaN	NaN	NaN	NaN	NaN	NaN	NaN	NaN	NaN	NaN	NaN
ENSG00000084710	18.2028	17.3596	18.216	18.4079	17.4099	18.4587	NaN	NaN	NaN	NaN	NaN	NaN
ENSG00000084731	NaN	NaN	NaN	NaN	NaN	NaN	NaN	NaN	NaN	NaN	NaN	NaN
ENSG00000084733	18.6493	19.0405	NaN	19.5631	19.1319	20.3112	20.5417	20.6089	NaN	20.9112	20.8745	21.6495
ENSG00000084734	NaN	NaN	NaN	NaN	NaN	NaN	NaN	NaN	NaN	NaN	NaN	NaN
ENSG00000084754	22.2031	21.9869	21.2465	21.7022	21.4593	21.9689	25.1923	25.2451	25.115	24.7758	24.8272	24.6926
ENSG00000084764	21.5093	21.4857	21.505	22.2263	21.8321	22.449	NaN	NaN	NaN	NaN	NaN	NaN
ENSG00000084774	22.5998	22.5724	22.7537	22.9438	22.2148	23.0649	27.2476	27.0662	27.1391	27.2268	27.1428	27.2413
ENSG00000085063	21.363	21.6525	21.4648	21.6931	21.4315	21.4694	21.8351	21.9849	NaN	NaN	NaN	NaN
ENSG00000085117	NaN	NaN	NaN	NaN	NaN	NaN	NaN	NaN	NaN	NaN	NaN	NaN
ENSG00000085185	NaN	NaN	NaN	NaN	NaN	NaN	NaN	NaN	NaN	NaN	NaN	NaN
ENSG00000085224	18.655	19.4422	19.2627	18.9478	18.7463	19.2673	23.7336	23.8328	23.7249	23.5144	23.6309	23.4677
ENSG00000085231	20.0812	20.2538	20.2988	20.9741	20.3871	21.1696	22.5055	22.4103	22.6935	22.4753	22.5349	22.6252
ENSG00000085265	NaN	NaN	NaN	NaN	NaN	NaN	NaN	NaN	NaN	NaN	NaN	NaN
ENSG00000085274	17.2989	17.7286	17.5736	19.546	19.2141	19.8292	21.4745	21.808	21.5832	21.7895	22.8381	NaN
ENSG00000085276	NaN	NaN	NaN	NaN	NaN	NaN	NaN	NaN	NaN	NaN	NaN	NaN
ENSG00000085377	17.7531	17.9551	17.3175	18.5651	17.84	19.2665	21.4995	21.3763	21.3514	21.7271	21.5564	21.9414
ENSG00000085382	NaN	NaN	NaN	NaN	NaN	NaN	NaN	NaN	NaN	NaN	NaN	NaN
ENSG00000085415	18.7017	18.7487	18.3375	19.1626	18.3682	19.903	21.1139	21.1628	21.2409	21.3404	21.0577	21.1136
ENSG00000085433	15.0563	16.0228	13.9205	15.9063	14.7306	15.9682	NaN	NaN	NaN	19.0696	NaN	18.973
ENSG00000085449	NaN	NaN	NaN	NaN	NaN	NaN	NaN	NaN	NaN	NaN	NaN	NaN
ENSG00000085465	NaN	NaN	NaN	NaN	NaN	NaN	NaN	NaN	NaN	NaN	NaN	NaN
ENSG00000085491	19.9985	20.6811	20.2105	20.6782	20.4454	21.3576	23.0451	23.056	22.7987	23.1084	23.1834	23.0883
ENSG00000085511	NaN	NaN	NaN	NaN	NaN	NaN	NaN	NaN	NaN	NaN	NaN	NaN
ENSG00000085514	NaN	NaN	NaN	NaN	NaN	NaN	NaN	NaN	NaN	NaN	NaN	NaN
ENSG00000085552	NaN	NaN	NaN	NaN	NaN	NaN	NaN	NaN	NaN	NaN	NaN	NaN
ENSG00000085563	NaN	NaN	NaN	NaN	NaN	NaN	NaN	NaN	NaN	NaN	NaN	NaN
ENSG00000085644	NaN	NaN	NaN	NaN	NaN	NaN	NaN	NaN	NaN	NaN	NaN	NaN
ENSG00000085662	21.9989	22.6422	21.9845	22.2322	21.8477	22.4724	24.3421	24.3688	24.1319	24.3033	24.3506	24.1644
ENSG00000085719	20.0297	19.6088	19.9898	20.3413	19.5079	20.856	22.3788	22.3347	22.3982	22.4273	22.3273	22.5098
ENSG00000085721	20.0263	19.7914	20.1851	20.2761	19.9142	20.8333	23.5233	23.2509	23.337	23.6857	23.4563	23.5411
ENSG00000085733	22.4259	22.2752	22.3714	22.6034	21.9382	22.8887	24.9717	25.1145	24.969	24.972	25.0641	24.993
ENSG00000085741	NaN	NaN	NaN	NaN	NaN	NaN	NaN	NaN	NaN	NaN	NaN	NaN
ENSG00000085760	NaN	NaN	NaN	NaN	NaN	NaN	NaN	NaN	NaN	NaN	NaN	NaN
ENSG00000085788	NaN	NaN	NaN	NaN	NaN	NaN	NaN	NaN	NaN	NaN	NaN	NaN
ENSG00000085831	NaN	NaN	NaN	NaN	NaN	NaN	NaN	NaN	NaN	NaN	NaN	NaN
ENSG00000085832	19.955	18.9864	18.6058	18.8505	18.5039	18.7747	22.8515	22.829	22.7947	22.9554	22.7839	22.8441
ENSG00000085840	18.6932	18.9535	18.7191	17.716	17.5848	18.1374	22.2025	21.8613	22.0092	21.573	21.2296	21.2413
ENSG00000085871	20.3495	20.8088	20.9633	20.4311	20.1489	21.5984	NaN	NaN	NaN	NaN	NaN	NaN
ENSG00000085872	19.4783	19.4884	19.7995	20.0843	19.3469	20.1323	22.702	22.6282	22.7322	22.6793	22.53	22.6092
ENSG00000085978	NaN	NaN	NaN	NaN	NaN	NaN	NaN	NaN	NaN	NaN	NaN	NaN
ENSG00000085982	NaN	NaN	NaN	NaN	NaN	NaN	NaN	NaN	NaN	NaN	NaN	NaN
ENSG00000085998	NaN	NaN	NaN	NaN	NaN	NaN	NaN	NaN	NaN	NaN	NaN	NaN
ENSG00000085999	NaN	NaN	NaN	NaN	NaN	NaN	NaN	NaN	NaN	NaN	NaN	NaN
ENSG00000086015	NaN	NaN	NaN	NaN	NaN	NaN	NaN	NaN	NaN	NaN	NaN	NaN
ENSG00000086061	21.6785	21.8065	21.5045	22.2349	21.7261	22.2184	24.2508	24.3833	23.9341	24.3105	24.4854	24.1244
ENSG00000086062	20.2323	20.0761	20.3521	21.0796	21.4026	21.1405	22.78	22.8606	23.1219	22.9458	23.1667	22.4539
ENSG00000086065	19.6952	19.3094	20.3809	19.2305	17.6852	18.7614	20.1267	20.2512	20.4411	NaN	NaN	NaN
ENSG00000086102	16.6376	16.3598	16.7313	16.728	16.3984	16.5111	20.524	20.594	20.2977	20.2098	20.3446	20.8411
ENSG00000086159	NaN	NaN	NaN	NaN	NaN	NaN	NaN	NaN	NaN	NaN	NaN	NaN
ENSG00000086189	19.7548	19.54	19.006	19.8812	19.1584	20.72	21.7629	21.4979	21.3347	21.4059	21.1718	21.3987
ENSG00000086200	18.615	18.546	18.6394	18.8069	18.3418	19.2056	22.1315	21.7774	21.7828	21.8906	21.901	22.0205
ENSG00000086205	NaN	NaN	NaN	NaN	NaN	NaN	NaN	NaN	NaN	NaN	NaN	NaN
ENSG00000086232	19.6404	18.7912	19.8032	19.4982	18.9197	19.625	22.1239	22.0826	22.0427	21.922	21.683	21.436
ENSG00000086288	NaN	NaN	NaN	NaN	NaN	NaN	NaN	NaN	NaN	NaN	NaN	NaN
ENSG00000086289	17.6832	17.6565	17.586	17.0984	16.7978	18.4814	NaN	NaN	NaN	NaN	NaN	NaN
ENSG00000086300	NaN	NaN	NaN	NaN	NaN	NaN	NaN	NaN	NaN	NaN	NaN	NaN
ENSG00000086475	18.0918	17.8988	17.9858	18.3374	18.0413	19.0444	NaN	NaN	NaN	NaN	NaN	NaN
ENSG00000086504	18.9914	18.7721	19.5515	19.2259	18.9108	19.4236	20.8653	20.3749	20.7808	20.5928	20.506	20.56
ENSG00000086506	NaN	NaN	NaN	NaN	NaN	NaN	NaN	NaN	NaN	NaN	NaN	NaN
ENSG00000086544	NaN	NaN	NaN	NaN	NaN	NaN	NaN	NaN	NaN	NaN	NaN	NaN
ENSG00000086548	NaN	NaN	NaN	NaN	NaN	NaN	NaN	NaN	NaN	NaN	NaN	NaN
ENSG00000086570	NaN	NaN	NaN	NaN	NaN	NaN	NaN	NaN	NaN	NaN	NaN	NaN
ENSG00000086589	20.1633	19.6383	19.5784	20.5984	19.1577	20.3059	22.4117	22.7847	22.3284	22.3289	22.447	21.9209
ENSG00000086598	18.4071	17.3984	17.1136	18.5797	18.405	19.5142	NaN	NaN	NaN	NaN	19.923	20.1254
ENSG00000086619	20.1183	20.1377	19.7137	20.1864	19.2925	20.2309	NaN	NaN	NaN	NaN	NaN	NaN
ENSG00000086666	NaN	NaN	NaN	NaN	NaN	NaN	NaN	NaN	NaN	NaN	NaN	NaN
ENSG00000086696	NaN	NaN	NaN	NaN	NaN	NaN	NaN	NaN	NaN	NaN	NaN	NaN
ENSG00000086712	19.9974	20.1885	20.1216	20.4024	19.8105	20.5609	22.5176	22.6944	22.7523	22.7382	22.7913	22.2788
ENSG00000086717	NaN	NaN	NaN	NaN	NaN	NaN	NaN	NaN	NaN	NaN	NaN	NaN
ENSG00000086730	NaN	NaN	NaN	NaN	NaN	NaN	NaN	NaN	NaN	NaN	NaN	NaN
ENSG00000086758	20.9474	21.0113	21.2438	21.1507	20.3548	21.3556	26.4223	26.5369	26.5299	26.3609	26.3345	26.3284
ENSG00000086827	17.3406	16.9418	16.9118	17.0188	15.9206	17.187	19.912	19.8895	20.3047	20.163	19.6484	20.1059
ENSG00000086848	NaN	NaN	NaN	NaN	NaN	NaN	NaN	NaN	NaN	NaN	NaN	NaN
ENSG00000086967	NaN	NaN	NaN	NaN	NaN	NaN	NaN	NaN	NaN	NaN	NaN	NaN
ENSG00000086991	NaN	NaN	NaN	NaN	NaN	NaN	NaN	NaN	NaN	NaN	NaN	NaN
ENSG00000087008	NaN	NaN	NaN	NaN	NaN	NaN	NaN	NaN	NaN	NaN	NaN	NaN
ENSG00000087053	18.2874	17.9019	18.1904	18.0455	17.5516	18.1481	20.9789	21.1477	21.1058	20.9141	20.8102	21.2853
ENSG00000087074	NaN	NaN	NaN	NaN	NaN	NaN	NaN	NaN	NaN	NaN	NaN	NaN
ENSG00000087076	NaN	NaN	NaN	NaN	NaN	NaN	NaN	NaN	NaN	NaN	NaN	NaN
ENSG00000087077	19.0055	20.3807	20.2843	20.6383	20.249	20.533	22.3405	22.4266	22.8075	22.4128	22.3827	21.9797
ENSG00000087085	NaN	NaN	NaN	NaN	NaN	NaN	NaN	NaN	NaN	NaN	NaN	NaN
ENSG00000087086	NaN	NaN	NaN	NaN	NaN	NaN	NaN	NaN	NaN	NaN	NaN	NaN
ENSG00000087087	20.0773	20.2406	20.4258	21.4492	20.9586	21.1971	23.8465	23.7971	23.8594	24.35	24.4047	24.0818
ENSG00000087088	19.1313	19.8505	19.9078	19.8977	19.0878	19.8664	21.1638	21.4399	21.4303	21.4226	21.0857	21.4347
ENSG00000087095	NaN	NaN	NaN	NaN	NaN	NaN	NaN	NaN	NaN	NaN	NaN	NaN
ENSG00000087111	18.8385	19.0591	18.995	19.3451	18.7087	19.6839	21.6261	21.4791	21.4803	21.4418	21.0894	21.5964
ENSG00000087116	NaN	NaN	NaN	NaN	NaN	NaN	NaN	NaN	NaN	NaN	NaN	NaN
ENSG00000087128	NaN	NaN	NaN	NaN	NaN	NaN	NaN	NaN	NaN	NaN	NaN	NaN
ENSG00000087152	NaN	NaN	NaN	NaN	NaN	NaN	NaN	NaN	NaN	NaN	NaN	NaN
ENSG00000087157	NaN	NaN	NaN	NaN	NaN	NaN	NaN	NaN	NaN	NaN	NaN	NaN
ENSG00000087191	21.8296	21.9584	21.893	22.3858	21.465	22.6063	24.3882	24.4017	24.5341	24.3558	24.2276	24.3201
ENSG00000087206	NaN	NaN	NaN	NaN	NaN	NaN	NaN	NaN	NaN	NaN	NaN	NaN
ENSG00000087237	NaN	NaN	NaN	NaN	NaN	NaN	NaN	NaN	NaN	NaN	NaN	NaN
ENSG00000087245	NaN	NaN	NaN	NaN	NaN	NaN	NaN	NaN	NaN	NaN	NaN	NaN
ENSG00000087250	NaN	NaN	NaN	NaN	NaN	NaN	NaN	NaN	NaN	NaN	NaN	NaN
ENSG00000087253	NaN	NaN	NaN	NaN	NaN	NaN	NaN	NaN	NaN	NaN	NaN	NaN
ENSG00000087258	20.4988	20.0789	20.8089	20.27	19.2905	20.5463	NaN	NaN	NaN	NaN	NaN	NaN
ENSG00000087263	16.0689	17.8624	19.4158	19.4529	17.8324	19.6619	NaN	21.3077	21.4258	21.44	21.116	21.6049
ENSG00000087266	NaN	NaN	NaN	NaN	NaN	NaN	NaN	NaN	NaN	NaN	NaN	NaN
ENSG00000087269	19.3433	19.3615	19.5647	19.6159	18.6256	19.1608	22.3547	22.4182	22.3952	22.3304	22.1948	22.4422
ENSG00000087274	19.0444	19.465	19.7781	19.4583	18.9379	19.3317	21.8642	22.2184	22.0313	22.1548	21.5914	21.5901
ENSG00000087299	16.1456	17.1194	16.8616	15.9814	16.7729	16.266	NaN	19.7303	19.5776	NaN	NaN	NaN
ENSG00000087301	NaN	NaN	NaN	NaN	NaN	NaN	NaN	NaN	NaN	NaN	NaN	NaN
ENSG00000087302	21.5828	21.7747	21.7247	22.1533	21.4812	21.5234	23.6256	23.7312	23.6231	23.6841	23.6677	23.4193
ENSG00000087303	NaN	NaN	NaN	NaN	NaN	NaN	NaN	NaN	NaN	NaN	NaN	NaN
ENSG00000087338	NaN	NaN	NaN	NaN	NaN	NaN	NaN	NaN	NaN	NaN	NaN	NaN
ENSG00000087365	22.7199	22.8529	22.9714	23.013	22.5124	23.2112	26.3274	26.3475	26.3597	26.2617	26.1784	26.1428
ENSG00000087448	NaN	NaN	NaN	NaN	NaN	NaN	NaN	NaN	NaN	NaN	NaN	NaN
ENSG00000087460	21.8403	21.2404	22.1516	21.9549	21.1203	21.8179	26.2865	26.2614	26.3804	26.0166	26.179	26.194
ENSG00000087470	19.095	19.693	19.2069	19.1352	19.3091	19.2157	22.8895	22.5503	22.6551	22.6673	22.5929	22.2601
ENSG00000087494	NaN	NaN	NaN	NaN	NaN	NaN	NaN	NaN	NaN	NaN	NaN	NaN
ENSG00000087495	NaN	NaN	NaN	NaN	NaN	NaN	NaN	NaN	NaN	NaN	NaN	NaN
ENSG00000087502	NaN	NaN	NaN	NaN	NaN	NaN	NaN	NaN	NaN	NaN	NaN	NaN
ENSG00000087510	17.5398	17.8616	16.5489	17.3496	16.5758	18.9021	20.0885	20.2195	NaN	NaN	NaN	NaN
ENSG00000087586	19.9393	19.5979	19.9322	22.6691	22.0206	23.0539	22.7796	22.9122	22.8178	24.757	24.7945	25.0515
ENSG00000087589	NaN	NaN	NaN	NaN	NaN	NaN	NaN	NaN	NaN	NaN	NaN	NaN
ENSG00000087842	17.8932	18.6898	19.0238	19.3776	18.53	20.2624	20.841	20.6725	20.7481	21.1186	20.8726	21.3917
ENSG00000087884	NaN	NaN	NaN	NaN	NaN	NaN	NaN	NaN	NaN	NaN	NaN	NaN
ENSG00000087903	NaN	NaN	NaN	NaN	NaN	NaN	NaN	NaN	NaN	NaN	NaN	NaN
ENSG00000087916	NaN	NaN	NaN	NaN	NaN	NaN	NaN	NaN	NaN	NaN	NaN	NaN
ENSG00000087995	NaN	NaN	NaN	NaN	NaN	NaN	NaN	NaN	NaN	NaN	NaN	NaN
ENSG00000088002	NaN	NaN	NaN	NaN	NaN	NaN	NaN	NaN	NaN	NaN	NaN	NaN
ENSG00000088035	NaN	NaN	NaN	NaN	NaN	NaN	NaN	NaN	NaN	NaN	NaN	NaN
ENSG00000088038	NaN	NaN	NaN	NaN	NaN	NaN	NaN	NaN	NaN	NaN	NaN	NaN
ENSG00000088053	NaN	NaN	NaN	NaN	NaN	NaN	NaN	NaN	NaN	NaN	NaN	NaN
ENSG00000088179	NaN	NaN	NaN	NaN	NaN	NaN	NaN	NaN	NaN	NaN	NaN	NaN
ENSG00000088205	19.9673	19.771	20.0199	20.441	19.5241	21.0624	23.215	23.0521	23.0281	23.2456	22.9713	23.2151
ENSG00000088247	22.5538	22.5715	22.6366	22.7377	22.0644	23.005	25.6389	25.6667	25.6316	25.5236	25.4534	25.5262
ENSG00000088256	18.0068	18.7996	18.1191	17.9084	17.6238	19.888	20.4129	20.2807	20.3585	20.175	19.9861	20.4662
ENSG00000088280	NaN	NaN	NaN	NaN	NaN	NaN	NaN	NaN	NaN	NaN	NaN	NaN
ENSG00000088298	NaN	NaN	NaN	NaN	NaN	NaN	NaN	NaN	NaN	NaN	NaN	NaN
ENSG00000088305	NaN	NaN	NaN	NaN	NaN	NaN	NaN	NaN	NaN	NaN	NaN	NaN
ENSG00000088320	NaN	NaN	NaN	NaN	NaN	NaN	NaN	NaN	NaN	NaN	NaN	NaN
ENSG00000088325	21.1487	21.246	21.281	22.9626	22.5523	23.2699	24.6018	24.5225	24.5501	25.9094	26.0164	25.9988
ENSG00000088356	NaN	NaN	NaN	NaN	NaN	NaN	NaN	NaN	NaN	NaN	NaN	NaN
ENSG00000088367	NaN	NaN	NaN	NaN	NaN	NaN	NaN	NaN	NaN	NaN	NaN	NaN
ENSG00000088386	NaN	NaN	NaN	NaN	NaN	NaN	NaN	NaN	NaN	NaN	NaN	NaN
ENSG00000088387	NaN	NaN	NaN	NaN	NaN	NaN	NaN	NaN	NaN	NaN	NaN	NaN
ENSG00000088448	NaN	NaN	NaN	NaN	NaN	NaN	NaN	NaN	NaN	NaN	NaN	NaN
ENSG00000088451	NaN	NaN	NaN	NaN	NaN	NaN	NaN	NaN	NaN	NaN	NaN	NaN
ENSG00000088538	NaN	NaN	NaN	NaN	NaN	NaN	NaN	NaN	NaN	NaN	NaN	NaN
ENSG00000088543	NaN	NaN	NaN	NaN	NaN	NaN	NaN	NaN	NaN	NaN	NaN	NaN
ENSG00000088682	18.9613	19.2018	18.1312	18.6844	18.1329	19.0388	20.5436	20.7942	NaN	NaN	NaN	NaN
ENSG00000088726	NaN	NaN	NaN	NaN	NaN	NaN	NaN	NaN	NaN	NaN	NaN	NaN
ENSG00000088727	NaN	NaN	NaN	NaN	NaN	NaN	NaN	NaN	NaN	NaN	NaN	NaN
ENSG00000088756	NaN	NaN	NaN	NaN	NaN	NaN	NaN	NaN	NaN	NaN	NaN	NaN
ENSG00000088766	NaN	NaN	NaN	NaN	NaN	NaN	NaN	NaN	NaN	NaN	NaN	NaN
ENSG00000088782	NaN	NaN	NaN	NaN	NaN	NaN	NaN	NaN	NaN	NaN	NaN	NaN
ENSG00000088808	NaN	NaN	NaN	NaN	NaN	NaN	NaN	NaN	NaN	NaN	NaN	NaN
ENSG00000088812	NaN	NaN	NaN	NaN	NaN	NaN	NaN	NaN	NaN	NaN	NaN	NaN
ENSG00000088826	16.2305	15.2936	15.6572	15.7543	14.8348	16.6524	NaN	NaN	NaN	NaN	NaN	NaN
ENSG00000088827	NaN	NaN	NaN	NaN	NaN	NaN	NaN	NaN	NaN	NaN	NaN	NaN
ENSG00000088832	19.1198	19.6727	20.1233	20.5003	19.1827	20.7117	NaN	NaN	NaN	19.8192	NaN	19.7877
ENSG00000088833	19.2714	19.5328	19.5218	19.441	19.3653	20.7374	21.9744	22.0943	21.6955	21.8611	21.9732	22.3701
ENSG00000088836	NaN	NaN	NaN	NaN	NaN	NaN	NaN	NaN	NaN	NaN	NaN	NaN
ENSG00000088854	NaN	NaN	NaN	NaN	NaN	NaN	NaN	NaN	NaN	NaN	NaN	NaN
ENSG00000088876	NaN	NaN	NaN	NaN	NaN	NaN	NaN	NaN	NaN	NaN	NaN	NaN
ENSG00000088881	NaN	NaN	NaN	NaN	NaN	NaN	NaN	NaN	NaN	NaN	NaN	NaN
ENSG00000088882	NaN	NaN	NaN	NaN	NaN	NaN	NaN	NaN	NaN	NaN	NaN	NaN
ENSG00000088888	NaN	NaN	NaN	NaN	NaN	NaN	NaN	NaN	NaN	NaN	NaN	NaN
ENSG00000088899	NaN	NaN	NaN	NaN	NaN	NaN	NaN	NaN	NaN	NaN	NaN	NaN
ENSG00000088926	NaN	NaN	NaN	NaN	NaN	NaN	NaN	NaN	NaN	NaN	NaN	NaN
ENSG00000088930	18.5355	18.7971	19.0704	19.2578	18.258	19.2441	22.3375	22.2221	22.2195	22.3257	22.2794	22.1161
ENSG00000088986	18.8651	19.2684	19.7379	20.5367	19.7598	21.0946	NaN	NaN	NaN	20.7046	20.7199	20.7428
ENSG00000088992	NaN	NaN	NaN	NaN	NaN	NaN	NaN	NaN	NaN	NaN	NaN	NaN
ENSG00000089006	17.2201	16.9301	17.3327	18.8529	15.8354	18.7158	NaN	NaN	NaN	NaN	NaN	NaN
ENSG00000089009	26.7972	26.434	26.5833	26.6484	26.5474	26.2946	28.4193	28.7148	28.6319	28.3514	28.3537	28.3925
ENSG00000089012	NaN	NaN	NaN	NaN	NaN	NaN	NaN	NaN	NaN	NaN	NaN	NaN
ENSG00000089022	NaN	NaN	NaN	NaN	NaN	NaN	NaN	NaN	NaN	NaN	NaN	NaN
ENSG00000089041	NaN	NaN	NaN	NaN	NaN	NaN	NaN	NaN	NaN	NaN	NaN	NaN
ENSG00000089048	NaN	NaN	NaN	NaN	NaN	NaN	NaN	NaN	NaN	NaN	NaN	NaN
ENSG00000089050	NaN	NaN	NaN	NaN	NaN	NaN	NaN	NaN	NaN	NaN	NaN	NaN
ENSG00000089053	19.7103	20.9074	19.8615	20.0933	20.3838	20.666	23.5523	23.8302	23.6092	23.7914	23.4957	23.6466
ENSG00000089057	NaN	NaN	NaN	NaN	NaN	NaN	NaN	NaN	NaN	NaN	NaN	NaN
ENSG00000089060	NaN	NaN	NaN	NaN	NaN	NaN	NaN	NaN	NaN	NaN	NaN	NaN
ENSG00000089063	NaN	NaN	NaN	NaN	NaN	NaN	NaN	NaN	NaN	NaN	NaN	NaN
ENSG00000089091	NaN	NaN	NaN	NaN	NaN	NaN	NaN	NaN	NaN	NaN	NaN	NaN
ENSG00000089094	NaN	NaN	NaN	NaN	NaN	NaN	NaN	NaN	NaN	NaN	NaN	NaN
ENSG00000089101	NaN	NaN	NaN	NaN	NaN	NaN	NaN	NaN	NaN	NaN	NaN	NaN
ENSG00000089116	NaN	NaN	NaN	NaN	NaN	NaN	NaN	NaN	NaN	NaN	NaN	NaN
ENSG00000089123	NaN	NaN	NaN	NaN	NaN	NaN	NaN	NaN	NaN	NaN	NaN	NaN
ENSG00000089127	NaN	NaN	NaN	NaN	NaN	NaN	NaN	NaN	NaN	NaN	NaN	NaN
ENSG00000089154	21.1877	21.4147	21.4919	21.4926	20.9193	21.5739	26.6399	26.6495	26.684	26.3796	26.4097	26.4282
ENSG00000089157	24.4212	24.4315	24.5932	24.6767	23.9207	24.6886	26.2366	26.2466	26.2437	26.227	25.9902	26.1182
ENSG00000089159	19.2251	19.4278	19.742	19.3065	19.1867	20.0366	22.4804	22.1645	22.5381	22.3726	22.0601	22.2235
ENSG00000089163	NaN	NaN	NaN	NaN	NaN	NaN	NaN	NaN	NaN	NaN	NaN	NaN
ENSG00000089169	NaN	NaN	NaN	NaN	NaN	NaN	NaN	NaN	NaN	NaN	NaN	NaN
ENSG00000089177	NaN	NaN	NaN	NaN	NaN	NaN	NaN	NaN	NaN	NaN	NaN	NaN
ENSG00000089195	NaN	NaN	NaN	NaN	NaN	NaN	NaN	NaN	NaN	NaN	NaN	NaN
ENSG00000089199	NaN	NaN	NaN	NaN	NaN	NaN	NaN	NaN	NaN	NaN	NaN	NaN
ENSG00000089220	22.8295	24.3766	23.1388	23.2218	24.1033	23.7323	24.496	24.5963	24.4952	24.2042	24.1815	24.0365
ENSG00000089225	NaN	NaN	NaN	NaN	NaN	NaN	NaN	NaN	NaN	NaN	NaN	NaN
ENSG00000089234	NaN	NaN	NaN	NaN	NaN	NaN	NaN	NaN	NaN	NaN	NaN	NaN
ENSG00000089248	22.5173	22.5177	22.473	22.4147	21.8875	22.5097	24.3472	24.2216	24.1809	23.8918	23.9157	23.8254
ENSG00000089250	NaN	NaN	NaN	NaN	NaN	NaN	NaN	NaN	NaN	NaN	NaN	NaN
ENSG00000089280	22.9772	23.2304	23.0018	23.2726	22.8624	23.6529	24.7705	24.8856	24.7644	24.706	24.8445	24.7617
ENSG00000089289	20.363	20.4845	20.5067	20.4473	20.1443	20.9142	22.5478	22.5273	22.1902	22.3014	22.2332	22.4943
ENSG00000089327	17.6861	18.2288	18.4168	18.4339	17.6787	18.514	NaN	NaN	NaN	NaN	NaN	NaN
ENSG00000089335	NaN	NaN	NaN	NaN	NaN	NaN	NaN	NaN	NaN	NaN	NaN	NaN
ENSG00000089351	17.9305	17.937	18.4398	18.242	17.5896	18.0441	21.4809	21.3835	21.0548	20.7957	21.5196	21.3484
ENSG00000089356	NaN	NaN	NaN	NaN	NaN	NaN	NaN	NaN	NaN	NaN	NaN	NaN
ENSG00000089472	NaN	NaN	NaN	NaN	NaN	NaN	NaN	NaN	NaN	NaN	NaN	NaN
ENSG00000089486	NaN	NaN	NaN	NaN	NaN	NaN	NaN	NaN	NaN	NaN	NaN	NaN
ENSG00000089505	NaN	NaN	NaN	NaN	NaN	NaN	NaN	NaN	NaN	NaN	NaN	NaN
ENSG00000089558	NaN	NaN	NaN	NaN	NaN	NaN	NaN	NaN	NaN	NaN	NaN	NaN
ENSG00000089597	23.0527	23.1004	23.2014	23.2387	22.8588	22.9964	26.5132	26.5797	26.5975	26.33	26.5252	26.2176
ENSG00000089639	NaN	NaN	NaN	NaN	NaN	NaN	NaN	NaN	NaN	NaN	NaN	NaN
ENSG00000089682	NaN	NaN	NaN	NaN	NaN	NaN	NaN	NaN	NaN	NaN	NaN	NaN
ENSG00000089685	NaN	NaN	NaN	NaN	NaN	NaN	NaN	NaN	NaN	NaN	NaN	NaN
ENSG00000089692	NaN	NaN	NaN	NaN	NaN	NaN	NaN	NaN	NaN	NaN	NaN	NaN
ENSG00000089693	18.7383	19.2732	19.3198	20.0716	18.9916	19.9008	NaN	NaN	NaN	NaN	NaN	NaN
ENSG00000089723	NaN	NaN	NaN	NaN	NaN	NaN	NaN	NaN	NaN	NaN	NaN	NaN
ENSG00000089737	22.598	22.5442	22.4154	22.5145	21.9473	22.7304	25.6629	25.7291	25.7379	25.5987	25.6389	25.5033
ENSG00000089775	NaN	NaN	NaN	NaN	NaN	NaN	NaN	NaN	NaN	NaN	NaN	NaN
ENSG00000089818	NaN	NaN	NaN	NaN	NaN	NaN	NaN	NaN	NaN	NaN	NaN	NaN
ENSG00000089820	NaN	NaN	NaN	NaN	NaN	NaN	NaN	NaN	NaN	NaN	NaN	NaN
ENSG00000089847	NaN	NaN	NaN	NaN	NaN	NaN	NaN	NaN	NaN	NaN	NaN	NaN
ENSG00000089876	18.3441	18.8123	18.4974	18.2301	18.2181	19.0159	21.7989	21.5394	21.7509	21.7231	21.8011	21.5861
ENSG00000089902	18.9304	18.406	18.9766	19.4617	18.5283	19.6634	21.4581	NaN	21.5253	21.3478	21.0104	21.5596
ENSG00000089916	NaN	NaN	NaN	NaN	NaN	NaN	NaN	NaN	NaN	NaN	NaN	NaN
ENSG00000090006	NaN	NaN	NaN	NaN	NaN	NaN	NaN	NaN	NaN	NaN	NaN	NaN
ENSG00000090013	20.8868	20.9203	21.0107	20.8997	20.2389	21.4808	22.35	22.3681	22.2836	22.5174	21.8898	22.6494
ENSG00000090020	NaN	NaN	NaN	NaN	NaN	NaN	NaN	NaN	NaN	NaN	NaN	NaN
ENSG00000090054	20.2517	20.3742	20.7268	20.6215	19.9319	20.6489	22.8408	22.8386	22.9795	22.3532	22.5807	22.3598
ENSG00000090060	19.6209	19.2507	19.6744	19.3097	18.0271	19.358	22.6091	22.4698	22.5577	22.1908	22.0399	22.0726
ENSG00000090061	18.779	18.6076	19.1207	19.2952	18.4704	19.3243	21.3012	21.1039	21.3365	21.409	21.0863	21.1914
ENSG00000090097	20.9054	21.2082	21.0303	21.2678	20.3441	NaN	NaN	NaN	NaN	NaN	NaN	NaN
ENSG00000090104	NaN	NaN	NaN	NaN	NaN	NaN	NaN	NaN	NaN	NaN	NaN	NaN
ENSG00000090238	NaN	NaN	NaN	NaN	NaN	NaN	NaN	NaN	NaN	NaN	NaN	NaN
ENSG00000090263	NaN	NaN	NaN	NaN	NaN	NaN	NaN	NaN	NaN	NaN	NaN	NaN
ENSG00000090266	NaN	NaN	NaN	NaN	NaN	NaN	NaN	NaN	NaN	NaN	NaN	NaN
ENSG00000090273	21.4994	21.6935	21.5689	22.0629	21.0907	21.8594	24.0902	23.9477	24.0017	23.8799	23.8341	23.5182
ENSG00000090316	17.1028	17.7158	16.0853	19.5984	18.5367	19.6487	NaN	21.2134	20.7764	21.4556	21.3774	21.6144
ENSG00000090339	19.8215	19.4253	19.8978	20.4981	20.0125	20.87	22.5891	22.3291	22.3458	22.8258	22.765	22.5995
ENSG00000090372	16.1562	15.448	16.0711	16.6176	15.4066	16.8318	NaN	NaN	NaN	NaN	NaN	NaN
ENSG00000090376	NaN	NaN	NaN	NaN	NaN	NaN	NaN	NaN	NaN	NaN	NaN	NaN
ENSG00000090382	NaN	NaN	NaN	NaN	NaN	NaN	NaN	NaN	NaN	NaN	NaN	NaN
ENSG00000090402	NaN	NaN	NaN	NaN	NaN	NaN	NaN	NaN	NaN	NaN	NaN	NaN
ENSG00000090432	17.6165	18.4753	18.7446	16.6489	17.9021	17.0966	20.2144	20.2864	20.1669	NaN	NaN	NaN
ENSG00000090447	19.004	19.2355	20.1824	18.9536	19.1754	19.8971	21.1882	21.0146	21.268	21.1471	20.906	21.0202
ENSG00000090470	16.2435	16.783	16.7175	15.4593	15.7544	17.421	NaN	19.2706	19.1903	NaN	NaN	NaN
ENSG00000090487	19.4275	19.1071	19.7113	18.9538	18.3436	19.3601	21.4861	21.3188	21.3614	20.7237	20.7722	21.055
ENSG00000090512	NaN	NaN	NaN	NaN	NaN	NaN	NaN	NaN	NaN	NaN	NaN	NaN
ENSG00000090520	20.9113	21.1043	20.9421	20.7702	20.175	20.7866	22.6905	22.8011	22.6554	22.4028	22.3944	22.3998
ENSG00000090530	NaN	NaN	NaN	NaN	NaN	NaN	NaN	NaN	NaN	NaN	NaN	NaN
ENSG00000090534	NaN	NaN	NaN	NaN	NaN	NaN	NaN	NaN	NaN	NaN	NaN	NaN
ENSG00000090539	NaN	NaN	NaN	NaN	NaN	NaN	NaN	NaN	NaN	NaN	NaN	NaN
ENSG00000090554	NaN	NaN	NaN	NaN	NaN	NaN	NaN	NaN	NaN	NaN	NaN	NaN
ENSG00000090565	NaN	NaN	NaN	NaN	NaN	NaN	NaN	NaN	NaN	NaN	NaN	NaN
ENSG00000090581	NaN	NaN	NaN	NaN	NaN	NaN	NaN	NaN	NaN	NaN	NaN	NaN
ENSG00000090612	NaN	NaN	NaN	NaN	NaN	NaN	NaN	NaN	NaN	NaN	NaN	NaN
ENSG00000090615	13.9082	13.9806	16.202	14.7015	15.0372	15.9842	NaN	NaN	NaN	NaN	NaN	NaN
ENSG00000090621	21.3816	21.7613	21.6758	21.5679	20.7447	21.9038	24.587	24.6385	24.5811	24.2934	24.4601	24.361
ENSG00000090659	NaN	NaN	NaN	NaN	NaN	NaN	NaN	NaN	NaN	NaN	NaN	NaN
ENSG00000090661	NaN	NaN	NaN	NaN	NaN	NaN	NaN	NaN	NaN	NaN	NaN	NaN
ENSG00000090674	NaN	NaN	NaN	NaN	NaN	NaN	NaN	NaN	NaN	NaN	NaN	NaN
ENSG00000090686	18.2735	18.4738	18.4868	18.2502	17.8492	18.4619	22.1272	22.0172	21.8517	21.8201	21.8944	21.5875
ENSG00000090776	NaN	NaN	NaN	NaN	NaN	NaN	NaN	NaN	NaN	NaN	NaN	NaN
ENSG00000090857	NaN	NaN	NaN	NaN	NaN	NaN	NaN	NaN	NaN	NaN	NaN	NaN
ENSG00000090861	21.6365	21.9007	22.0191	21.9663	21.3663	22.0976	25.3356	25.3559	25.4124	25.3449	25.2596	25.3371
ENSG00000090863	20.0538	20.2248	20.0858	20.5953	19.6422	20.4301	24.2175	24.1078	24.1338	24.1074	24.1225	23.9401
ENSG00000090889	20.5716	20.6207	20.8884	21.8487	21.2417	22.0528	24.5371	24.4851	24.5636	25.3867	25.4066	25.2497
ENSG00000090905	14.3715	14.2408	15.412	15.7963	14.6997	14.5594	NaN	NaN	NaN	NaN	NaN	NaN
ENSG00000090920	NaN	NaN	NaN	NaN	NaN	NaN	NaN	NaN	NaN	NaN	NaN	NaN
ENSG00000090924	NaN	NaN	NaN	NaN	NaN	NaN	NaN	NaN	NaN	NaN	NaN	NaN
ENSG00000090932	NaN	NaN	NaN	NaN	NaN	NaN	NaN	NaN	NaN	NaN	NaN	NaN
ENSG00000090971	NaN	NaN	NaN	NaN	NaN	NaN	NaN	NaN	NaN	NaN	NaN	NaN
ENSG00000090975	NaN	NaN	NaN	NaN	NaN	NaN	NaN	NaN	NaN	NaN	NaN	NaN
ENSG00000090989	17.9461	17.2951	17.7603	18.3621	17.8024	18.7587	NaN	NaN	NaN	21.4032	21.358	21.4593
ENSG00000091009	17.7528	18.1583	18.0923	18.8117	18.3879	18.7948	21.4758	21.3418	21.2952	21.5242	21.2753	21.4799
ENSG00000091010	NaN	NaN	NaN	NaN	NaN	NaN	NaN	NaN	NaN	NaN	NaN	NaN
ENSG00000091039	17.1066	17.3165	17.5515	17.0613	16.4814	17.1649	20.8849	20.8457	21.1815	20.6508	20.6846	20.4361
ENSG00000091073	NaN	NaN	NaN	NaN	NaN	NaN	NaN	NaN	NaN	NaN	NaN	NaN
ENSG00000091106	NaN	NaN	NaN	NaN	NaN	NaN	NaN	NaN	NaN	NaN	NaN	NaN
ENSG00000091127	20.2956	20.2202	20.5839	20.6779	19.6711	20.9831	23.4884	23.3974	23.3253	23.3617	23.1303	23.4717
ENSG00000091128	NaN	NaN	NaN	NaN	NaN	NaN	NaN	NaN	NaN	NaN	NaN	NaN
ENSG00000091129	NaN	NaN	NaN	NaN	NaN	NaN	NaN	NaN	NaN	NaN	NaN	NaN
ENSG00000091136	19.6873	19.7912	20.0483	19.9869	19.0506	20.6077	23.91	23.8581	24.0701	23.9651	23.8339	23.9927
ENSG00000091137	NaN	NaN	NaN	NaN	NaN	NaN	NaN	NaN	NaN	NaN	NaN	NaN
ENSG00000091138	NaN	NaN	NaN	NaN	NaN	NaN	NaN	NaN	NaN	NaN	NaN	NaN
ENSG00000091140	20.4523	20.453	21.0306	20.8698	20.6186	20.6503	23.015	22.9416	22.8247	23.1441	22.8663	22.7585
ENSG00000091157	NaN	NaN	NaN	NaN	NaN	NaN	NaN	NaN	NaN	NaN	NaN	NaN
ENSG00000091164	21.1544	21.338	21.1876	20.7086	20.4359	21.0281	22.7641	22.9877	22.8981	22.5085	22.5288	22.5113
ENSG00000091181	NaN	NaN	NaN	NaN	NaN	NaN	NaN	NaN	NaN	NaN	NaN	NaN
ENSG00000091262	NaN	NaN	NaN	NaN	NaN	NaN	NaN	NaN	NaN	NaN	NaN	NaN
ENSG00000091317	NaN	NaN	NaN	NaN	NaN	NaN	NaN	NaN	NaN	NaN	NaN	NaN
ENSG00000091409	18.8418	18.0798	18.663	18.7163	17.9161	19.2165	22.4172	22.3919	22.342	22.2135	22.1608	22.1631
ENSG00000091428	NaN	NaN	NaN	NaN	NaN	NaN	NaN	NaN	NaN	NaN	NaN	NaN
ENSG00000091436	NaN	NaN	NaN	NaN	NaN	NaN	NaN	NaN	NaN	NaN	NaN	NaN
ENSG00000091482	NaN	NaN	NaN	NaN	NaN	NaN	NaN	NaN	NaN	NaN	NaN	NaN
ENSG00000091483	22.3555	22.5583	22.5873	23.0074	22.2625	22.9219	25.195	25.1025	25.0918	25.2452	25.2327	25.0289
ENSG00000091490	16.874	16.5171	17.3879	17.8562	16.8459	16.8411	20.8461	20.4261	20.3475	20.7611	20.5797	20.395
ENSG00000091513	NaN	NaN	NaN	NaN	NaN	NaN	NaN	NaN	NaN	NaN	NaN	NaN
ENSG00000091527	21.1348	21.175	20.932	21.4161	20.7525	21.287	22.5235	22.8285	22.4803	22.3769	22.3999	22.4122
ENSG00000091536	NaN	NaN	NaN	NaN	NaN	NaN	NaN	NaN	NaN	NaN	NaN	NaN
ENSG00000091542	NaN	NaN	NaN	NaN	NaN	NaN	NaN	NaN	NaN	NaN	NaN	NaN
ENSG00000091583	NaN	NaN	NaN	NaN	NaN	NaN	NaN	NaN	NaN	NaN	NaN	NaN
ENSG00000091592	NaN	NaN	NaN	NaN	NaN	NaN	NaN	NaN	NaN	NaN	NaN	NaN
ENSG00000091622	NaN	NaN	NaN	NaN	NaN	NaN	NaN	NaN	NaN	NaN	NaN	NaN
ENSG00000091640	18.6903	17.3542	18.7624	NaN	17.8753	17.4357	20.2548	NaN	20.1882	NaN	NaN	NaN
ENSG00000091651	17.2106	17.9081	18.6954	18.6774	17.8739	18.4714	NaN	NaN	NaN	NaN	NaN	NaN
ENSG00000091656	NaN	NaN	NaN	NaN	NaN	NaN	NaN	NaN	NaN	NaN	NaN	NaN
ENSG00000091664	NaN	NaN	NaN	NaN	NaN	NaN	NaN	NaN	NaN	NaN	NaN	NaN
ENSG00000091704	16.793	16.5681	17.24	17.8023	17.6964	19.1285	NaN	NaN	NaN	NaN	NaN	NaN
ENSG00000091732	16.7921	16.6619	16.9544	17.1289	16.5554	18.4109	NaN	NaN	NaN	NaN	NaN	NaN
ENSG00000091831	NaN	NaN	NaN	NaN	NaN	NaN	NaN	NaN	NaN	NaN	NaN	NaN
ENSG00000091844	NaN	NaN	NaN	NaN	NaN	NaN	NaN	NaN	NaN	NaN	NaN	NaN
ENSG00000091879	NaN	NaN	NaN	NaN	NaN	NaN	NaN	NaN	NaN	NaN	NaN	NaN
ENSG00000091947	NaN	NaN	NaN	NaN	NaN	NaN	NaN	NaN	NaN	NaN	NaN	NaN
ENSG00000091972	NaN	NaN	NaN	NaN	NaN	NaN	NaN	NaN	NaN	NaN	NaN	NaN
ENSG00000091986	NaN	NaN	NaN	NaN	NaN	NaN	NaN	NaN	NaN	NaN	NaN	NaN
ENSG00000092009	NaN	NaN	NaN	NaN	NaN	NaN	NaN	NaN	NaN	NaN	NaN	NaN
ENSG00000092010	22.0521	20.5025	20.6682	20.9104	21.4516	22.4022	23.2165	23.0654	23.1635	23.1299	23.1984	23.376
ENSG00000092020	NaN	NaN	NaN	NaN	NaN	NaN	NaN	NaN	NaN	NaN	NaN	NaN
ENSG00000092036	19.6317	18.9563	19.0881	19.759	19.0229	20.1027	22.1712	21.9779	21.9761	22.1555	22.0452	21.7431
ENSG00000092051	NaN	NaN	NaN	NaN	NaN	NaN	NaN	NaN	NaN	NaN	NaN	NaN
ENSG00000092054	NaN	NaN	NaN	NaN	NaN	NaN	NaN	NaN	NaN	NaN	NaN	NaN
ENSG00000092067	NaN	NaN	NaN	NaN	NaN	NaN	NaN	NaN	NaN	NaN	NaN	NaN
ENSG00000092068	NaN	NaN	NaN	NaN	NaN	NaN	NaN	NaN	NaN	NaN	NaN	NaN
ENSG00000092094	NaN	NaN	NaN	NaN	NaN	NaN	NaN	NaN	NaN	NaN	NaN	NaN
ENSG00000092096	NaN	NaN	NaN	NaN	NaN	NaN	NaN	NaN	NaN	NaN	NaN	NaN
ENSG00000092098	NaN	NaN	NaN	NaN	NaN	NaN	NaN	NaN	NaN	NaN	NaN	NaN
ENSG00000092108	19.1773	19.275	19.0985	19.1621	18.8084	19.7882	22.3407	22.1945	22.1744	22.1631	21.9298	22.1878
ENSG00000092140	13.655	15.4218	15.3852	18.1905	17.6627	16.3885	NaN	NaN	NaN	20.7267	20.5851	NaN
ENSG00000092148	18.6362	18.7993	19.2289	19.0738	18.7677	19.3458	23.7756	23.9417	23.8471	23.8831	23.8249	23.8078
ENSG00000092199	24.2475	24.2623	24.3391	23.972	23.2478	24.3422	26.4487	26.4376	26.4485	25.8629	25.7528	25.9018
ENSG00000092200	NaN	NaN	NaN	NaN	NaN	NaN	NaN	NaN	NaN	NaN	NaN	NaN
ENSG00000092201	21.9077	22.125	22.5924	22.5456	21.9979	22.6284	25.8673	25.935	25.9649	25.9525	26.0239	25.939
ENSG00000092203	18.9178	19.2188	19.3555	19.4582	18.8986	19.8347	20.99	21.2084	21.4001	21.1804	21.2201	21.4059
ENSG00000092208	NaN	NaN	NaN	NaN	NaN	NaN	NaN	NaN	NaN	NaN	NaN	NaN
ENSG00000092295	NaN	NaN	NaN	NaN	NaN	NaN	NaN	NaN	NaN	NaN	NaN	NaN
ENSG00000092330	NaN	NaN	NaN	NaN	NaN	NaN	NaN	NaN	NaN	NaN	NaN	NaN
ENSG00000092345	NaN	NaN	NaN	NaN	NaN	NaN	NaN	NaN	NaN	NaN	NaN	NaN
ENSG00000092377	18.6859	19.1498	18.9014	18.7411	18.6757	19.1531	NaN	NaN	NaN	NaN	NaN	NaN
ENSG00000092421	NaN	NaN	NaN	NaN	NaN	NaN	NaN	NaN	NaN	NaN	NaN	NaN
ENSG00000092439	NaN	NaN	NaN	NaN	NaN	NaN	NaN	NaN	NaN	NaN	NaN	NaN
ENSG00000092445	NaN	NaN	NaN	NaN	NaN	NaN	NaN	NaN	NaN	NaN	NaN	NaN
ENSG00000092470	19.5234	19.837	19.7792	18.4399	18.2329	18.5189	22.5975	22.421	22.6074	21.18	21.4321	21.6801
ENSG00000092529	NaN	NaN	NaN	NaN	NaN	NaN	NaN	NaN	NaN	NaN	NaN	NaN
ENSG00000092531	18.7935	18.0355	18.0038	18.1235	19.0436	18.5736	NaN	NaN	NaN	NaN	NaN	NaN
ENSG00000092607	NaN	NaN	NaN	NaN	NaN	NaN	NaN	NaN	NaN	NaN	NaN	NaN
ENSG00000092621	23.3408	23.5637	23.7573	23.7911	23.2336	23.984	25.9966	26.0831	26.0687	26.1752	26.1327	26.1905
ENSG00000092758	NaN	NaN	NaN	NaN	NaN	NaN	NaN	NaN	NaN	NaN	NaN	NaN
ENSG00000092820	20.7948	21.7959	21.6211	22.2527	21.6919	22.5167	24.4399	24.3363	24.5195	24.7916	24.6207	24.8308
ENSG00000092841	25.1022	24.8645	25.138	25.206	23.8501	24.8183	26.1991	26.1331	26.3173	26.045	26.0132	26.2398
ENSG00000092847	18.4631	19.139	19.2001	19.0879	18.2917	19.2438	NaN	NaN	NaN	NaN	NaN	NaN
ENSG00000092850	NaN	NaN	NaN	NaN	NaN	NaN	NaN	NaN	NaN	NaN	NaN	NaN
ENSG00000092853	19.1164	19.3418	19.3247	19.2065	18.7041	18.8836	23.0226	23.2822	23.1819	22.8519	22.6941	22.6157
ENSG00000092871	NaN	NaN	NaN	NaN	NaN	NaN	NaN	NaN	NaN	NaN	NaN	NaN
ENSG00000092929	19.0769	18.8766	18.8472	18.5638	18.8611	19.7319	22.4007	22.279	22.2852	22.5723	22.2964	22.4826
ENSG00000092931	NaN	NaN	NaN	NaN	NaN	NaN	NaN	NaN	NaN	NaN	NaN	NaN
ENSG00000092964	20.4911	20.5396	20.5801	21.6851	19.9356	21.0663	23.6026	23.6728	23.6543	23.6112	23.5241	23.4752
ENSG00000092969	NaN	NaN	NaN	NaN	NaN	NaN	NaN	NaN	NaN	NaN	NaN	NaN
ENSG00000092978	NaN	NaN	NaN	NaN	NaN	NaN	NaN	NaN	NaN	NaN	NaN	NaN
ENSG00000093000	18.8231	18.4442	19.0442	19.1538	18.7184	19.4916	21.7428	21.6003	21.6595	21.6959	21.8268	21.5103
ENSG00000093009	NaN	NaN	NaN	NaN	NaN	NaN	NaN	NaN	NaN	NaN	NaN	NaN
ENSG00000093010	NaN	NaN	NaN	NaN	NaN	NaN	NaN	NaN	NaN	NaN	NaN	NaN
ENSG00000093072	NaN	NaN	NaN	NaN	NaN	NaN	NaN	NaN	NaN	NaN	NaN	NaN
ENSG00000093134	NaN	NaN	NaN	NaN	NaN	NaN	NaN	NaN	NaN	NaN	NaN	NaN
ENSG00000093144	19.1807	19.4616	19.9532	19.7759	15.1884	19.7661	21.4798	21.473	21.5531	21.3331	NaN	21.4032
ENSG00000093167	17.5559	16.6586	19.1043	18.19	17.3223	18.1509	21.1186	NaN	21.4537	20.9827	21.5113	21.1233
ENSG00000093183	NaN	NaN	NaN	NaN	NaN	NaN	NaN	NaN	NaN	NaN	NaN	NaN
ENSG00000093217	NaN	NaN	NaN	NaN	NaN	NaN	NaN	NaN	NaN	NaN	NaN	NaN
[truncated: 18,728 more rows]

## Sheet: PSS Reps
Genes	G1 PSS iBAQ Rep1	G1 PSS iBAQ Rep2	G1 PSS iBAQ Rep3	M PSS iBAQ Rep1	M PSS iBAQ Rep2	M PSS iBAQ Rep3	G1 PSS LFQ Rep1	G1 PSS LFQ Rep2	G1 PSS LFQ Rep3	M PSS LFQ Rep1	M PSS LFQ Rep2	M PSS LFQ Rep3
ENSG00000000003	NaN	NaN	NaN	NaN	NaN	NaN	NaN	NaN	NaN	NaN	NaN	NaN
ENSG00000000005	NaN	NaN	NaN	NaN	NaN	NaN	NaN	NaN	NaN	NaN	NaN	NaN
ENSG00000000419	24.9702	24.4504	24.5077	24.562	24.9538	24.9986	28.1659	28.2241	27.9438	28.1735	28.0377	28.1823
ENSG00000000457	NaN	NaN	NaN	NaN	NaN	NaN	NaN	NaN	NaN	NaN	NaN	NaN
ENSG00000000460	18.5095	NaN	18.6223	NaN	18.9675	18.8935	NaN	NaN	NaN	NaN	NaN	NaN
ENSG00000000938	NaN	NaN	NaN	NaN	NaN	NaN	NaN	NaN	NaN	NaN	NaN	NaN
ENSG00000000971	NaN	NaN	NaN	NaN	NaN	NaN	NaN	NaN	NaN	NaN	NaN	NaN
ENSG00000001036	19.5217	18.6653	19.2929	19.2243	18.8644	19.4382	NaN	NaN	NaN	NaN	NaN	NaN
ENSG00000001084	22.9725	23.2078	23.3002	23.3659	23.7242	23.5404	27.7624	27.7963	27.7071	28.0202	28.0516	27.9221
ENSG00000001167	24.1037	23.5151	23.9057	23.6768	24.2057	23.8212	NaN	NaN	NaN	NaN	NaN	NaN
ENSG00000001460	NaN	NaN	NaN	NaN	NaN	NaN	NaN	NaN	NaN	NaN	NaN	NaN
ENSG00000001461	NaN	NaN	NaN	NaN	NaN	NaN	NaN	NaN	NaN	NaN	NaN	NaN
ENSG00000001497	24.4453	24.2335	24.3812	24.0542	24.3927	24.1737	29.0952	28.8901	28.9772	28.9545	28.9343	28.9599
ENSG00000001561	NaN	NaN	NaN	NaN	NaN	NaN	NaN	NaN	NaN	NaN	NaN	NaN
ENSG00000001617	NaN	NaN	NaN	NaN	NaN	NaN	NaN	NaN	NaN	NaN	NaN	NaN
ENSG00000001626	NaN	NaN	NaN	NaN	NaN	NaN	NaN	NaN	NaN	NaN	NaN	NaN
ENSG00000001629	NaN	NaN	NaN	NaN	NaN	NaN	NaN	NaN	NaN	NaN	NaN	NaN
ENSG00000001630	21.4057	21.7299	21.3993	21.2398	21.5986	21.3013	25.1221	25.4505	24.8853	24.8936	24.9033	24.575
ENSG00000001631	NaN	NaN	NaN	17.3592	17.8683	NaN	NaN	NaN	NaN	NaN	NaN	NaN
ENSG00000002016	NaN	NaN	NaN	NaN	NaN	NaN	NaN	NaN	NaN	NaN	NaN	NaN
ENSG00000002330	22.1976	21.6505	22.212	22.1036	22.3418	21.7484	24.7936	NaN	24.695	24.7959	24.7071	24.4389
ENSG00000002549	25.4534	25.5409	25.5323	25.5396	25.8122	25.6748	29.7777	29.7805	29.7409	29.9296	29.8998	29.9015
ENSG00000002586	25.2177	24.9895	24.6449	24.8965	25.2359	24.8372	26.5736	26.4215	NaN	26.4343	26.6248	26.3823
ENSG00000002587	NaN	NaN	NaN	NaN	NaN	NaN	NaN	NaN	NaN	NaN	NaN	NaN
ENSG00000002726	NaN	NaN	NaN	NaN	NaN	NaN	NaN	NaN	NaN	NaN	NaN	NaN
ENSG00000002745	NaN	NaN	NaN	NaN	NaN	NaN	NaN	NaN	NaN	NaN	NaN	NaN
ENSG00000002746	NaN	NaN	NaN	NaN	NaN	NaN	NaN	NaN	NaN	NaN	NaN	NaN
ENSG00000002822	23.0945	22.9841	23.0978	22.94	23.116	23.0804	28.0324	27.9743	27.8514	27.9226	27.9344	27.9317
ENSG00000002834	28.313	28.3794	28.3882	28.1874	28.5577	28.395	31.5834	31.6012	31.6684	31.5796	31.6127	31.586
ENSG00000002919	NaN	NaN	NaN	NaN	NaN	NaN	NaN	NaN	NaN	NaN	NaN	NaN
ENSG00000002933	NaN	NaN	NaN	NaN	NaN	NaN	NaN	NaN	NaN	NaN	NaN	NaN
ENSG00000003056	23.793	24.2366	23.9879	23.5406	24.5916	24.1874	27.5587	27.4841	27.4062	27.2953	27.4238	27.4466
ENSG00000003096	NaN	NaN	NaN	NaN	NaN	NaN	NaN	NaN	NaN	NaN	NaN	NaN
ENSG00000003137	NaN	NaN	NaN	NaN	NaN	NaN	NaN	NaN	NaN	NaN	NaN	NaN
ENSG00000003147	NaN	NaN	NaN	NaN	NaN	NaN	NaN	NaN	NaN	NaN	NaN	NaN
ENSG00000003249	NaN	NaN	NaN	NaN	NaN	NaN	NaN	NaN	NaN	NaN	NaN	NaN
ENSG00000003393	NaN	NaN	NaN	NaN	NaN	NaN	NaN	NaN	NaN	NaN	NaN	NaN
ENSG00000003400	NaN	NaN	NaN	NaN	NaN	NaN	NaN	NaN	NaN	NaN	NaN	NaN
ENSG00000003402	NaN	NaN	NaN	NaN	NaN	NaN	NaN	NaN	NaN	NaN	NaN	NaN
ENSG00000003436	NaN	NaN	NaN	NaN	NaN	NaN	NaN	NaN	NaN	NaN	NaN	NaN
ENSG00000003509	NaN	NaN	NaN	NaN	NaN	NaN	NaN	NaN	NaN	NaN	NaN	NaN
ENSG00000003756	20.875	21.4523	21.3709	20.8152	21.8482	21.1179	25.61	25.6392	25.7911	25.8294	25.4106	25.7973
ENSG00000003987	NaN	NaN	NaN	NaN	NaN	NaN	NaN	NaN	NaN	NaN	NaN	NaN
ENSG00000003989	19.3846	19.2163	19.4732	NaN	NaN	NaN	NaN	NaN	NaN	NaN	NaN	NaN
ENSG00000004059	21.4684	20.9525	21.1325	20.4521	20.8783	21.0769	NaN	NaN	NaN	NaN	NaN	NaN
ENSG00000004139	NaN	NaN	NaN	NaN	NaN	NaN	NaN	NaN	NaN	NaN	NaN	NaN
ENSG00000004399	NaN	NaN	NaN	NaN	NaN	NaN	NaN	NaN	NaN	NaN	NaN	NaN
ENSG00000004455	27.9704	27.9379	28.2049	27.7841	28.0073	27.8224	31.2484	31.201	31.3051	31.1077	31.1156	31.0953
ENSG00000004468	NaN	NaN	NaN	NaN	NaN	NaN	NaN	NaN	NaN	NaN	NaN	NaN
ENSG00000004478	27.892	27.9	28.0982	27.7849	28.1012	27.8812	32.2982	32.2942	32.3584	32.2623	32.2531	32.2288
ENSG00000004487	24.0595	23.8879	24.1878	23.8139	24.1767	23.8186	28.576	28.5679	28.7094	28.3081	28.4613	28.3774
ENSG00000004534	21.3301	21.1321	21.3427	20.9695	21.2847	21.1967	26.6779	26.73	26.5321	26.5819	26.6061	26.5019
ENSG00000004660	19.9638	20.2989	20.2598	20.1386	20.3785	20.2062	NaN	NaN	NaN	NaN	24.3867	24.3553
ENSG00000004700	25.8367	25.493	25.671	25.6195	25.812	25.6682	30.2694	30.0711	30.0809	30.1999	30.2528	30.211
ENSG00000004766	NaN	NaN	NaN	NaN	NaN	NaN	NaN	NaN	NaN	NaN	NaN	NaN
ENSG00000004776	NaN	NaN	NaN	NaN	NaN	NaN	NaN	NaN	NaN	NaN	NaN	NaN
ENSG00000004777	NaN	NaN	NaN	NaN	NaN	NaN	NaN	NaN	NaN	NaN	NaN	NaN
ENSG00000004779	22.4249	22.0652	22.0387	22.362	22.5637	22.5406	NaN	NaN	NaN	NaN	NaN	NaN
ENSG00000004799	NaN	NaN	NaN	NaN	NaN	NaN	NaN	NaN	NaN	NaN	NaN	NaN
ENSG00000004809	NaN	NaN	NaN	NaN	NaN	NaN	NaN	NaN	NaN	NaN	NaN	NaN
ENSG00000004838	NaN	NaN	NaN	NaN	NaN	NaN	NaN	NaN	NaN	NaN	NaN	NaN
ENSG00000004846	NaN	NaN	NaN	NaN	NaN	NaN	NaN	NaN	NaN	NaN	NaN	NaN
ENSG00000004848	NaN	NaN	NaN	NaN	NaN	NaN	NaN	NaN	NaN	NaN	NaN	NaN
ENSG00000004864	23.4432	23.4253	23.3423	23.1517	22.969	23.2155	27.8917	27.9082	27.7064	27.668	27.5184	27.722
ENSG00000004866	NaN	NaN	NaN	NaN	NaN	NaN	NaN	NaN	NaN	NaN	NaN	NaN
ENSG00000004897	19.9374	19.6392	19.8153	20.1457	20.2843	19.93	26.4504	26.3948	26.3205	26.4602	26.5213	26.4604
ENSG00000004939	NaN	NaN	NaN	NaN	NaN	NaN	NaN	NaN	NaN	NaN	NaN	NaN
ENSG00000004948	NaN	NaN	NaN	NaN	NaN	NaN	NaN	NaN	NaN	NaN	NaN	NaN
ENSG00000004961	25.1934	24.9807	25.1908	24.9499	25.1228	25.0024	28.5732	28.4508	28.6995	28.3379	28.4464	28.3909
ENSG00000004975	NaN	NaN	NaN	19.3071	NaN	19.9901	NaN	NaN	NaN	NaN	NaN	NaN
ENSG00000005001	NaN	NaN	NaN	NaN	NaN	NaN	NaN	NaN	NaN	NaN	NaN	NaN
ENSG00000005007	25.3799	25.3772	25.5853	25.4	25.6526	25.5406	30.6744	30.6722	30.7425	30.6648	30.6761	30.6757
ENSG00000005020	NaN	NaN	NaN	NaN	NaN	NaN	NaN	NaN	NaN	NaN	NaN	NaN
ENSG00000005022	29.9	29.937	29.6572	29.6578	29.7126	29.712	33.5647	33.6267	33.3837	33.435	33.2629	33.4272
ENSG00000005059	NaN	NaN	NaN	NaN	NaN	NaN	NaN	NaN	NaN	NaN	NaN	NaN
ENSG00000005073	NaN	NaN	NaN	NaN	NaN	NaN	NaN	NaN	NaN	NaN	NaN	NaN
ENSG00000005075	25.0131	25.0659	25.1229	24.9472	25.3077	24.9993	27.0802	27.1826	27.0835	27.0209	27.1319	26.9605
ENSG00000005100	22.0352	21.7669	22.0286	21.5529	21.8242	22.0314	26.6647	26.8452	26.8476	26.77	26.6956	26.6305
ENSG00000005102	NaN	NaN	NaN	NaN	NaN	NaN	NaN	NaN	NaN	NaN	NaN	NaN
ENSG00000005108	NaN	NaN	NaN	NaN	NaN	NaN	NaN	NaN	NaN	NaN	NaN	NaN
ENSG00000005156	22.1961	22.367	22.8182	22.2747	22.645	22.3334	27.6532	27.7611	27.8954	27.8134	27.833	27.8564
ENSG00000005175	23.1946	22.7176	23.5627	23.3014	23.5006	23.1537	27.6671	27.5962	27.8325	27.7258	27.7615	27.7355
ENSG00000005187	NaN	NaN	NaN	NaN	NaN	NaN	NaN	NaN	NaN	NaN	NaN	NaN
ENSG00000005189	NaN	NaN	NaN	NaN	NaN	NaN	NaN	NaN	NaN	NaN	NaN	NaN
ENSG00000005194	25.173	24.7372	25.0412	25.3678	25.386	25.2672	29.0094	28.7208	28.9744	29.0696	29.0227	28.9327
ENSG00000005238	NaN	NaN	NaN	NaN	NaN	NaN	NaN	NaN	NaN	NaN	NaN	NaN
ENSG00000005243	NaN	NaN	NaN	NaN	NaN	NaN	NaN	NaN	NaN	NaN	NaN	NaN
ENSG00000005249	NaN	NaN	NaN	NaN	NaN	NaN	NaN	NaN	NaN	NaN	NaN	NaN
ENSG00000005302	NaN	NaN	NaN	NaN	NaN	NaN	NaN	NaN	NaN	NaN	NaN	NaN
ENSG00000005339	19.047	19.7076	19.9191	19.8827	20.0664	20.4333	25.2373	25.5328	25.6713	25.6714	25.4801	25.5946
ENSG00000005379	NaN	NaN	NaN	NaN	NaN	NaN	NaN	NaN	NaN	NaN	NaN	NaN
ENSG00000005381	NaN	NaN	NaN	NaN	NaN	NaN	NaN	NaN	NaN	NaN	NaN	NaN
ENSG00000005421	NaN	NaN	NaN	NaN	NaN	NaN	NaN	NaN	NaN	NaN	NaN	NaN
ENSG00000005436	NaN	NaN	NaN	NaN	NaN	NaN	NaN	NaN	NaN	NaN	NaN	NaN
ENSG00000005448	22.2261	21.3289	22.0485	22.4488	22.4452	22.1521	25.3358	24.7428	NaN	25.2565	25.0313	NaN
ENSG00000005469	NaN	NaN	NaN	NaN	NaN	NaN	NaN	NaN	NaN	NaN	NaN	NaN
ENSG00000005471	NaN	NaN	NaN	NaN	NaN	NaN	NaN	NaN	NaN	NaN	NaN	NaN
ENSG00000005483	NaN	NaN	NaN	NaN	NaN	NaN	NaN	NaN	NaN	NaN	NaN	NaN
ENSG00000005486	NaN	NaN	NaN	NaN	NaN	NaN	NaN	NaN	NaN	NaN	NaN	NaN
ENSG00000005513	NaN	NaN	NaN	NaN	NaN	NaN	NaN	NaN	NaN	NaN	NaN	NaN
ENSG00000005700	NaN	NaN	NaN	NaN	NaN	NaN	NaN	NaN	NaN	NaN	NaN	NaN
ENSG00000005801	NaN	NaN	NaN	NaN	NaN	NaN	NaN	NaN	NaN	NaN	NaN	NaN
ENSG00000005810	22.2116	21.0117	21.5638	20.9794	21.42	21.2817	NaN	NaN	NaN	NaN	NaN	NaN
ENSG00000005812	NaN	NaN	NaN	NaN	NaN	NaN	NaN	NaN	NaN	NaN	NaN	NaN
ENSG00000005844	NaN	NaN	NaN	NaN	NaN	NaN	NaN	NaN	NaN	NaN	NaN	NaN
ENSG00000005882	NaN	NaN	NaN	NaN	NaN	NaN	NaN	NaN	NaN	NaN	NaN	NaN
ENSG00000005884	23.8594	23.7868	23.4546	23.7918	24.0034	23.7548	28.7013	28.6046	28.447	28.5932	28.487	28.4983
ENSG00000005889	NaN	NaN	NaN	NaN	NaN	NaN	NaN	NaN	NaN	NaN	NaN	NaN
ENSG00000005893	20.3426	20.4753	20.5161	20.5432	20.7805	20.2192	NaN	NaN	NaN	NaN	NaN	NaN
ENSG00000005955	NaN	NaN	NaN	NaN	NaN	NaN	NaN	NaN	NaN	NaN	NaN	NaN
ENSG00000005961	NaN	NaN	NaN	NaN	NaN	NaN	NaN	NaN	NaN	NaN	NaN	NaN
ENSG00000005981	NaN	NaN	NaN	NaN	NaN	NaN	NaN	NaN	NaN	NaN	NaN	NaN
ENSG00000006007	NaN	NaN	NaN	NaN	NaN	NaN	NaN	NaN	NaN	NaN	NaN	NaN
ENSG00000006015	NaN	NaN	NaN	NaN	NaN	NaN	NaN	NaN	NaN	NaN	NaN	NaN
ENSG00000006016	NaN	NaN	NaN	NaN	NaN	NaN	NaN	NaN	NaN	NaN	NaN	NaN
ENSG00000006025	NaN	NaN	NaN	NaN	NaN	NaN	NaN	NaN	NaN	NaN	NaN	NaN
ENSG00000006042	NaN	NaN	NaN	NaN	NaN	NaN	NaN	NaN	NaN	NaN	NaN	NaN
ENSG00000006047	NaN	NaN	NaN	NaN	NaN	NaN	NaN	NaN	NaN	NaN	NaN	NaN
ENSG00000006059	NaN	NaN	NaN	NaN	NaN	NaN	NaN	NaN	NaN	NaN	NaN	NaN
ENSG00000006071	NaN	NaN	NaN	NaN	NaN	NaN	NaN	NaN	NaN	NaN	NaN	NaN
ENSG00000006074	NaN	NaN	NaN	NaN	NaN	NaN	NaN	NaN	NaN	NaN	NaN	NaN
ENSG00000006075	NaN	NaN	NaN	NaN	NaN	NaN	NaN	NaN	NaN	NaN	NaN	NaN
ENSG00000006114	18.625	17.1568	18.8289	NaN	17.5031	17.3416	NaN	NaN	NaN	NaN	NaN	NaN
ENSG00000006116	NaN	NaN	NaN	NaN	NaN	NaN	NaN	NaN	NaN	NaN	NaN	NaN
ENSG00000006118	NaN	NaN	NaN	NaN	NaN	NaN	NaN	NaN	NaN	NaN	NaN	NaN
ENSG00000006125	25.8228	25.8789	26.0256	25.6975	26.0682	25.8873	30.8918	30.7449	30.8103	30.7396	30.808	30.7526
ENSG00000006128	NaN	NaN	NaN	NaN	NaN	NaN	NaN	NaN	NaN	NaN	NaN	NaN
ENSG00000006194	NaN	NaN	NaN	NaN	NaN	NaN	NaN	NaN	NaN	NaN	NaN	NaN
ENSG00000006210	NaN	NaN	NaN	NaN	NaN	NaN	NaN	NaN	NaN	NaN	NaN	NaN
ENSG00000006282	NaN	NaN	NaN	NaN	NaN	NaN	NaN	NaN	NaN	NaN	NaN	NaN
ENSG00000006283	NaN	NaN	NaN	NaN	NaN	NaN	NaN	NaN	NaN	NaN	NaN	NaN
ENSG00000006327	NaN	NaN	NaN	NaN	NaN	NaN	NaN	NaN	NaN	NaN	NaN	NaN
ENSG00000006377	NaN	NaN	NaN	NaN	NaN	NaN	NaN	NaN	NaN	NaN	NaN	NaN
ENSG00000006432	NaN	NaN	NaN	NaN	NaN	NaN	NaN	NaN	NaN	NaN	NaN	NaN
ENSG00000006451	24.5454	24.9458	24.3575	24.4824	24.3357	24.4654	27.0185	27.3158	26.7483	27.0914	26.7064	26.9276
ENSG00000006453	22.0563	23.4621	22.0068	21.891	22.7785	22.253	26.8453	26.6444	26.5773	26.7486	26.9158	26.7895
ENSG00000006459	NaN	NaN	NaN	NaN	NaN	NaN	NaN	NaN	NaN	NaN	NaN	NaN
ENSG00000006468	NaN	NaN	NaN	NaN	NaN	NaN	NaN	NaN	NaN	NaN	NaN	NaN
[truncated: 20,589 more rows]

## Sheet: RP Fold-Change
Genes	RP M/G1 Fold Change	p	p FDR
[truncated: 12,154 more rows]

## Sheet: PP Fold-Change
Genes	M_G1FoldChange	p ANOVA
[truncated: 3,620 more rows]
