# Supplementary material for: Complementary Post Transcriptional Regulatory Information is Detected by PUNCH-P and Ribosome Profiling
Source: Sci Rep. 2016 Feb 22;6:21635. doi: 10.1038/srep21635 (PMC4761937; doi:10.1038/srep21635)
Supplement: Supplementary Table 9 [file srep21635-s10.xls]

## Sheet: RPiPP Cluster PE
Pathway	Cluster	Pval
Cytoplasmic Ribosomal Proteins	1/15	p=5.88e-12
Cell cycle	2/15	p=6.53e-09
Integrated Cancer pathway	2/15	p=1.18e-03
Integrated Breast Cancer Pathway	2/15	p=2.40e-02
Epithelium TarBase	2/15	p=8.67e-03
Lymphocyte TarBase	2/15	p=3.65e-03
AMPK signaling	3/15	p=4.84e-02
Cell cycle	3/15	p=4.03e-11
Integrated Cancer pathway	3/15	p=2.42e-02
Integrated Breast Cancer Pathway	3/15	p=5.79e-03
Lymphocyte TarBase	3/15	p=3.73e-02
TSH signaling pathway	3/15	p=4.84e-02
Nifedipine Activity	3/15	p=5.01e-03
Ovarian Infertility Genes	3/15	p=2.36e-02
EGF/EGFR Signaling Pathway	3/15	p=5.73e-03
G1 to S cell cycle control	3/15	p=1.29e-07
DNA Replication	3/15	p=5.46e-11
Mismatch repair	3/15	p=5.63e-03
ErbB signaling pathway	3/15	p=3.88e-02
DNA damage response	3/15	p=4.78e-02
Apoptosis Modulation and Signaling	4/15	p=2.67e-02
MAPK signaling pathway	4/15	p=4.50e-02
Apoptosis Modulation by HSP70	4/15	p=5.30e-03
Alpha 6 Beta 4 signaling pathway	5/15	p=5.35e-03
Focal Adhesion	5/15	p=2.91e-02
MAPK signaling pathway	5/15	p=9.17e-03
Apoptosis Modulation by HSP70	5/15	p=1.06e-03
Electron Transport Chain	7/15	p=3.05e-05
Effects of nitric oxide	7/15	p=1.06e-03
EGF/EGFR Signaling Pathway	7/15	p=1.77e-02
Electron Transport Chain	8/15	p=3.05e-05
Oxidative phosphorylation	8/15	p=1.12e-05
Alzheimers Disease	10/15	p=4.34e-03
Myometrial Relaxation and Contraction Pathways	10/15	p=8.30e-03
G Protein Signaling Pathways	10/15	p=5.07e-03
Calcium Regulation in the Cardiac Cell	10/15	p=7.91e-03
TCR Signaling Pathway	10/15	p=5.07e-03
Serotonin HTR1 Group and FOS Pathway	10/15	p=1.93e-03
Serotonin Receptor 2 and ELK-SRF/GATA4 signaling	10/15	p=9.17e-04
TOR signaling	13/15	p=4.14e-03
Lymphocyte TarBase	13/15	p=4.72e-02
Muscle cell TarBase	13/15	p=3.92e-02
Squamous cell TarBase	13/15	p=1.34e-02
Epithelium TarBase	14/15	p=1.48e-02
Lymphocyte TarBase	14/15	p=3.21e-02
Insulin Signaling	14/15	p=5.09e-03
Glycolysis and Gluconeogenesis	14/15	p=3.48e-02
Methylation Pathways	14/15	p=7.50e-03
Cell cycle	15/15	p=4.32e-02
FAS pathway and Stress induction of HSP regulation	15/15	p=1.84e-02

## Sheet: RPiPP Cluster Genes
Ensembl Gene ID	Description	RP FC	RP FDR p	PP FC	PP p	Cluster	Pathways
ENSG00000011426	anillin actin binding protein [Source:HGNC Symbol;Acc:HGNC:14082]	0.711449	3.07065e-28	1.44713	0.000388492	13
ENSG00000013810	transforming, acidic coiled-coil containing protein 3 [Source:HGNC Symbol;Acc:HGNC:11524]	0.784654	2.39964e-22	1.449	0.00031764	2
ENSG00000024422	EH-domain containing 2 [Source:HGNC Symbol;Acc:HGNC:3243]	0.49952	5.38444e-08	-0.53248	0.0171446	14	'Insulin Signaling'
ENSG00000062716	vacuole membrane protein 1 [Source:HGNC Symbol;Acc:HGNC:29559]	-0.324922	2.36076e-10	-0.778698	0.0352661	14
ENSG00000066279	asp (abnormal spindle) homolog, microcephaly associated (Drosophila) [Source:HGNC Symbol;Acc:HGNC:19048]	1.00837	7.15169e-51	1.65123	1.2368e-06	2
ENSG00000067704	isoleucyl-tRNA synthetase 2, mitochondrial [Source:HGNC Symbol;Acc:HGNC:29685]	-0.432198	1.45045e-16	-0.56399	0.000850778	15
ENSG00000070915	solute carrier family 12 (sodium/chloride transporter), member 3 [Source:HGNC Symbol;Acc:HGNC:10912]	0.589828	3.4795e-15	-0.966363	1.29979e-05	4
ENSG00000072864	nudE neurodevelopment protein 1 [Source:HGNC Symbol;Acc:HGNC:17619]	0.775858	4.39367e-13	0.962727	0.00391208	2
ENSG00000075218	G-2 and S-phase expressed 1 [Source:HGNC Symbol;Acc:HGNC:13698]	1.01495	2.16798e-42	1.53423	2.67601e-05	2
ENSG00000076003	minichromosome maintenance complex component 6 [Source:HGNC Symbol;Acc:HGNC:6949]	-0.301254	2.31298e-08	-0.658597	4.68341e-06	3	'Cell cycle ; G1 to S cell cycle control ; DNA Replication'
ENSG00000076248	uracil DNA glycosylase [Source:HGNC Symbol;Acc:HGNC:12572]	-0.500922	3.77355e-10	-1.52067	0.000133727	3
ENSG00000076382	sperm associated antigen 5 [Source:HGNC Symbol;Acc:HGNC:13452]	0.558506	2.32457e-10	0.851997	0.000172895	12
ENSG00000079616	kinesin family member 22 [Source:HGNC Symbol;Acc:HGNC:6391]	0.468347	4.08288e-07	0.789703	0.000296227	2
ENSG00000080986	NDC80 kinetochore complex component [Source:HGNC Symbol;Acc:HGNC:16909]	0.627815	7.10798e-09	1.41927	9.81441e-05	2
ENSG00000087586	aurora kinase A [Source:HGNC Symbol;Acc:HGNC:11393]	1.05086	2.32066e-59	2.03114	3.54837e-05	2	'Integrated Breast Cancer Pathway'
ENSG00000092199	heterogeneous nuclear ribonucleoprotein C (C1/C2) [Source:HGNC Symbol;Acc:HGNC:5035]	-0.251594	3.95292e-14	-0.605763	0.000172607	15
ENSG00000092470	WD repeat domain 76 [Source:HGNC Symbol;Acc:HGNC:25773]	-0.796789	2.74241e-17	-1.11125	0.00208076	14
ENSG00000094804	cell division cycle 6 [Source:HGNC Symbol;Acc:HGNC:1744]	-0.402223	1.04469e-15	-0.56364	0.00465653	3	'Cell cycle ; DNA Replication'
ENSG00000100316	ribosomal protein L3 [Source:HGNC Symbol;Acc:HGNC:10332]	-0.227662	4.42965e-17	-0.864823	0.00151065	1	'Cytoplasmic Ribosomal Proteins'
ENSG00000100941	pinin, desmosome associated protein [Source:HGNC Symbol;Acc:HGNC:9162]	-0.432754	3.78396e-11	-0.82676	0.000882139	4
ENSG00000101680	laminin, alpha 1 [Source:HGNC Symbol;Acc:HGNC:6481]	0.654572	4.68501e-20	0.761113	5.29255e-06	5	'Alpha 6 Beta 4 signaling pathway ; Focal Adhesion'
ENSG00000104419	N-myc downstream regulated 1 [Source:HGNC Symbol;Acc:HGNC:7679]	0.575109	2.53504e-15	0.92329	0.00607418	1
ENSG00000104833	tubulin, beta 4A class IVa [Source:HGNC Symbol;Acc:HGNC:20774]	0.990172	1.20291e-21	0.84246	0.00183852	14
ENSG00000105325	fizzy/cell division cycle 20 related 1 [Source:HGNC Symbol;Acc:HGNC:24824]	1.02947	2.38757e-30	1.71668	0.000530443	3
ENSG00000106028	single-stranded DNA binding protein 1, mitochondrial [Source:HGNC Symbol;Acc:HGNC:11317]	-0.497779	4.49027e-35	-0.624313	0.00486494	11
ENSG00000108106	ubiquitin-conjugating enzyme E2S [Source:HGNC Symbol;Acc:HGNC:17895]	0.491425	7.15227e-14	0.75295	0.000632752	2	'Epithelium TarBase ; Lymphocyte TarBase'
ENSG00000109475	ribosomal protein L34 [Source:HGNC Symbol;Acc:HGNC:10340]	-0.388519	6.41244e-23	-0.615127	0.00398553	1	'Cytoplasmic Ribosomal Proteins'
ENSG00000111057	keratin 18, type I [Source:HGNC Symbol;Acc:HGNC:6430]	-0.0947333	9.8757e-11	-0.71158	6.42636e-06	4
ENSG00000111799	collagen, type XII, alpha 1 [Source:HGNC Symbol;Acc:HGNC:2188]	0.682036	1.20291e-21	0.684057	0.00028809	5
ENSG00000112118	minichromosome maintenance complex component 3 [Source:HGNC Symbol;Acc:HGNC:6945]	-0.157881	8.35378e-08	-0.629687	0.000251093	3	'Cell cycle ; G1 to S cell cycle control ; DNA Replication'
ENSG00000112742	TTK protein kinase [Source:HGNC Symbol;Acc:HGNC:12401]	0.718459	5.88231e-13	1.851	0.000744748	2	'Lymphocyte TarBase'
ENSG00000112983	bromodomain containing 8 [Source:HGNC Symbol;Acc:HGNC:19874]	0.666698	4.79523e-16	0.97653	7.80227e-05	3
ENSG00000112984	kinesin family member 20A [Source:HGNC Symbol;Acc:HGNC:9787]	0.515966	1.11653e-10	1.55584	1.23275e-05	2
ENSG00000114270	collagen, type VII, alpha 1 [Source:HGNC Symbol;Acc:HGNC:2214]	1.11048	3.55753e-33	0.64505	0.0106321	5
ENSG00000115310	reticulon 4 [Source:HGNC Symbol;Acc:HGNC:14085]	-0.189779	2.84092e-07	-0.569077	0.048443	14	'Epithelium TarBase ; Lymphocyte TarBase'
ENSG00000115484	chaperonin containing TCP1, subunit 4 (delta) [Source:HGNC Symbol;Acc:HGNC:1617]	-0.179074	6.42672e-11	-0.55943	0.03713	14
ENSG00000115541	heat shock 10kDa protein 1 [Source:HGNC Symbol;Acc:HGNC:5269]	-0.650759	4.53374e-43	-0.846323	0.00042296	15
ENSG00000117399	cell division cycle 20 [Source:HGNC Symbol;Acc:HGNC:1723]	0.534035	1.62705e-14	1.2001	0.000235264	2	'Cell cycle'
ENSG00000117724	centromere protein F, 350/400kDa [Source:HGNC Symbol;Acc:HGNC:1857]	0.642903	1.2304e-16	1.06706	3.09069e-05	2
ENSG00000120265	protein-L-isoaspartate (D-aspartate) O-methyltransferase [Source:HGNC Symbol;Acc:HGNC:8728]	-0.304715	3.87121e-10	-0.525013	0.00258301	2
ENSG00000121152	non-SMC condensin I complex, subunit H [Source:HGNC Symbol;Acc:HGNC:1112]	0.473867	7.08739e-08	0.91609	9.82243e-05	15
ENSG00000121621	kinesin family member 18A [Source:HGNC Symbol;Acc:HGNC:29441]	0.610974	2.08352e-08	1.59519	1.77938e-06	2
ENSG00000124614	ribosomal protein S10 [Source:HGNC Symbol;Acc:HGNC:10383]	-0.249217	3.32444e-20	-0.686743	0.000105196	1	'Cytoplasmic Ribosomal Proteins'
ENSG00000124783	signal sequence receptor, alpha [Source:HGNC Symbol;Acc:HGNC:11323]	-0.432686	1.34659e-19	-0.753542	0.000360177	1
ENSG00000127824	tubulin, alpha 4a [Source:HGNC Symbol;Acc:HGNC:12407]	0.552413	4.67387e-16	0.88863	0.00659305	14
ENSG00000131747	topoisomerase (DNA) II alpha 170kDa [Source:HGNC Symbol;Acc:HGNC:11989]	0.962842	6.72314e-61	1.93183	5.05247e-06	15
ENSG00000132646	proliferating cell nuclear antigen [Source:HGNC Symbol;Acc:HGNC:8729]	-0.42048	5.94591e-23	-0.71793	0.00364412	3	'''Cell cycle ; Lymphocyte TarBase ; Nifedipine Activity ; EGF/EGFR Signaling Pathway ; G1 to S cell cycle control ; DNA Replicatio...'' <Preview truncated at 128 characters>'
ENSG00000134690	cell division cycle associated 8 [Source:HGNC Symbol;Acc:HGNC:14629]	1.37793	1.22362e-103	1.5347	0.000751229	2
ENSG00000135446	cyclin-dependent kinase 4 [Source:HGNC Symbol;Acc:HGNC:1773]	-0.268207	9.27107e-08	-0.532953	0.0019825	3	'''Cell cycle ; Integrated Cancer pathway ; Integrated Breast Cancer Pathway ; TSH signaling pathway ; Ovarian Infertility Genes ; ...'' <Preview truncated at 128 characters>'
ENSG00000135476	extra spindle pole bodies like 1, separase [Source:HGNC Symbol;Acc:HGNC:16856]	0.931075	5.77515e-28	0.855293	0.000327854	2	'Cell cycle'
ENSG00000136942	ribosomal protein L35 [Source:HGNC Symbol;Acc:HGNC:10344]	-0.213903	1.23815e-25	-0.576243	0.00255702	1	'Cytoplasmic Ribosomal Proteins'
ENSG00000137807	kinesin family member 23 [Source:HGNC Symbol;Acc:HGNC:6392]	0.925075	7.54307e-47	1.7288	1.061e-07	2
ENSG00000140332	transducin-like enhancer of split 3 [Source:HGNC Symbol;Acc:HGNC:11839]	0.545954	8.16618e-12	0.570513	0.0029325	1
ENSG00000141959	phosphofructokinase, liver [Source:HGNC Symbol;Acc:HGNC:8876]	0.42621	2.55639e-07	0.718977	0.00100746	14	'Insulin Signaling ; Glycolysis and Gluconeogenesis'
ENSG00000142945	kinesin family member 2C [Source:HGNC Symbol;Acc:HGNC:6393]	0.97784	4.38083e-55	1.64976	0.000118531	2
ENSG00000143476	denticleless E3 ubiquitin protein ligase homolog (Drosophila) [Source:HGNC Symbol;Acc:HGNC:30288]	-0.83061	3.99317e-39	-1.15825	0.000127044	3
ENSG00000144713	ribosomal protein L32 [Source:HGNC Symbol;Acc:HGNC:10336]	-0.329939	1.06229e-40	-0.672873	0.000328533	1	'Cytoplasmic Ribosomal Proteins'
ENSG00000145386	cyclin A2 [Source:HGNC Symbol;Acc:HGNC:1578]	0.605786	3.16483e-19	1.46133	0.000210522	3	'AMPK signaling ; Cell cycle'
ENSG00000146648	epidermal growth factor receptor [Source:HGNC Symbol;Acc:HGNC:3236]	0.907908	1.16814e-42	0.821073	0.000144243	3	'Integrated Breast Cancer Pathway ; Lymphocyte TarBase ; EGF/EGFR Signaling Pathway ; ErbB signaling pathway'
ENSG00000148773	marker of proliferation Ki-67 [Source:HGNC Symbol;Acc:HGNC:7107]	0.761122	5.28769e-21	1.20169	0.000133974	15
ENSG00000149503	inner centromere protein antigens 135/155kDa [Source:HGNC Symbol;Acc:HGNC:6058]	1.12854	1.81721e-65	1.53282	3.3834e-06	2
ENSG00000150995	inositol 1,4,5-trisphosphate receptor, type 1 [Source:HGNC Symbol;Acc:HGNC:6180]	0.726564	2.15983e-15	0.844547	0.000469739	10	'''Alzheimers Disease ; Myometrial Relaxation and Contraction Pathways ; G Protein Signaling Pathways ; Calcium Regulation in the C...'' <Preview truncated at 128 characters>'
ENSG00000154473	BUB3 mitotic checkpoint protein [Source:HGNC Symbol;Acc:HGNC:1151]	0.666181	2.02946e-29	0.682437	0.0134103	2	'Cell cycle'
ENSG00000156970	BUB1 mitotic checkpoint serine/threonine kinase B [Source:HGNC Symbol;Acc:HGNC:1149]	0.511556	2.89336e-08	1.27082	3.42219e-06	2	'Cell cycle'
ENSG00000162244	ribosomal protein L29 [Source:HGNC Symbol;Acc:HGNC:10331]	-0.159814	3.66344e-08	-0.649227	0.00295853	1	'Cytoplasmic Ribosomal Proteins'
ENSG00000163918	replication factor C (activator 1) 4, 37kDa [Source:HGNC Symbol;Acc:HGNC:9972]	-0.401058	6.52134e-13	-0.571607	9.90414e-05	3	'DNA Replication'
ENSG00000164022	aminoacyl tRNA synthetase complex-interacting multifunctional protein 1 [Source:HGNC Symbol;Acc:HGNC:10648]	-0.2035	4.56538e-07	-0.868893	0.000319711	14
ENSG00000166710	beta-2-microglobulin [Source:HGNC Symbol;Acc:HGNC:914]	-0.156776	1.22045e-07	-0.64258	0.0107483	1
ENSG00000166851	polo-like kinase 1 [Source:HGNC Symbol;Acc:HGNC:9077]	0.817907	4.16745e-51	1.74239	7.17967e-06	2	'Cell cycle ; Integrated Cancer pathway ; Integrated Breast Cancer Pathway ; Epithelium TarBase ; Lymphocyte TarBase'
ENSG00000168209	DNA-damage-inducible transcript 4 [Source:HGNC Symbol;Acc:HGNC:24944]	0.70394	4.16969e-20	-1.1353	0.00099945	13	'TOR signaling ; Lymphocyte TarBase ; Muscle cell TarBase ; Squamous cell TarBase'
ENSG00000168906	methionine adenosyltransferase II, alpha [Source:HGNC Symbol;Acc:HGNC:6904]	0.641134	4.99191e-26	1.24943	1.4104e-05	14	'Epithelium TarBase ; Lymphocyte TarBase ; Methylation Pathways'
ENSG00000170312	cyclin-dependent kinase 1 [Source:HGNC Symbol;Acc:HGNC:1722]	0.825047	8.24508e-36	1.44607	4.84599e-05	2	'Cell cycle ; Integrated Cancer pathway'
ENSG00000175063	ubiquitin-conjugating enzyme E2C [Source:HGNC Symbol;Acc:HGNC:15937]	1.37164	1.43399e-169	2.39689	4.67576e-05	2
ENSG00000175216	cytoskeleton associated protein 5 [Source:HGNC Symbol;Acc:HGNC:28959]	0.464252	1.70959e-08	0.885787	1.82179e-05	2
ENSG00000176014	tubulin, beta 6 class V [Source:HGNC Symbol;Acc:HGNC:20776]	0.60345	4.13368e-17	0.829943	0.00230011	14
ENSG00000178028	DNA methyltransferase 1 associated protein 1 [Source:HGNC Symbol;Acc:HGNC:18291]	0.54872	7.32032e-08	0.703933	0.0032	3
ENSG00000178252	WD repeat domain 6 [Source:HGNC Symbol;Acc:HGNC:12758]	0.61877	4.36609e-15	0.520567	0.000359592	4
ENSG00000178999	aurora kinase B [Source:HGNC Symbol;Acc:HGNC:11390]	0.99686	2.2201e-53	1.66281	2.53576e-05	2	'Epithelium TarBase ; Lymphocyte TarBase'
ENSG00000179218	calreticulin [Source:HGNC Symbol;Acc:HGNC:1455]	-0.0921151	7.60075e-09	-0.595513	0.000242315	1
ENSG00000182481	karyopherin alpha 2 (RAG cohort 1, importin alpha 1) [Source:HGNC Symbol;Acc:HGNC:6395]	1.08171	1.49578e-82	1.57409	3.89798e-07	15
ENSG00000184661	cell division cycle associated 2 [Source:HGNC Symbol;Acc:HGNC:14623]	0.706272	7.77565e-15	1.41588	0.000346983	9
ENSG00000188229	tubulin, beta 4B class IVb [Source:HGNC Symbol;Acc:HGNC:20771]	1.0295	1.79257e-108	0.84246	0.00183852	14
ENSG00000189043	NDUFA4, mitochondrial complex associated [Source:HGNC Symbol;Acc:HGNC:7687]	-0.373152	2.90501e-18	-0.59232	0.0205262	8	'Electron Transport Chain ; Oxidative phosphorylation'
ENSG00000198712	mitochondrially encoded cytochrome c oxidase II [Source:HGNC Symbol;Acc:HGNC:7421]	1.22784	5.55652e-79	1.23403	0.000323338	7	'Electron Transport Chain ; EGF/EGFR Signaling Pathway'
ENSG00000198786	mitochondrially encoded NADH dehydrogenase 5 [Source:HGNC Symbol;Acc:HGNC:7461]	0.785046	2.79633e-35	1.39236	0.000253651	8	'Electron Transport Chain ; Oxidative phosphorylation'
ENSG00000198804	mitochondrially encoded cytochrome c oxidase I [Source:HGNC Symbol;Acc:HGNC:7419]	0.901492	3.20843e-51	1.35389	0.00140592	7	'Electron Transport Chain ; Effects of nitric oxide'
ENSG00000204388	heat shock 70kDa protein 1B [Source:HGNC Symbol;Acc:HGNC:5233]	1.24229	1.36386e-134	0.827457	0.00569455	6	'MAPK signaling pathway ; Apoptosis Modulation by HSP70'
ENSG00000204389	heat shock 70kDa protein 1A [Source:HGNC Symbol;Acc:HGNC:5232]	1.23047	3.86717e-133	0.827457	0.00569455	4	'Apoptosis Modulation and Signaling ; MAPK signaling pathway ; Apoptosis Modulation by HSP70'
ENSG00000237649	kinesin family member C1 [Source:HGNC Symbol;Acc:HGNC:6389]	1.29117	4.33028e-107	1.57728	4.73194e-06	2
ENSG00000253729	protein kinase, DNA-activated, catalytic polypeptide [Source:HGNC Symbol;Acc:HGNC:9413]	0.457594	1.29088e-11	-0.615873	0.000121338	15	'Cell cycle ; FAS pathway and Stress induction of HSP regulation'
